# Supplementary material for: ChatMOF: an artificial intelligence system for predicting and generating metal-organic frameworks using large language models
Source: Nat Commun. 2024 Jun 3;15:4705. doi: 10.1038/s41467-024-48998-4 (PMC11148193; doi:10.1038/s41467-024-48998-4)
Supplement: Supplementary file 4 — Supplementary Data 1 [file 41467_2024_48998_MOESM4_ESM.zip]

Archive with 8 entries (8 files):
- Figure 3.txt
- Figure 4.txt
- Figure 5 & Supplementary Note 1.txt
- Figure 6.txt
- Supplementary Figure S2.txt
- Supplementary Figure S3.txt
- Supplementary Figure S4.txt
- Supplementary Figure S5.txt
