# Supplementary material for: ChatMOF: an artificial intelligence system for predicting and generating metal-organic frameworks using large language models
Source: Nat Commun. 2024 Jun 3;15:4705. doi: 10.1038/s41467-024-48998-4 (PMC11148193; doi:10.1038/s41467-024-48998-4)
Supplement: Supplementary file 4 — Supplementary Data 1 [file 41467_2024_48998_MOESM4_ESM.zip › Figure 3.txt]

##################################################

Welcom to ChatMOF!

########## Question ##############################
Please enter the question below >>
How does the density of LITDAV compare with other materials?


> Entering new ChatMOF chain...


> Entering new AgentExecutor chain...
I need to find the density of LITDAV and compare it with the densities of other materials.
Action: search_csv
Action Input: "Search name LITDAV and provide information on its density"

> Entering new TableSearcher chain...

[Table Searcher] Thought: To find the row with the name 'LITDAV', we can use the loc function in pandas. This function allows us to access a group of rows and columns by label(s) or a boolean array.
[Table Searcher] Input: print(df.loc[df['name'] == 'LITDAV'].to_markdown())
[Table Searcher] Observation:
|      | name   |   Largest cavity diameter (Å) |   Pore limiting diameter (Å) |   Largest free pore diameter (Å) |   Density (g/cm^3) |   Accessible Surface Area (m^2/g) |   Nonaccessible surface area (m^2/g) |   Accessible volume volume fraction |   void fraction |   Accessible pore volume (cm^3/g) |   Accessible volume (cm^3/g) |   Nonaccessible Volume (cm^3/g) | Metal type   | Has open metal site   | Type of open metal   |
|-----:|:-------|------------------------------:|-----------------------------:|---------------------------------:|-------------------:|----------------------------------:|-------------------------------------:|------------------------------------:|----------------:|----------------------------------:|-----------------------------:|--------------------------------:|:-------------|:----------------------|:---------------------|
| 5619 | LITDAV |                       6.01025 |                      4.24331 |                          5.99992 |            1.01002 |                            1597.7 |                                    0 |                              0.5946 |          0.5946 |                          0.588704 |                     0.588704 |                               0 | Zn           | Yes                   | Zn                   |
[Table Searcher] Final Thought: The density of the material named 'LITDAV' is 1.01002 g/cm^3.
[Table Searcher] Final Answer: The density of LITDAV is 1.01002 g/cm^3.
> Finished chain.

Observation: The density of LITDAV is 1.01002 g/cm^3.
Thought:I have the density of LITDAV. Now I need to compare it with the densities of other materials.
Action: search_csv
Action Input: "Provide information on the densities of other materials"

> Entering new TableSearcher chain...

[Table Searcher] Thought: To provide information on the densities of the materials, we can use the `describe()` function on the 'Density (g/cm^3)' column of the DataFrame. This will provide us with the count, mean, standard deviation, minimum, 25th percentile, median (50th percentile), 75th percentile, and maximum of the densities.
[Table Searcher] Input: print(df['Density (g/cm^3)'].describe().to_markdown())
[Table Searcher] Observation:
|       |   Density (g/cm^3) |
|:------|-------------------:|
| count |      12020         |
| mean  |          1.3732    |
| std   |          0.529362  |
| min   |          0.0569197 |
| 25%   |          1.03259   |
| 50%   |          1.30045   |
| 75%   |          1.6419    |
| max   |          7.45566   |
[Table Searcher] Final Thought: The describe() function provides a statistical summary of the 'Density (g/cm^3)' column. From this, we can see that the average density of the materials is approximately 1.3732 g/cm^3, with a standard deviation of 0.529362 g/cm^3. The minimum density is approximately 0.0569197 g/cm^3, and the maximum density is approximately 7.45566 g/cm^3.
[Table Searcher] Final Answer: The average density of the materials is approximately 1.3732 g/cm^3, with a standard deviation of 0.529362 g/cm^3. The minimum density is approximately 0.0569197 g/cm^3, and the maximum density is approximately 7.45566 g/cm^3.
> Finished chain.

Observation: The average density of the materials is approximately 1.3732 g/cm^3, with a standard deviation of 0.529362 g/cm^3. The minimum density is approximately 0.0569197 g/cm^3, and the maximum density is approximately 7.45566 g/cm^3.
Thought:I now know the final answer
Final Answer: The density of LITDAV is 1.01002 g/cm^3, which is lower than the average density of other materials, which is approximately 1.3732 g/cm^3. The density of LITDAV falls within the range of densities for other materials, which is from approximately 0.0569197 g/cm^3 to 7.45566 g/cm^3.

> Finished chain.

> Finished chain.


########## Output ##############################
The density of LITDAV is 1.01002 g/cm^3, which is lower than the average density of other materials, which is approximately 1.3732 g/cm^3. The density of LITDAV falls within the range of densities for other materials, which is from approximately 0.0569197 g/cm^3 to 7.45566 g/cm^3.


Thanks for using CHATMOF!
