# Supplementary material for: ChatMOF: an artificial intelligence system for predicting and generating metal-organic frameworks using large language models
Source: Nat Commun. 2024 Jun 3;15:4705. doi: 10.1038/s41467-024-48998-4 (PMC11148193; doi:10.1038/s41467-024-48998-4)
Supplement: Supplementary file 4 — Supplementary Data 1 [file 41467_2024_48998_MOESM4_ESM.zip › Figure 5 & Supplementary Note 1.txt]

>>> Console logs (under WARNING level) are disabled.
WARNING:root:File logs (under WARNING level) are disabled.


[1m> Entering new ChatMOF chain...[0m

########## Question ##############################
Can you generate the structures with the largest surface area?


[1m> Entering new AgentExecutor chain...[0m
[32;1m[1;3mThe question is asking to generate a structure with the largest surface area. I can use the generator tool for this.
Action: generator
Action Input: "Generate the structure with the largest surface area"[0m

[1m> Entering new Generator chain...[0m

[Generator] Thought: [33;1m[1;3mI need to generate a material with the largest surface area.[0m
[Generator] Objective: [33;1m[1;3mmax[0m
[Generator] Predict Properties: [33;1m[1;3maccessible_surface_area
[0mload model : /home/dudgns1675/ChatMOF/chatmof/database/load_model/accessible_surface_area/best.ckpt

Predicting: 0it [00:00, ?it/s]
Predicting:   0%|          | 0/178 [00:00<?, ?it/s]
Predicting DataLoader 0:   0%|          | 0/178 [00:00<?, ?it/s]
Predicting DataLoader 0:   1%|          | 1/178 [00:00<01:16,  2.30it/s]
Predicting DataLoader 0:   1%|          | 2/178 [00:00<00:43,  4.02it/s]
Predicting DataLoader 0:   2%|▏         | 3/178 [00:00<00:32,  5.38it/s]
Predicting DataLoader 0:   2%|▏         | 4/178 [00:00<00:26,  6.48it/s]
Predicting DataLoader 0:   3%|▎         | 5/178 [00:00<00:23,  7.38it/s]
Predicting DataLoader 0:   3%|▎         | 6/178 [00:00<00:21,  8.15it/s]
Predicting DataLoader 0:   4%|▍         | 7/178 [00:00<00:19,  8.74it/s]
Predicting DataLoader 0:   4%|▍         | 8/178 [00:00<00:18,  9.27it/s]
Predicting DataLoader 0:   5%|▌         | 9/178 [00:00<00:17,  9.73it/s]
Predicting DataLoader 0:   6%|▌         | 10/178 [00:01<00:16,  9.97it/s]
Predicting DataLoader 0:   6%|▌         | 11/178 [00:01<00:16, 10.35it/s]
Predicting DataLoader 0:   7%|▋         | 12/178 [00:01<00:15, 10.71it/s]
Predicting DataLoader 0:   7%|▋         | 13/178 [00:01<00:15, 10.94it/s]
Predicting DataLoader 0:   8%|▊         | 14/178 [00:01<00:14, 11.23it/s]
Predicting DataLoader 0:   8%|▊         | 15/178 [00:01<00:14, 11.49it/s]
Predicting DataLoader 0:   9%|▉         | 16/178 [00:01<00:13, 11.73it/s]
Predicting DataLoader 0:  10%|▉         | 17/178 [00:01<00:13, 11.94it/s]
Predicting DataLoader 0:  10%|█         | 18/178 [00:01<00:13, 12.14it/s]
Predicting DataLoader 0:  11%|█         | 19/178 [00:01<00:12, 12.32it/s]
Predicting DataLoader 0:  11%|█         | 20/178 [00:01<00:12, 12.49it/s]
Predicting DataLoader 0:  12%|█▏        | 21/178 [00:01<00:12, 12.65it/s]
Predicting DataLoader 0:  12%|█▏        | 22/178 [00:01<00:12, 12.79it/s]
Predicting DataLoader 0:  13%|█▎        | 23/178 [00:01<00:11, 12.93it/s]
Predicting DataLoader 0:  13%|█▎        | 24/178 [00:01<00:11, 13.06it/s]
Predicting DataLoader 0:  14%|█▍        | 25/178 [00:01<00:11, 13.17it/s]
Predicting DataLoader 0:  15%|█▍        | 26/178 [00:01<00:11, 13.13it/s]
Predicting DataLoader 0:  15%|█▌        | 27/178 [00:02<00:11, 13.24it/s]
Predicting DataLoader 0:  16%|█▌        | 28/178 [00:02<00:11, 13.35it/s]
Predicting DataLoader 0:  16%|█▋        | 29/178 [00:02<00:11, 13.42it/s]
Predicting DataLoader 0:  17%|█▋        | 30/178 [00:02<00:10, 13.51it/s]
Predicting DataLoader 0:  17%|█▋        | 31/178 [00:02<00:10, 13.60it/s]
Predicting DataLoader 0:  18%|█▊        | 32/178 [00:02<00:10, 13.69it/s]
Predicting DataLoader 0:  19%|█▊        | 33/178 [00:02<00:10, 13.76it/s]
Predicting DataLoader 0:  19%|█▉        | 34/178 [00:02<00:10, 13.84it/s]
Predicting DataLoader 0:  20%|█▉        | 35/178 [00:02<00:10, 13.91it/s]
Predicting DataLoader 0:  20%|██        | 36/178 [00:02<00:10, 13.97it/s]
Predicting DataLoader 0:  21%|██        | 37/178 [00:02<00:10, 14.04it/s]
Predicting DataLoader 0:  21%|██▏       | 38/178 [00:02<00:09, 14.10it/s]
Predicting DataLoader 0:  22%|██▏       | 39/178 [00:02<00:09, 14.16it/s]
Predicting DataLoader 0:  22%|██▏       | 40/178 [00:02<00:09, 14.22it/s]
Predicting DataLoader 0:  23%|██▎       | 41/178 [00:02<00:09, 14.27it/s]
Predicting DataLoader 0:  24%|██▎       | 42/178 [00:02<00:09, 14.20it/s]
Predicting DataLoader 0:  24%|██▍       | 43/178 [00:03<00:09, 14.26it/s]
Predicting DataLoader 0:  25%|██▍       | 44/178 [00:03<00:09, 14.31it/s]
Predicting DataLoader 0:  25%|██▌       | 45/178 [00:03<00:09, 14.33it/s]
Predicting DataLoader 0:  26%|██▌       | 46/178 [00:03<00:09, 14.38it/s]
Predicting DataLoader 0:  26%|██▋       | 47/178 [00:03<00:09, 14.43it/s]
Predicting DataLoader 0:  27%|██▋       | 48/178 [00:03<00:08, 14.48it/s]
Predicting DataLoader 0:  28%|██▊       | 49/178 [00:03<00:08, 14.52it/s]
Predicting DataLoader 0:  28%|██▊       | 50/178 [00:03<00:08, 14.56it/s]
Predicting DataLoader 0:  29%|██▊       | 51/178 [00:03<00:08, 14.60it/s]
Predicting DataLoader 0:  29%|██▉       | 52/178 [00:03<00:08, 14.64it/s]
Predicting DataLoader 0:  30%|██▉       | 53/178 [00:03<00:08, 14.67it/s]
Predicting DataLoader 0:  30%|███       | 54/178 [00:03<00:08, 14.71it/s]
Predicting DataLoader 0:  31%|███       | 55/178 [00:03<00:08, 14.75it/s]
Predicting DataLoader 0:  31%|███▏      | 56/178 [00:03<00:08, 14.78it/s]
Predicting DataLoader 0:  32%|███▏      | 57/178 [00:03<00:08, 14.81it/s]
Predicting DataLoader 0:  33%|███▎      | 58/178 [00:03<00:08, 14.74it/s]
Predicting DataLoader 0:  33%|███▎      | 59/178 [00:03<00:08, 14.77it/s]
Predicting DataLoader 0:  34%|███▎      | 60/178 [00:04<00:07, 14.80it/s]
Predicting DataLoader 0:  34%|███▍      | 61/178 [00:04<00:07, 14.81it/s]
Predicting DataLoader 0:  35%|███▍      | 62/178 [00:04<00:07, 14.85it/s]
Predicting DataLoader 0:  35%|███▌      | 63/178 [00:04<00:07, 14.88it/s]
Predicting DataLoader 0:  36%|███▌      | 64/178 [00:04<00:07, 14.91it/s]
Predicting DataLoader 0:  37%|███▋      | 65/178 [00:04<00:07, 14.93it/s]
Predicting DataLoader 0:  37%|███▋      | 66/178 [00:04<00:07, 14.96it/s]
Predicting DataLoader 0:  38%|███▊      | 67/178 [00:04<00:07, 14.98it/s]
Predicting DataLoader 0:  38%|███▊      | 68/178 [00:04<00:07, 15.01it/s]
Predicting DataLoader 0:  39%|███▉      | 69/178 [00:04<00:07, 15.03it/s]
Predicting DataLoader 0:  39%|███▉      | 70/178 [00:04<00:07, 15.06it/s]
Predicting DataLoader 0:  40%|███▉      | 71/178 [00:04<00:07, 15.08it/s]
Predicting DataLoader 0:  40%|████      | 72/178 [00:04<00:07, 15.10it/s]
Predicting DataLoader 0:  41%|████      | 73/178 [00:04<00:06, 15.13it/s]
Predicting DataLoader 0:  42%|████▏     | 74/178 [00:05<00:07, 14.57it/s]
Predicting DataLoader 0:  42%|████▏     | 75/178 [00:05<00:07, 14.59it/s]
Predicting DataLoader 0:  43%|████▎     | 76/178 [00:05<00:06, 14.62it/s]
Predicting DataLoader 0:  43%|████▎     | 77/178 [00:05<00:06, 14.65it/s]
Predicting DataLoader 0:  44%|████▍     | 78/178 [00:05<00:06, 14.68it/s]
Predicting DataLoader 0:  44%|████▍     | 79/178 [00:05<00:06, 14.70it/s]
Predicting DataLoader 0:  45%|████▍     | 80/178 [00:05<00:06, 14.73it/s]
Predicting DataLoader 0:  46%|████▌     | 81/178 [00:05<00:06, 14.73it/s]
Predicting DataLoader 0:  46%|████▌     | 82/178 [00:05<00:06, 14.76it/s]
Predicting DataLoader 0:  47%|████▋     | 83/178 [00:05<00:06, 14.78it/s]
Predicting DataLoader 0:  47%|████▋     | 84/178 [00:05<00:06, 14.80it/s]
Predicting DataLoader 0:  48%|████▊     | 85/178 [00:05<00:06, 14.82it/s]
Predicting DataLoader 0:  48%|████▊     | 86/178 [00:05<00:06, 14.84it/s]
Predicting DataLoader 0:  49%|████▉     | 87/178 [00:05<00:06, 14.86it/s]
Predicting DataLoader 0:  49%|████▉     | 88/178 [00:05<00:06, 14.88it/s]
Predicting DataLoader 0:  50%|█████     | 89/178 [00:05<00:05, 14.90it/s]
Predicting DataLoader 0:  51%|█████     | 90/178 [00:06<00:05, 14.86it/s]
Predicting DataLoader 0:  51%|█████     | 91/178 [00:06<00:05, 14.88it/s]
Predicting DataLoader 0:  52%|█████▏    | 92/178 [00:06<00:05, 14.90it/s]
Predicting DataLoader 0:  52%|█████▏    | 93/178 [00:06<00:05, 14.92it/s]
Predicting DataLoader 0:  53%|█████▎    | 94/178 [00:06<00:05, 14.94it/s]
Predicting DataLoader 0:  53%|█████▎    | 95/178 [00:06<00:05, 14.96it/s]
Predicting DataLoader 0:  54%|█████▍    | 96/178 [00:06<00:05, 14.97it/s]
Predicting DataLoader 0:  54%|█████▍    | 97/178 [00:06<00:05, 14.98it/s]
Predicting DataLoader 0:  55%|█████▌    | 98/178 [00:06<00:05, 15.00it/s]
Predicting DataLoader 0:  56%|█████▌    | 99/178 [00:06<00:05, 15.01it/s]
Predicting DataLoader 0:  56%|█████▌    | 100/178 [00:06<00:05, 15.03it/s]
Predicting DataLoader 0:  57%|█████▋    | 101/178 [00:06<00:05, 15.04it/s]
Predicting DataLoader 0:  57%|█████▋    | 102/178 [00:06<00:05, 15.06it/s]
Predicting DataLoader 0:  58%|█████▊    | 103/178 [00:06<00:04, 15.08it/s]
Predicting DataLoader 0:  58%|█████▊    | 104/178 [00:06<00:04, 15.09it/s]
Predicting DataLoader 0:  59%|█████▉    | 105/178 [00:06<00:04, 15.11it/s]
Predicting DataLoader 0:  60%|█████▉    | 106/178 [00:07<00:04, 15.06it/s]
Predicting DataLoader 0:  60%|██████    | 107/178 [00:07<00:04, 15.08it/s]
Predicting DataLoader 0:  61%|██████    | 108/178 [00:07<00:04, 15.10it/s]
Predicting DataLoader 0:  61%|██████    | 109/178 [00:07<00:04, 15.11it/s]
Predicting DataLoader 0:  62%|██████▏   | 110/178 [00:07<00:04, 15.13it/s]
Predicting DataLoader 0:  62%|██████▏   | 111/178 [00:07<00:04, 15.14it/s]
Predicting DataLoader 0:  63%|██████▎   | 112/178 [00:07<00:04, 15.16it/s]
Predicting DataLoader 0:  63%|██████▎   | 113/178 [00:07<00:04, 15.16it/s]
Predicting DataLoader 0:  64%|██████▍   | 114/178 [00:07<00:04, 15.17it/s]
Predicting DataLoader 0:  65%|██████▍   | 115/178 [00:07<00:04, 15.19it/s]
Predicting DataLoader 0:  65%|██████▌   | 116/178 [00:07<00:04, 15.20it/s]
Predicting DataLoader 0:  66%|██████▌   | 117/178 [00:07<00:04, 15.21it/s]
Predicting DataLoader 0:  66%|██████▋   | 118/178 [00:07<00:03, 15.23it/s]
Predicting DataLoader 0:  67%|██████▋   | 119/178 [00:07<00:03, 15.24it/s]
Predicting DataLoader 0:  67%|██████▋   | 120/178 [00:07<00:03, 15.25it/s]
Predicting DataLoader 0:  68%|██████▊   | 121/178 [00:07<00:03, 15.26it/s]
Predicting DataLoader 0:  69%|██████▊   | 122/178 [00:08<00:03, 15.22it/s]
Predicting DataLoader 0:  69%|██████▉   | 123/178 [00:08<00:03, 15.23it/s]
Predicting DataLoader 0:  70%|██████▉   | 124/178 [00:08<00:03, 15.25it/s]
Predicting DataLoader 0:  70%|███████   | 125/178 [00:08<00:03, 15.26it/s]
Predicting DataLoader 0:  71%|███████   | 126/178 [00:08<00:03, 15.27it/s]
Predicting DataLoader 0:  71%|███████▏  | 127/178 [00:08<00:03, 15.28it/s]
Predicting DataLoader 0:  72%|███████▏  | 128/178 [00:08<00:03, 15.30it/s]
Predicting DataLoader 0:  72%|███████▏  | 129/178 [00:08<00:03, 15.30it/s]
Predicting DataLoader 0:  73%|███████▎  | 130/178 [00:08<00:03, 15.31it/s]
Predicting DataLoader 0:  74%|███████▎  | 131/178 [00:08<00:03, 15.32it/s]
Predicting DataLoader 0:  74%|███████▍  | 132/178 [00:08<00:03, 15.33it/s]
Predicting DataLoader 0:  75%|███████▍  | 133/178 [00:08<00:02, 15.34it/s]
Predicting DataLoader 0:  75%|███████▌  | 134/178 [00:08<00:02, 15.35it/s]
Predicting DataLoader 0:  76%|███████▌  | 135/178 [00:08<00:02, 15.36it/s]
Predicting DataLoader 0:  76%|███████▋  | 136/178 [00:08<00:02, 15.37it/s]
Predicting DataLoader 0:  77%|███████▋  | 137/178 [00:08<00:02, 15.38it/s]
Predicting DataLoader 0:  78%|███████▊  | 138/178 [00:08<00:02, 15.35it/s]
Predicting DataLoader 0:  78%|███████▊  | 139/178 [00:09<00:02, 15.36it/s]
Predicting DataLoader 0:  79%|███████▊  | 140/178 [00:09<00:02, 15.37it/s]
Predicting DataLoader 0:  79%|███████▉  | 141/178 [00:09<00:02, 15.38it/s]
Predicting DataLoader 0:  80%|███████▉  | 142/178 [00:09<00:02, 15.39it/s]
Predicting DataLoader 0:  80%|████████  | 143/178 [00:09<00:02, 15.40it/s]
Predicting DataLoader 0:  81%|████████  | 144/178 [00:09<00:02, 15.41it/s]
Predicting DataLoader 0:  81%|████████▏ | 145/178 [00:09<00:02, 15.41it/s]
Predicting DataLoader 0:  82%|████████▏ | 146/178 [00:09<00:02, 15.42it/s]
Predicting DataLoader 0:  83%|████████▎ | 147/178 [00:09<00:02, 15.43it/s]
Predicting DataLoader 0:  83%|████████▎ | 148/178 [00:09<00:01, 15.44it/s]
Predicting DataLoader 0:  84%|████████▎ | 149/178 [00:09<00:01, 15.45it/s]
Predicting DataLoader 0:  84%|████████▍ | 150/178 [00:09<00:01, 15.46it/s]
Predicting DataLoader 0:  85%|████████▍ | 151/178 [00:09<00:01, 15.47it/s]
Predicting DataLoader 0:  85%|████████▌ | 152/178 [00:09<00:01, 15.48it/s]
Predicting DataLoader 0:  86%|████████▌ | 153/178 [00:09<00:01, 15.49it/s]
Predicting DataLoader 0:  87%|████████▋ | 154/178 [00:09<00:01, 15.45it/s]
Predicting DataLoader 0:  87%|████████▋ | 155/178 [00:10<00:01, 15.46it/s]
Predicting DataLoader 0:  88%|████████▊ | 156/178 [00:10<00:01, 15.47it/s]
Predicting DataLoader 0:  88%|████████▊ | 157/178 [00:10<00:01, 15.48it/s]
Predicting DataLoader 0:  89%|████████▉ | 158/178 [00:10<00:01, 15.49it/s]
Predicting DataLoader 0:  89%|████████▉ | 159/178 [00:10<00:01, 15.50it/s]
Predicting DataLoader 0:  90%|████████▉ | 160/178 [00:10<00:01, 15.50it/s]
Predicting DataLoader 0:  90%|█████████ | 161/178 [00:10<00:01, 15.51it/s]
Predicting DataLoader 0:  91%|█████████ | 162/178 [00:10<00:01, 15.52it/s]
Predicting DataLoader 0:  92%|█████████▏| 163/178 [00:10<00:00, 15.53it/s]
Predicting DataLoader 0:  92%|█████████▏| 164/178 [00:10<00:00, 15.53it/s]
Predicting DataLoader 0:  93%|█████████▎| 165/178 [00:10<00:00, 15.54it/s]
Predicting DataLoader 0:  93%|█████████▎| 166/178 [00:10<00:00, 15.55it/s]
Predicting DataLoader 0:  94%|█████████▍| 167/178 [00:10<00:00, 15.55it/s]
Predicting DataLoader 0:  94%|█████████▍| 168/178 [00:10<00:00, 15.56it/s]
Predicting DataLoader 0:  95%|█████████▍| 169/178 [00:10<00:00, 15.57it/s]
Predicting DataLoader 0:  96%|█████████▌| 170/178 [00:10<00:00, 15.57it/s]
Predicting DataLoader 0:  96%|█████████▌| 171/178 [00:10<00:00, 15.58it/s]
Predicting DataLoader 0:  97%|█████████▋| 172/178 [00:11<00:00, 15.58it/s]
Predicting DataLoader 0:  97%|█████████▋| 173/178 [00:11<00:00, 15.59it/s]
Predicting DataLoader 0:  98%|█████████▊| 174/178 [00:11<00:00, 15.60it/s]
Predicting DataLoader 0:  98%|█████████▊| 175/178 [00:11<00:00, 15.60it/s]
Predicting DataLoader 0:  99%|█████████▉| 176/178 [00:11<00:00, 15.61it/s]
Predicting DataLoader 0:  99%|█████████▉| 177/178 [00:11<00:00, 15.62it/s]
Predicting DataLoader 0: 100%|██████████| 178/178 [00:11<00:00, 15.66it/s]
Predicting DataLoader 0: 100%|██████████| 178/178 [00:11<00:00, 15.56it/s]
load model : /home/dudgns1675/ChatMOF/chatmof/database/load_model/accessible_surface_area/best.ckpt

Predicting: 0it [00:00, ?it/s]
Predicting:   0%|          | 0/160 [00:00<?, ?it/s]
Predicting DataLoader 0:   0%|          | 0/160 [00:00<?, ?it/s]
Predicting DataLoader 0:   1%|          | 1/160 [00:00<00:14, 11.06it/s]
Predicting DataLoader 0:   1%|▏         | 2/160 [00:00<00:15, 10.21it/s]
Predicting DataLoader 0:   2%|▏         | 3/160 [00:00<00:14, 11.17it/s]
Predicting DataLoader 0:   2%|▎         | 4/160 [00:00<00:13, 11.72it/s]
Predicting DataLoader 0:   3%|▎         | 5/160 [00:00<00:13, 11.76it/s]
Predicting DataLoader 0:   4%|▍         | 6/160 [00:00<00:12, 12.13it/s]
Predicting DataLoader 0:   4%|▍         | 7/160 [00:00<00:12, 12.29it/s]
Predicting DataLoader 0:   5%|▌         | 8/160 [00:00<00:12, 11.99it/s]
Predicting DataLoader 0:   6%|▌         | 9/160 [00:00<00:12, 12.18it/s]
Predicting DataLoader 0:   6%|▋         | 10/160 [00:00<00:12, 12.32it/s]
Predicting DataLoader 0:   7%|▋         | 11/160 [00:00<00:11, 12.49it/s]
Predicting DataLoader 0:   8%|▊         | 12/160 [00:00<00:11, 12.65it/s]
Predicting DataLoader 0:   8%|▊         | 13/160 [00:01<00:11, 12.77it/s]
Predicting DataLoader 0:   9%|▉         | 14/160 [00:01<00:11, 12.83it/s]
Predicting DataLoader 0:   9%|▉         | 15/160 [00:01<00:11, 12.90it/s]
Predicting DataLoader 0:  10%|█         | 16/160 [00:01<00:11, 12.99it/s]
Predicting DataLoader 0:  11%|█         | 17/160 [00:01<00:11, 12.98it/s]
Predicting DataLoader 0:  11%|█▏        | 18/160 [00:01<00:10, 13.05it/s]
Predicting DataLoader 0:  12%|█▏        | 19/160 [00:01<00:10, 13.13it/s]
Predicting DataLoader 0:  12%|█▎        | 20/160 [00:01<00:10, 13.17it/s]
Predicting DataLoader 0:  13%|█▎        | 21/160 [00:01<00:10, 13.15it/s]
Predicting DataLoader 0:  14%|█▍        | 22/160 [00:01<00:10, 13.17it/s]
Predicting DataLoader 0:  14%|█▍        | 23/160 [00:01<00:10, 13.14it/s]
Predicting DataLoader 0:  15%|█▌        | 24/160 [00:01<00:10, 12.99it/s]
Predicting DataLoader 0:  16%|█▌        | 25/160 [00:01<00:10, 13.04it/s]
Predicting DataLoader 0:  16%|█▋        | 26/160 [00:01<00:10, 13.09it/s]
Predicting DataLoader 0:  17%|█▋        | 27/160 [00:02<00:10, 13.14it/s]
Predicting DataLoader 0:  18%|█▊        | 28/160 [00:02<00:10, 13.19it/s]
Predicting DataLoader 0:  18%|█▊        | 29/160 [00:02<00:09, 13.22it/s]
Predicting DataLoader 0:  19%|█▉        | 30/160 [00:02<00:09, 13.25it/s]
Predicting DataLoader 0:  19%|█▉        | 31/160 [00:02<00:09, 13.28it/s]
Predicting DataLoader 0:  20%|██        | 32/160 [00:02<00:09, 13.29it/s]
Predicting DataLoader 0:  21%|██        | 33/160 [00:02<00:09, 13.29it/s]
Predicting DataLoader 0:  21%|██▏       | 34/160 [00:02<00:09, 13.30it/s]
Predicting DataLoader 0:  22%|██▏       | 35/160 [00:02<00:09, 13.31it/s]
Predicting DataLoader 0:  22%|██▎       | 36/160 [00:02<00:09, 13.34it/s]
Predicting DataLoader 0:  23%|██▎       | 37/160 [00:02<00:09, 13.32it/s]
Predicting DataLoader 0:  24%|██▍       | 38/160 [00:02<00:09, 13.34it/s]
Predicting DataLoader 0:  24%|██▍       | 39/160 [00:02<00:09, 13.31it/s]
Predicting DataLoader 0:  25%|██▌       | 40/160 [00:03<00:09, 13.24it/s]
Predicting DataLoader 0:  26%|██▌       | 41/160 [00:03<00:08, 13.27it/s]
Predicting DataLoader 0:  26%|██▋       | 42/160 [00:03<00:08, 13.29it/s]
Predicting DataLoader 0:  27%|██▋       | 43/160 [00:03<00:08, 13.30it/s]
Predicting DataLoader 0:  28%|██▊       | 44/160 [00:03<00:08, 13.33it/s]
Predicting DataLoader 0:  28%|██▊       | 45/160 [00:03<00:08, 13.35it/s]
Predicting DataLoader 0:  29%|██▉       | 46/160 [00:03<00:08, 13.37it/s]
Predicting DataLoader 0:  29%|██▉       | 47/160 [00:03<00:08, 13.39it/s]
Predicting DataLoader 0:  30%|███       | 48/160 [00:03<00:08, 13.41it/s]
Predicting DataLoader 0:  31%|███       | 49/160 [00:03<00:08, 13.41it/s]
Predicting DataLoader 0:  31%|███▏      | 50/160 [00:03<00:08, 13.42it/s]
Predicting DataLoader 0:  32%|███▏      | 51/160 [00:03<00:08, 13.42it/s]
Predicting DataLoader 0:  32%|███▎      | 52/160 [00:03<00:08, 13.42it/s]
Predicting DataLoader 0:  33%|███▎      | 53/160 [00:03<00:07, 13.39it/s]
Predicting DataLoader 0:  34%|███▍      | 54/160 [00:04<00:07, 13.40it/s]
Predicting DataLoader 0:  34%|███▍      | 55/160 [00:04<00:07, 13.37it/s]
Predicting DataLoader 0:  35%|███▌      | 56/160 [00:04<00:08, 12.83it/s]
Predicting DataLoader 0:  36%|███▌      | 57/160 [00:04<00:08, 12.84it/s]
Predicting DataLoader 0:  36%|███▋      | 58/160 [00:04<00:07, 12.85it/s]
Predicting DataLoader 0:  37%|███▋      | 59/160 [00:04<00:07, 12.87it/s]
Predicting DataLoader 0:  38%|███▊      | 60/160 [00:04<00:07, 12.90it/s]
Predicting DataLoader 0:  38%|███▊      | 61/160 [00:04<00:07, 12.92it/s]
Predicting DataLoader 0:  39%|███▉      | 62/160 [00:04<00:07, 12.94it/s]
Predicting DataLoader 0:  39%|███▉      | 63/160 [00:04<00:07, 12.95it/s]
Predicting DataLoader 0:  40%|████      | 64/160 [00:04<00:07, 12.97it/s]
Predicting DataLoader 0:  41%|████      | 65/160 [00:05<00:07, 12.96it/s]
Predicting DataLoader 0:  41%|████▏     | 66/160 [00:05<00:07, 12.97it/s]
Predicting DataLoader 0:  42%|████▏     | 67/160 [00:05<00:07, 12.98it/s]
Predicting DataLoader 0:  42%|████▎     | 68/160 [00:05<00:07, 13.00it/s]
Predicting DataLoader 0:  43%|████▎     | 69/160 [00:05<00:07, 12.99it/s]
Predicting DataLoader 0:  44%|████▍     | 70/160 [00:05<00:06, 13.01it/s]
Predicting DataLoader 0:  44%|████▍     | 71/160 [00:05<00:06, 13.00it/s]
Predicting DataLoader 0:  45%|████▌     | 72/160 [00:05<00:06, 12.99it/s]
Predicting DataLoader 0:  46%|████▌     | 73/160 [00:05<00:06, 13.01it/s]
Predicting DataLoader 0:  46%|████▋     | 74/160 [00:05<00:06, 13.01it/s]
Predicting DataLoader 0:  47%|████▋     | 75/160 [00:05<00:06, 13.03it/s]
Predicting DataLoader 0:  48%|████▊     | 76/160 [00:05<00:06, 13.04it/s]
Predicting DataLoader 0:  48%|████▊     | 77/160 [00:05<00:06, 13.06it/s]
Predicting DataLoader 0:  49%|████▉     | 78/160 [00:05<00:06, 13.07it/s]
Predicting DataLoader 0:  49%|████▉     | 79/160 [00:06<00:06, 13.09it/s]
Predicting DataLoader 0:  50%|█████     | 80/160 [00:06<00:06, 13.10it/s]
Predicting DataLoader 0:  51%|█████     | 81/160 [00:06<00:06, 13.08it/s]
Predicting DataLoader 0:  51%|█████▏    | 82/160 [00:06<00:05, 13.09it/s]
Predicting DataLoader 0:  52%|█████▏    | 83/160 [00:06<00:05, 13.10it/s]
Predicting DataLoader 0:  52%|█████▎    | 84/160 [00:06<00:05, 13.11it/s]
Predicting DataLoader 0:  53%|█████▎    | 85/160 [00:06<00:05, 13.10it/s]
Predicting DataLoader 0:  54%|█████▍    | 86/160 [00:06<00:05, 13.12it/s]
Predicting DataLoader 0:  54%|█████▍    | 87/160 [00:06<00:05, 13.10it/s]
Predicting DataLoader 0:  55%|█████▌    | 88/160 [00:06<00:05, 13.09it/s]
Predicting DataLoader 0:  56%|█████▌    | 89/160 [00:06<00:05, 13.11it/s]
Predicting DataLoader 0:  56%|█████▋    | 90/160 [00:06<00:05, 13.12it/s]
Predicting DataLoader 0:  57%|█████▋    | 91/160 [00:06<00:05, 13.14it/s]
Predicting DataLoader 0:  57%|█████▊    | 92/160 [00:06<00:05, 13.15it/s]
Predicting DataLoader 0:  58%|█████▊    | 93/160 [00:07<00:05, 13.16it/s]
Predicting DataLoader 0:  59%|█████▉    | 94/160 [00:07<00:05, 13.15it/s]
Predicting DataLoader 0:  59%|█████▉    | 95/160 [00:07<00:04, 13.17it/s]
Predicting DataLoader 0:  60%|██████    | 96/160 [00:07<00:04, 13.18it/s]
Predicting DataLoader 0:  61%|██████    | 97/160 [00:07<00:04, 13.16it/s]
Predicting DataLoader 0:  61%|██████▏   | 98/160 [00:07<00:04, 13.17it/s]
Predicting DataLoader 0:  62%|██████▏   | 99/160 [00:07<00:04, 13.17it/s]
Predicting DataLoader 0:  62%|██████▎   | 100/160 [00:07<00:04, 13.18it/s]
Predicting DataLoader 0:  63%|██████▎   | 101/160 [00:07<00:04, 13.18it/s]
Predicting DataLoader 0:  64%|██████▍   | 102/160 [00:07<00:04, 13.19it/s]
Predicting DataLoader 0:  64%|██████▍   | 103/160 [00:07<00:04, 13.17it/s]
Predicting DataLoader 0:  65%|██████▌   | 104/160 [00:07<00:04, 13.16it/s]
Predicting DataLoader 0:  66%|██████▌   | 105/160 [00:07<00:04, 13.18it/s]
Predicting DataLoader 0:  66%|██████▋   | 106/160 [00:08<00:04, 13.19it/s]
Predicting DataLoader 0:  67%|██████▋   | 107/160 [00:08<00:04, 13.19it/s]
Predicting DataLoader 0:  68%|██████▊   | 108/160 [00:08<00:03, 13.20it/s]
Predicting DataLoader 0:  68%|██████▊   | 109/160 [00:08<00:03, 13.21it/s]
Predicting DataLoader 0:  69%|██████▉   | 110/160 [00:08<00:03, 13.21it/s]
Predicting DataLoader 0:  69%|██████▉   | 111/160 [00:08<00:03, 13.21it/s]
Predicting DataLoader 0:  70%|███████   | 112/160 [00:08<00:03, 13.23it/s]
Predicting DataLoader 0:  71%|███████   | 113/160 [00:08<00:03, 13.23it/s]
Predicting DataLoader 0:  71%|███████▏  | 114/160 [00:08<00:03, 13.24it/s]
Predicting DataLoader 0:  72%|███████▏  | 115/160 [00:08<00:03, 13.25it/s]
Predicting DataLoader 0:  72%|███████▎  | 116/160 [00:08<00:03, 13.24it/s]
Predicting DataLoader 0:  73%|███████▎  | 117/160 [00:08<00:03, 13.24it/s]
Predicting DataLoader 0:  74%|███████▍  | 118/160 [00:08<00:03, 13.25it/s]
Predicting DataLoader 0:  74%|███████▍  | 119/160 [00:08<00:03, 13.22it/s]
Predicting DataLoader 0:  75%|███████▌  | 120/160 [00:09<00:03, 13.22it/s]
Predicting DataLoader 0:  76%|███████▌  | 121/160 [00:09<00:02, 13.23it/s]
Predicting DataLoader 0:  76%|███████▋  | 122/160 [00:09<00:02, 13.24it/s]
Predicting DataLoader 0:  77%|███████▋  | 123/160 [00:09<00:02, 13.24it/s]
Predicting DataLoader 0:  78%|███████▊  | 124/160 [00:09<00:02, 13.25it/s]
Predicting DataLoader 0:  78%|███████▊  | 125/160 [00:09<00:02, 13.25it/s]
Predicting DataLoader 0:  79%|███████▉  | 126/160 [00:09<00:02, 13.26it/s]
Predicting DataLoader 0:  79%|███████▉  | 127/160 [00:09<00:02, 13.26it/s]
Predicting DataLoader 0:  80%|████████  | 128/160 [00:09<00:02, 13.27it/s]
Predicting DataLoader 0:  81%|████████  | 129/160 [00:09<00:02, 13.26it/s]
Predicting DataLoader 0:  81%|████████▏ | 130/160 [00:09<00:02, 13.26it/s]
Predicting DataLoader 0:  82%|████████▏ | 131/160 [00:09<00:02, 13.27it/s]
Predicting DataLoader 0:  82%|████████▎ | 132/160 [00:09<00:02, 13.27it/s]
Predicting DataLoader 0:  83%|████████▎ | 133/160 [00:10<00:02, 13.27it/s]
Predicting DataLoader 0:  84%|████████▍ | 134/160 [00:10<00:01, 13.28it/s]
Predicting DataLoader 0:  84%|████████▍ | 135/160 [00:10<00:01, 13.25it/s]
Predicting DataLoader 0:  85%|████████▌ | 136/160 [00:10<00:01, 13.25it/s]
Predicting DataLoader 0:  86%|████████▌ | 137/160 [00:10<00:01, 13.26it/s]
Predicting DataLoader 0:  86%|████████▋ | 138/160 [00:10<00:01, 13.26it/s]
Predicting DataLoader 0:  87%|████████▋ | 139/160 [00:10<00:01, 13.27it/s]
Predicting DataLoader 0:  88%|████████▊ | 140/160 [00:10<00:01, 13.28it/s]
Predicting DataLoader 0:  88%|████████▊ | 141/160 [00:10<00:01, 13.29it/s]
Predicting DataLoader 0:  89%|████████▉ | 142/160 [00:10<00:01, 13.30it/s]
Predicting DataLoader 0:  89%|████████▉ | 143/160 [00:10<00:01, 13.30it/s]
Predicting DataLoader 0:  90%|█████████ | 144/160 [00:10<00:01, 13.31it/s]
Predicting DataLoader 0:  91%|█████████ | 145/160 [00:10<00:01, 13.30it/s]
Predicting DataLoader 0:  91%|█████████▏| 146/160 [00:10<00:01, 13.31it/s]
Predicting DataLoader 0:  92%|█████████▏| 147/160 [00:11<00:00, 13.32it/s]
Predicting DataLoader 0:  92%|█████████▎| 148/160 [00:11<00:00, 13.33it/s]
Predicting DataLoader 0:  93%|█████████▎| 149/160 [00:11<00:00, 13.33it/s]
Predicting DataLoader 0:  94%|█████████▍| 150/160 [00:11<00:00, 13.34it/s]
Predicting DataLoader 0:  94%|█████████▍| 151/160 [00:11<00:00, 13.32it/s]
Predicting DataLoader 0:  95%|█████████▌| 152/160 [00:11<00:00, 13.33it/s]
Predicting DataLoader 0:  96%|█████████▌| 153/160 [00:11<00:00, 13.34it/s]
Predicting DataLoader 0:  96%|█████████▋| 154/160 [00:11<00:00, 13.34it/s]
Predicting DataLoader 0:  97%|█████████▋| 155/160 [00:11<00:00, 13.35it/s]
Predicting DataLoader 0:  98%|█████████▊| 156/160 [00:11<00:00, 13.36it/s]
Predicting DataLoader 0:  98%|█████████▊| 157/160 [00:11<00:00, 13.37it/s]
Predicting DataLoader 0:  99%|█████████▉| 158/160 [00:11<00:00, 13.37it/s]
Predicting DataLoader 0:  99%|█████████▉| 159/160 [00:11<00:00, 13.38it/s]
Predicting DataLoader 0: 100%|██████████| 160/160 [00:11<00:00, 13.40it/s]
Predicting DataLoader 0: 100%|██████████| 160/160 [00:12<00:00, 13.25it/s]
load model : /home/dudgns1675/ChatMOF/chatmof/database/load_model/accessible_surface_area/best.ckpt

Predicting: 0it [00:00, ?it/s]
Predicting:   0%|          | 0/157 [00:00<?, ?it/s]
Predicting DataLoader 0:   0%|          | 0/157 [00:00<?, ?it/s]
Predicting DataLoader 0:   1%|          | 1/157 [00:00<00:10, 15.17it/s]
Predicting DataLoader 0:   1%|▏         | 2/157 [00:00<00:10, 15.45it/s]
Predicting DataLoader 0:   2%|▏         | 3/157 [00:00<00:09, 15.60it/s]
Predicting DataLoader 0:   3%|▎         | 4/157 [00:00<00:16,  9.46it/s]
Predicting DataLoader 0:   3%|▎         | 5/157 [00:00<00:14, 10.33it/s]
Predicting DataLoader 0:   4%|▍         | 6/157 [00:00<00:13, 11.00it/s]
Predicting DataLoader 0:   4%|▍         | 7/157 [00:00<00:14, 10.24it/s]
Predicting DataLoader 0:   5%|▌         | 8/157 [00:00<00:13, 10.74it/s]
Predicting DataLoader 0:   6%|▌         | 9/157 [00:00<00:13, 11.16it/s]
Predicting DataLoader 0:   6%|▋         | 10/157 [00:00<00:12, 11.52it/s]
Predicting DataLoader 0:   7%|▋         | 11/157 [00:00<00:12, 11.83it/s]
Predicting DataLoader 0:   8%|▊         | 12/157 [00:00<00:11, 12.11it/s]
Predicting DataLoader 0:   8%|▊         | 13/157 [00:01<00:11, 12.35it/s]
Predicting DataLoader 0:   9%|▉         | 14/157 [00:01<00:11, 12.57it/s]
Predicting DataLoader 0:  10%|▉         | 15/157 [00:01<00:11, 12.75it/s]
Predicting DataLoader 0:  10%|█         | 16/157 [00:01<00:10, 12.93it/s]
Predicting DataLoader 0:  11%|█         | 17/157 [00:01<00:10, 13.09it/s]
Predicting DataLoader 0:  11%|█▏        | 18/157 [00:01<00:10, 13.25it/s]
Predicting DataLoader 0:  12%|█▏        | 19/157 [00:01<00:10, 13.38it/s]
Predicting DataLoader 0:  13%|█▎        | 20/157 [00:01<00:10, 13.50it/s]
Predicting DataLoader 0:  13%|█▎        | 21/157 [00:01<00:09, 13.61it/s]
Predicting DataLoader 0:  14%|█▍        | 22/157 [00:01<00:09, 13.70it/s]
Predicting DataLoader 0:  15%|█▍        | 23/157 [00:01<00:09, 13.53it/s]
Predicting DataLoader 0:  15%|█▌        | 24/157 [00:01<00:09, 13.64it/s]
Predicting DataLoader 0:  16%|█▌        | 25/157 [00:01<00:09, 13.72it/s]
Predicting DataLoader 0:  17%|█▋        | 26/157 [00:01<00:09, 13.80it/s]
Predicting DataLoader 0:  17%|█▋        | 27/157 [00:01<00:09, 13.88it/s]
Predicting DataLoader 0:  18%|█▊        | 28/157 [00:02<00:09, 13.95it/s]
Predicting DataLoader 0:  18%|█▊        | 29/157 [00:02<00:09, 14.00it/s]
Predicting DataLoader 0:  19%|█▉        | 30/157 [00:02<00:09, 14.06it/s]
Predicting DataLoader 0:  20%|█▉        | 31/157 [00:02<00:08, 14.11it/s]
Predicting DataLoader 0:  20%|██        | 32/157 [00:02<00:08, 14.18it/s]
Predicting DataLoader 0:  21%|██        | 33/157 [00:02<00:08, 14.24it/s]
Predicting DataLoader 0:  22%|██▏       | 34/157 [00:02<00:08, 14.30it/s]
Predicting DataLoader 0:  22%|██▏       | 35/157 [00:02<00:08, 14.35it/s]
Predicting DataLoader 0:  23%|██▎       | 36/157 [00:02<00:08, 14.40it/s]
Predicting DataLoader 0:  24%|██▎       | 37/157 [00:02<00:08, 14.44it/s]
Predicting DataLoader 0:  24%|██▍       | 38/157 [00:02<00:08, 14.48it/s]
Predicting DataLoader 0:  25%|██▍       | 39/157 [00:02<00:08, 14.34it/s]
Predicting DataLoader 0:  25%|██▌       | 40/157 [00:02<00:08, 14.39it/s]
Predicting DataLoader 0:  26%|██▌       | 41/157 [00:02<00:08, 14.43it/s]
Predicting DataLoader 0:  27%|██▋       | 42/157 [00:02<00:07, 14.46it/s]
Predicting DataLoader 0:  27%|██▋       | 43/157 [00:02<00:07, 14.50it/s]
Predicting DataLoader 0:  28%|██▊       | 44/157 [00:03<00:07, 14.54it/s]
Predicting DataLoader 0:  29%|██▊       | 45/157 [00:03<00:07, 14.58it/s]
Predicting DataLoader 0:  29%|██▉       | 46/157 [00:03<00:07, 14.61it/s]
Predicting DataLoader 0:  30%|██▉       | 47/157 [00:03<00:07, 14.64it/s]
Predicting DataLoader 0:  31%|███       | 48/157 [00:03<00:07, 14.67it/s]
Predicting DataLoader 0:  31%|███       | 49/157 [00:03<00:07, 14.71it/s]
Predicting DataLoader 0:  32%|███▏      | 50/157 [00:03<00:07, 14.74it/s]
Predicting DataLoader 0:  32%|███▏      | 51/157 [00:03<00:07, 14.76it/s]
Predicting DataLoader 0:  33%|███▎      | 52/157 [00:03<00:07, 14.79it/s]
Predicting DataLoader 0:  34%|███▍      | 53/157 [00:03<00:07, 14.81it/s]
Predicting DataLoader 0:  34%|███▍      | 54/157 [00:03<00:06, 14.83it/s]
Predicting DataLoader 0:  35%|███▌      | 55/157 [00:03<00:06, 14.73it/s]
Predicting DataLoader 0:  36%|███▌      | 56/157 [00:03<00:06, 14.76it/s]
Predicting DataLoader 0:  36%|███▋      | 57/157 [00:03<00:06, 14.78it/s]
Predicting DataLoader 0:  37%|███▋      | 58/157 [00:03<00:06, 14.81it/s]
Predicting DataLoader 0:  38%|███▊      | 59/157 [00:03<00:06, 14.83it/s]
Predicting DataLoader 0:  38%|███▊      | 60/157 [00:04<00:06, 14.85it/s]
Predicting DataLoader 0:  39%|███▉      | 61/157 [00:04<00:06, 14.87it/s]
Predicting DataLoader 0:  39%|███▉      | 62/157 [00:04<00:06, 14.89it/s]
Predicting DataLoader 0:  40%|████      | 63/157 [00:04<00:06, 14.91it/s]
Predicting DataLoader 0:  41%|████      | 64/157 [00:04<00:06, 14.93it/s]
Predicting DataLoader 0:  41%|████▏     | 65/157 [00:04<00:06, 14.95it/s]
Predicting DataLoader 0:  42%|████▏     | 66/157 [00:04<00:06, 14.97it/s]
Predicting DataLoader 0:  43%|████▎     | 67/157 [00:04<00:06, 14.99it/s]
Predicting DataLoader 0:  43%|████▎     | 68/157 [00:04<00:05, 15.01it/s]
Predicting DataLoader 0:  44%|████▍     | 69/157 [00:04<00:05, 15.02it/s]
Predicting DataLoader 0:  45%|████▍     | 70/157 [00:04<00:05, 15.04it/s]
Predicting DataLoader 0:  45%|████▌     | 71/157 [00:04<00:05, 14.95it/s]
Predicting DataLoader 0:  46%|████▌     | 72/157 [00:04<00:05, 14.97it/s]
Predicting DataLoader 0:  46%|████▋     | 73/157 [00:04<00:05, 14.99it/s]
Predicting DataLoader 0:  47%|████▋     | 74/157 [00:04<00:05, 15.00it/s]
Predicting DataLoader 0:  48%|████▊     | 75/157 [00:04<00:05, 15.01it/s]
Predicting DataLoader 0:  48%|████▊     | 76/157 [00:05<00:05, 15.03it/s]
Predicting DataLoader 0:  49%|████▉     | 77/157 [00:05<00:05, 15.04it/s]
Predicting DataLoader 0:  50%|████▉     | 78/157 [00:05<00:05, 15.06it/s]
Predicting DataLoader 0:  50%|█████     | 79/157 [00:05<00:05, 15.07it/s]
Predicting DataLoader 0:  51%|█████     | 80/157 [00:05<00:05, 15.08it/s]
Predicting DataLoader 0:  52%|█████▏    | 81/157 [00:05<00:05, 15.10it/s]
Predicting DataLoader 0:  52%|█████▏    | 82/157 [00:05<00:04, 15.12it/s]
Predicting DataLoader 0:  53%|█████▎    | 83/157 [00:05<00:04, 15.13it/s]
Predicting DataLoader 0:  54%|█████▎    | 84/157 [00:05<00:04, 15.14it/s]
Predicting DataLoader 0:  54%|█████▍    | 85/157 [00:05<00:04, 15.15it/s]
Predicting DataLoader 0:  55%|█████▍    | 86/157 [00:05<00:04, 15.16it/s]
Predicting DataLoader 0:  55%|█████▌    | 87/157 [00:05<00:04, 15.09it/s]
Predicting DataLoader 0:  56%|█████▌    | 88/157 [00:05<00:04, 15.10it/s]
Predicting DataLoader 0:  57%|█████▋    | 89/157 [00:05<00:04, 15.11it/s]
Predicting DataLoader 0:  57%|█████▋    | 90/157 [00:05<00:04, 15.13it/s]
Predicting DataLoader 0:  58%|█████▊    | 91/157 [00:06<00:04, 15.14it/s]
Predicting DataLoader 0:  59%|█████▊    | 92/157 [00:06<00:04, 15.15it/s]
Predicting DataLoader 0:  59%|█████▉    | 93/157 [00:06<00:04, 15.16it/s]
Predicting DataLoader 0:  60%|█████▉    | 94/157 [00:06<00:04, 15.17it/s]
Predicting DataLoader 0:  61%|██████    | 95/157 [00:06<00:04, 15.17it/s]
Predicting DataLoader 0:  61%|██████    | 96/157 [00:06<00:04, 15.19it/s]
Predicting DataLoader 0:  62%|██████▏   | 97/157 [00:06<00:03, 15.20it/s]
Predicting DataLoader 0:  62%|██████▏   | 98/157 [00:06<00:03, 15.21it/s]
Predicting DataLoader 0:  63%|██████▎   | 99/157 [00:06<00:03, 15.22it/s]
Predicting DataLoader 0:  64%|██████▎   | 100/157 [00:06<00:03, 15.23it/s]
Predicting DataLoader 0:  64%|██████▍   | 101/157 [00:06<00:03, 15.24it/s]
Predicting DataLoader 0:  65%|██████▍   | 102/157 [00:06<00:03, 15.25it/s]
Predicting DataLoader 0:  66%|██████▌   | 103/157 [00:06<00:03, 15.18it/s]
Predicting DataLoader 0:  66%|██████▌   | 104/157 [00:06<00:03, 15.19it/s]
Predicting DataLoader 0:  67%|██████▋   | 105/157 [00:06<00:03, 15.20it/s]
Predicting DataLoader 0:  68%|██████▊   | 106/157 [00:06<00:03, 15.21it/s]
Predicting DataLoader 0:  68%|██████▊   | 107/157 [00:07<00:03, 15.22it/s]
Predicting DataLoader 0:  69%|██████▉   | 108/157 [00:07<00:03, 15.23it/s]
Predicting DataLoader 0:  69%|██████▉   | 109/157 [00:07<00:03, 15.24it/s]
Predicting DataLoader 0:  70%|███████   | 110/157 [00:07<00:03, 15.25it/s]
Predicting DataLoader 0:  71%|███████   | 111/157 [00:07<00:03, 15.25it/s]
Predicting DataLoader 0:  71%|███████▏  | 112/157 [00:07<00:02, 15.26it/s]
Predicting DataLoader 0:  72%|███████▏  | 113/157 [00:07<00:02, 15.27it/s]
Predicting DataLoader 0:  73%|███████▎  | 114/157 [00:07<00:02, 15.28it/s]
Predicting DataLoader 0:  73%|███████▎  | 115/157 [00:07<00:02, 15.29it/s]
Predicting DataLoader 0:  74%|███████▍  | 116/157 [00:07<00:02, 15.30it/s]
Predicting DataLoader 0:  75%|███████▍  | 117/157 [00:07<00:02, 15.30it/s]
Predicting DataLoader 0:  75%|███████▌  | 118/157 [00:07<00:02, 15.31it/s]
Predicting DataLoader 0:  76%|███████▌  | 119/157 [00:07<00:02, 15.25it/s]
Predicting DataLoader 0:  76%|███████▋  | 120/157 [00:07<00:02, 15.26it/s]
Predicting DataLoader 0:  77%|███████▋  | 121/157 [00:07<00:02, 15.27it/s]
Predicting DataLoader 0:  78%|███████▊  | 122/157 [00:07<00:02, 15.28it/s]
Predicting DataLoader 0:  78%|███████▊  | 123/157 [00:08<00:02, 15.28it/s]
Predicting DataLoader 0:  79%|███████▉  | 124/157 [00:08<00:02, 15.29it/s]
Predicting DataLoader 0:  80%|███████▉  | 125/157 [00:08<00:02, 15.30it/s]
Predicting DataLoader 0:  80%|████████  | 126/157 [00:08<00:02, 15.31it/s]
Predicting DataLoader 0:  81%|████████  | 127/157 [00:08<00:01, 15.31it/s]
Predicting DataLoader 0:  82%|████████▏ | 128/157 [00:08<00:01, 15.32it/s]
Predicting DataLoader 0:  82%|████████▏ | 129/157 [00:08<00:01, 15.33it/s]
Predicting DataLoader 0:  83%|████████▎ | 130/157 [00:08<00:01, 15.34it/s]
Predicting DataLoader 0:  83%|████████▎ | 131/157 [00:08<00:01, 15.35it/s]
Predicting DataLoader 0:  84%|████████▍ | 132/157 [00:08<00:01, 15.36it/s]
Predicting DataLoader 0:  85%|████████▍ | 133/157 [00:08<00:01, 15.37it/s]
Predicting DataLoader 0:  85%|████████▌ | 134/157 [00:08<00:01, 15.38it/s]
Predicting DataLoader 0:  86%|████████▌ | 135/157 [00:08<00:01, 15.07it/s]
Predicting DataLoader 0:  87%|████████▋ | 136/157 [00:09<00:01, 15.08it/s]
Predicting DataLoader 0:  87%|████████▋ | 137/157 [00:09<00:01, 15.09it/s]
Predicting DataLoader 0:  88%|████████▊ | 138/157 [00:09<00:01, 15.10it/s]
Predicting DataLoader 0:  89%|████████▊ | 139/157 [00:09<00:01, 15.11it/s]
Predicting DataLoader 0:  89%|████████▉ | 140/157 [00:09<00:01, 15.12it/s]
Predicting DataLoader 0:  90%|████████▉ | 141/157 [00:09<00:01, 15.13it/s]
Predicting DataLoader 0:  90%|█████████ | 142/157 [00:09<00:00, 15.14it/s]
Predicting DataLoader 0:  91%|█████████ | 143/157 [00:09<00:00, 15.14it/s]
Predicting DataLoader 0:  92%|█████████▏| 144/157 [00:09<00:00, 15.15it/s]
Predicting DataLoader 0:  92%|█████████▏| 145/157 [00:09<00:00, 15.16it/s]
Predicting DataLoader 0:  93%|█████████▎| 146/157 [00:09<00:00, 15.17it/s]
Predicting DataLoader 0:  94%|█████████▎| 147/157 [00:09<00:00, 15.18it/s]
Predicting DataLoader 0:  94%|█████████▍| 148/157 [00:09<00:00, 15.19it/s]
Predicting DataLoader 0:  95%|█████████▍| 149/157 [00:09<00:00, 15.20it/s]
Predicting DataLoader 0:  96%|█████████▌| 150/157 [00:09<00:00, 15.21it/s]
Predicting DataLoader 0:  96%|█████████▌| 151/157 [00:09<00:00, 15.20it/s]
Predicting DataLoader 0:  97%|█████████▋| 152/157 [00:09<00:00, 15.20it/s]
Predicting DataLoader 0:  97%|█████████▋| 153/157 [00:10<00:00, 15.21it/s]
Predicting DataLoader 0:  98%|█████████▊| 154/157 [00:10<00:00, 15.22it/s]
Predicting DataLoader 0:  99%|█████████▊| 155/157 [00:10<00:00, 15.23it/s]
Predicting DataLoader 0:  99%|█████████▉| 156/157 [00:10<00:00, 15.24it/s]
Predicting DataLoader 0: 100%|██████████| 157/157 [00:10<00:00, 15.29it/s]
Predicting DataLoader 0: 100%|██████████| 157/157 [00:10<00:00, 15.13it/s]
load model : /home/dudgns1675/ChatMOF/chatmof/database/load_model/accessible_surface_area/best.ckpt

Predicting: 0it [00:00, ?it/s]
Predicting:   0%|          | 0/149 [00:00<?, ?it/s]
Predicting DataLoader 0:   0%|          | 0/149 [00:00<?, ?it/s]
Predicting DataLoader 0:   1%|          | 1/149 [00:00<00:09, 14.95it/s]
Predicting DataLoader 0:   1%|▏         | 2/149 [00:00<00:09, 15.19it/s]
Predicting DataLoader 0:   2%|▏         | 3/149 [00:00<00:09, 15.47it/s]
Predicting DataLoader 0:   3%|▎         | 4/149 [00:00<00:09, 15.60it/s]
Predicting DataLoader 0:   3%|▎         | 5/149 [00:00<00:09, 15.78it/s]
Predicting DataLoader 0:   4%|▍         | 6/149 [00:00<00:09, 15.87it/s]
Predicting DataLoader 0:   5%|▍         | 7/149 [00:00<00:09, 15.61it/s]
Predicting DataLoader 0:   5%|▌         | 8/149 [00:00<00:09, 15.47it/s]
Predicting DataLoader 0:   6%|▌         | 9/149 [00:00<00:09, 15.52it/s]
Predicting DataLoader 0:   7%|▋         | 10/149 [00:00<00:08, 15.54it/s]
Predicting DataLoader 0:   7%|▋         | 11/149 [00:00<00:08, 15.63it/s]
Predicting DataLoader 0:   8%|▊         | 12/149 [00:00<00:08, 15.48it/s]
Predicting DataLoader 0:   9%|▊         | 13/149 [00:00<00:08, 15.48it/s]
Predicting DataLoader 0:   9%|▉         | 14/149 [00:00<00:08, 15.54it/s]
Predicting DataLoader 0:  10%|█         | 15/149 [00:00<00:08, 15.59it/s]
Predicting DataLoader 0:  11%|█         | 16/149 [00:01<00:08, 15.64it/s]
Predicting DataLoader 0:  11%|█▏        | 17/149 [00:01<00:08, 15.67it/s]
Predicting DataLoader 0:  12%|█▏        | 18/149 [00:01<00:08, 15.70it/s]
Predicting DataLoader 0:  13%|█▎        | 19/149 [00:01<00:08, 15.73it/s]
Predicting DataLoader 0:  13%|█▎        | 20/149 [00:01<00:08, 15.76it/s]
Predicting DataLoader 0:  14%|█▍        | 21/149 [00:01<00:08, 15.78it/s]
Predicting DataLoader 0:  15%|█▍        | 22/149 [00:01<00:08, 15.77it/s]
Predicting DataLoader 0:  15%|█▌        | 23/149 [00:01<00:07, 15.79it/s]
Predicting DataLoader 0:  16%|█▌        | 24/149 [00:01<00:07, 15.63it/s]
Predicting DataLoader 0:  17%|█▋        | 25/149 [00:01<00:07, 15.62it/s]
Predicting DataLoader 0:  17%|█▋        | 26/149 [00:01<00:07, 15.63it/s]
Predicting DataLoader 0:  18%|█▊        | 27/149 [00:01<00:07, 15.65it/s]
Predicting DataLoader 0:  19%|█▉        | 28/149 [00:01<00:07, 15.63it/s]
Predicting DataLoader 0:  19%|█▉        | 29/149 [00:01<00:07, 15.63it/s]
Predicting DataLoader 0:  20%|██        | 30/149 [00:01<00:07, 15.65it/s]
Predicting DataLoader 0:  21%|██        | 31/149 [00:01<00:07, 15.66it/s]
Predicting DataLoader 0:  21%|██▏       | 32/149 [00:02<00:07, 15.68it/s]
Predicting DataLoader 0:  22%|██▏       | 33/149 [00:02<00:07, 15.70it/s]
Predicting DataLoader 0:  23%|██▎       | 34/149 [00:02<00:07, 15.71it/s]
Predicting DataLoader 0:  23%|██▎       | 35/149 [00:02<00:07, 15.73it/s]
Predicting DataLoader 0:  24%|██▍       | 36/149 [00:02<00:07, 15.74it/s]
Predicting DataLoader 0:  25%|██▍       | 37/149 [00:02<00:07, 15.76it/s]
Predicting DataLoader 0:  26%|██▌       | 38/149 [00:02<00:07, 15.77it/s]
Predicting DataLoader 0:  26%|██▌       | 39/149 [00:02<00:06, 15.77it/s]
Predicting DataLoader 0:  27%|██▋       | 40/149 [00:02<00:06, 15.64it/s]
Predicting DataLoader 0:  28%|██▊       | 41/149 [00:02<00:06, 15.64it/s]
Predicting DataLoader 0:  28%|██▊       | 42/149 [00:02<00:06, 15.64it/s]
Predicting DataLoader 0:  29%|██▉       | 43/149 [00:02<00:06, 15.66it/s]
Predicting DataLoader 0:  30%|██▉       | 44/149 [00:02<00:06, 15.63it/s]
Predicting DataLoader 0:  30%|███       | 45/149 [00:02<00:06, 15.63it/s]
Predicting DataLoader 0:  31%|███       | 46/149 [00:02<00:06, 15.64it/s]
Predicting DataLoader 0:  32%|███▏      | 47/149 [00:03<00:06, 15.66it/s]
Predicting DataLoader 0:  32%|███▏      | 48/149 [00:03<00:06, 15.68it/s]
Predicting DataLoader 0:  33%|███▎      | 49/149 [00:03<00:06, 15.69it/s]
Predicting DataLoader 0:  34%|███▎      | 50/149 [00:03<00:06, 15.70it/s]
Predicting DataLoader 0:  34%|███▍      | 51/149 [00:03<00:06, 15.70it/s]
Predicting DataLoader 0:  35%|███▍      | 52/149 [00:03<00:06, 15.72it/s]
Predicting DataLoader 0:  36%|███▌      | 53/149 [00:03<00:06, 15.73it/s]
Predicting DataLoader 0:  36%|███▌      | 54/149 [00:03<00:06, 15.74it/s]
Predicting DataLoader 0:  37%|███▋      | 55/149 [00:03<00:05, 15.75it/s]
Predicting DataLoader 0:  38%|███▊      | 56/149 [00:03<00:05, 15.66it/s]
Predicting DataLoader 0:  38%|███▊      | 57/149 [00:03<00:05, 15.66it/s]
Predicting DataLoader 0:  39%|███▉      | 58/149 [00:03<00:05, 15.65it/s]
Predicting DataLoader 0:  40%|███▉      | 59/149 [00:03<00:05, 15.67it/s]
Predicting DataLoader 0:  40%|████      | 60/149 [00:03<00:05, 15.65it/s]
Predicting DataLoader 0:  41%|████      | 61/149 [00:03<00:05, 15.66it/s]
Predicting DataLoader 0:  42%|████▏     | 62/149 [00:03<00:05, 15.67it/s]
Predicting DataLoader 0:  42%|████▏     | 63/149 [00:04<00:05, 15.68it/s]
Predicting DataLoader 0:  43%|████▎     | 64/149 [00:04<00:05, 15.69it/s]
Predicting DataLoader 0:  44%|████▎     | 65/149 [00:04<00:05, 15.70it/s]
Predicting DataLoader 0:  44%|████▍     | 66/149 [00:04<00:05, 15.70it/s]
Predicting DataLoader 0:  45%|████▍     | 67/149 [00:04<00:05, 15.71it/s]
Predicting DataLoader 0:  46%|████▌     | 68/149 [00:04<00:05, 15.72it/s]
Predicting DataLoader 0:  46%|████▋     | 69/149 [00:04<00:05, 15.73it/s]
Predicting DataLoader 0:  47%|████▋     | 70/149 [00:04<00:05, 15.74it/s]
Predicting DataLoader 0:  48%|████▊     | 71/149 [00:04<00:04, 15.75it/s]
Predicting DataLoader 0:  48%|████▊     | 72/149 [00:04<00:04, 15.68it/s]
Predicting DataLoader 0:  49%|████▉     | 73/149 [00:04<00:04, 15.67it/s]
Predicting DataLoader 0:  50%|████▉     | 74/149 [00:04<00:04, 15.44it/s]
Predicting DataLoader 0:  50%|█████     | 75/149 [00:04<00:04, 15.45it/s]
Predicting DataLoader 0:  51%|█████     | 76/149 [00:04<00:04, 15.47it/s]
Predicting DataLoader 0:  52%|█████▏    | 77/149 [00:04<00:04, 15.48it/s]
Predicting DataLoader 0:  52%|█████▏    | 78/149 [00:05<00:04, 15.48it/s]
Predicting DataLoader 0:  53%|█████▎    | 79/149 [00:05<00:04, 15.49it/s]
Predicting DataLoader 0:  54%|█████▎    | 80/149 [00:05<00:04, 15.50it/s]
Predicting DataLoader 0:  54%|█████▍    | 81/149 [00:05<00:04, 15.51it/s]
Predicting DataLoader 0:  55%|█████▌    | 82/149 [00:05<00:04, 15.52it/s]
Predicting DataLoader 0:  56%|█████▌    | 83/149 [00:05<00:04, 15.52it/s]
Predicting DataLoader 0:  56%|█████▋    | 84/149 [00:05<00:04, 15.53it/s]
Predicting DataLoader 0:  57%|█████▋    | 85/149 [00:05<00:04, 15.54it/s]
Predicting DataLoader 0:  58%|█████▊    | 86/149 [00:05<00:04, 15.55it/s]
Predicting DataLoader 0:  58%|█████▊    | 87/149 [00:05<00:03, 15.55it/s]
Predicting DataLoader 0:  59%|█████▉    | 88/149 [00:05<00:03, 15.55it/s]
Predicting DataLoader 0:  60%|█████▉    | 89/149 [00:05<00:03, 15.54it/s]
Predicting DataLoader 0:  60%|██████    | 90/149 [00:05<00:03, 15.51it/s]
Predicting DataLoader 0:  61%|██████    | 91/149 [00:05<00:03, 15.52it/s]
Predicting DataLoader 0:  62%|██████▏   | 92/149 [00:05<00:03, 15.52it/s]
Predicting DataLoader 0:  62%|██████▏   | 93/149 [00:05<00:03, 15.53it/s]
Predicting DataLoader 0:  63%|██████▎   | 94/149 [00:06<00:03, 15.53it/s]
Predicting DataLoader 0:  64%|██████▍   | 95/149 [00:06<00:03, 15.53it/s]
Predicting DataLoader 0:  64%|██████▍   | 96/149 [00:06<00:03, 15.54it/s]
Predicting DataLoader 0:  65%|██████▌   | 97/149 [00:06<00:03, 15.55it/s]
Predicting DataLoader 0:  66%|██████▌   | 98/149 [00:06<00:03, 15.55it/s]
Predicting DataLoader 0:  66%|██████▋   | 99/149 [00:06<00:03, 15.56it/s]
Predicting DataLoader 0:  67%|██████▋   | 100/149 [00:06<00:03, 15.57it/s]
Predicting DataLoader 0:  68%|██████▊   | 101/149 [00:06<00:03, 15.57it/s]
Predicting DataLoader 0:  68%|██████▊   | 102/149 [00:06<00:03, 15.58it/s]
Predicting DataLoader 0:  69%|██████▉   | 103/149 [00:06<00:02, 15.59it/s]
Predicting DataLoader 0:  70%|██████▉   | 104/149 [00:06<00:02, 15.59it/s]
Predicting DataLoader 0:  70%|███████   | 105/149 [00:06<00:02, 15.59it/s]
Predicting DataLoader 0:  71%|███████   | 106/149 [00:06<00:02, 15.52it/s]
Predicting DataLoader 0:  72%|███████▏  | 107/149 [00:06<00:02, 15.52it/s]
Predicting DataLoader 0:  72%|███████▏  | 108/149 [00:06<00:02, 15.53it/s]
Predicting DataLoader 0:  73%|███████▎  | 109/149 [00:07<00:02, 15.54it/s]
Predicting DataLoader 0:  74%|███████▍  | 110/149 [00:07<00:02, 15.54it/s]
Predicting DataLoader 0:  74%|███████▍  | 111/149 [00:07<00:02, 15.55it/s]
Predicting DataLoader 0:  75%|███████▌  | 112/149 [00:07<00:02, 15.56it/s]
Predicting DataLoader 0:  76%|███████▌  | 113/149 [00:07<00:02, 15.56it/s]
Predicting DataLoader 0:  77%|███████▋  | 114/149 [00:07<00:02, 15.57it/s]
Predicting DataLoader 0:  77%|███████▋  | 115/149 [00:07<00:02, 15.58it/s]
Predicting DataLoader 0:  78%|███████▊  | 116/149 [00:07<00:02, 15.58it/s]
Predicting DataLoader 0:  79%|███████▊  | 117/149 [00:07<00:02, 15.59it/s]
Predicting DataLoader 0:  79%|███████▉  | 118/149 [00:07<00:01, 15.60it/s]
Predicting DataLoader 0:  80%|███████▉  | 119/149 [00:07<00:01, 15.60it/s]
Predicting DataLoader 0:  81%|████████  | 120/149 [00:07<00:01, 15.60it/s]
Predicting DataLoader 0:  81%|████████  | 121/149 [00:07<00:01, 15.60it/s]
Predicting DataLoader 0:  82%|████████▏ | 122/149 [00:07<00:01, 15.54it/s]
Predicting DataLoader 0:  83%|████████▎ | 123/149 [00:07<00:01, 15.55it/s]
Predicting DataLoader 0:  83%|████████▎ | 124/149 [00:07<00:01, 15.56it/s]
Predicting DataLoader 0:  84%|████████▍ | 125/149 [00:08<00:01, 15.56it/s]
Predicting DataLoader 0:  85%|████████▍ | 126/149 [00:08<00:01, 15.57it/s]
Predicting DataLoader 0:  85%|████████▌ | 127/149 [00:08<00:01, 15.58it/s]
Predicting DataLoader 0:  86%|████████▌ | 128/149 [00:08<00:01, 15.59it/s]
Predicting DataLoader 0:  87%|████████▋ | 129/149 [00:08<00:01, 15.59it/s]
Predicting DataLoader 0:  87%|████████▋ | 130/149 [00:08<00:01, 15.60it/s]
Predicting DataLoader 0:  88%|████████▊ | 131/149 [00:08<00:01, 15.61it/s]
Predicting DataLoader 0:  89%|████████▊ | 132/149 [00:08<00:01, 15.61it/s]
Predicting DataLoader 0:  89%|████████▉ | 133/149 [00:08<00:01, 15.62it/s]
Predicting DataLoader 0:  90%|████████▉ | 134/149 [00:08<00:00, 15.63it/s]
Predicting DataLoader 0:  91%|█████████ | 135/149 [00:08<00:00, 15.63it/s]
Predicting DataLoader 0:  91%|█████████▏| 136/149 [00:08<00:00, 15.63it/s]
Predicting DataLoader 0:  92%|█████████▏| 137/149 [00:08<00:00, 15.63it/s]
Predicting DataLoader 0:  93%|█████████▎| 138/149 [00:09<00:00, 15.30it/s]
Predicting DataLoader 0:  93%|█████████▎| 139/149 [00:09<00:00, 15.30it/s]
Predicting DataLoader 0:  94%|█████████▍| 140/149 [00:09<00:00, 15.31it/s]
Predicting DataLoader 0:  95%|█████████▍| 141/149 [00:09<00:00, 15.32it/s]
Predicting DataLoader 0:  95%|█████████▌| 142/149 [00:09<00:00, 15.32it/s]
Predicting DataLoader 0:  96%|█████████▌| 143/149 [00:09<00:00, 15.33it/s]
Predicting DataLoader 0:  97%|█████████▋| 144/149 [00:09<00:00, 15.34it/s]
Predicting DataLoader 0:  97%|█████████▋| 145/149 [00:09<00:00, 15.34it/s]
Predicting DataLoader 0:  98%|█████████▊| 146/149 [00:09<00:00, 15.35it/s]
Predicting DataLoader 0:  99%|█████████▊| 147/149 [00:09<00:00, 15.36it/s]
Predicting DataLoader 0:  99%|█████████▉| 148/149 [00:09<00:00, 15.36it/s]
Predicting DataLoader 0: 100%|██████████| 149/149 [00:09<00:00, 15.44it/s]
Predicting DataLoader 0: 100%|██████████| 149/149 [00:09<00:00, 15.23it/s]
load model : /home/dudgns1675/ChatMOF/chatmof/database/load_model/accessible_surface_area/best.ckpt

Predicting: 0it [00:00, ?it/s]
Predicting:   0%|          | 0/169 [00:00<?, ?it/s]
Predicting DataLoader 0:   0%|          | 0/169 [00:00<?, ?it/s]
Predicting DataLoader 0:   1%|          | 1/169 [00:00<00:11, 14.57it/s]
Predicting DataLoader 0:   1%|          | 2/169 [00:00<00:11, 15.08it/s]
Predicting DataLoader 0:   2%|▏         | 3/169 [00:00<00:10, 15.48it/s]
Predicting DataLoader 0:   2%|▏         | 4/169 [00:00<00:10, 15.71it/s]
Predicting DataLoader 0:   3%|▎         | 5/169 [00:00<00:10, 15.60it/s]
Predicting DataLoader 0:   4%|▎         | 6/169 [00:00<00:10, 15.77it/s]
Predicting DataLoader 0:   4%|▍         | 7/169 [00:00<00:10, 15.14it/s]
Predicting DataLoader 0:   5%|▍         | 8/169 [00:00<00:10, 15.31it/s]
Predicting DataLoader 0:   5%|▌         | 9/169 [00:00<00:10, 15.06it/s]
Predicting DataLoader 0:   6%|▌         | 10/169 [00:00<00:10, 15.20it/s]
Predicting DataLoader 0:   7%|▋         | 11/169 [00:00<00:10, 15.32it/s]
Predicting DataLoader 0:   7%|▋         | 12/169 [00:00<00:10, 15.43it/s]
Predicting DataLoader 0:   8%|▊         | 13/169 [00:00<00:10, 15.48it/s]
Predicting DataLoader 0:   8%|▊         | 14/169 [00:00<00:09, 15.52it/s]
Predicting DataLoader 0:   9%|▉         | 15/169 [00:00<00:09, 15.58it/s]
Predicting DataLoader 0:   9%|▉         | 16/169 [00:01<00:09, 15.64it/s]
Predicting DataLoader 0:  10%|█         | 17/169 [00:01<00:09, 15.69it/s]
Predicting DataLoader 0:  11%|█         | 18/169 [00:01<00:09, 15.74it/s]
Predicting DataLoader 0:  11%|█         | 19/169 [00:01<00:09, 15.78it/s]
Predicting DataLoader 0:  12%|█▏        | 20/169 [00:01<00:09, 15.81it/s]
Predicting DataLoader 0:  12%|█▏        | 21/169 [00:01<00:09, 15.82it/s]
Predicting DataLoader 0:  13%|█▎        | 22/169 [00:01<00:09, 15.86it/s]
Predicting DataLoader 0:  14%|█▎        | 23/169 [00:01<00:09, 15.65it/s]
Predicting DataLoader 0:  14%|█▍        | 24/169 [00:01<00:09, 15.69it/s]
Predicting DataLoader 0:  15%|█▍        | 25/169 [00:01<00:09, 15.65it/s]
Predicting DataLoader 0:  15%|█▌        | 26/169 [00:01<00:09, 15.69it/s]
Predicting DataLoader 0:  16%|█▌        | 27/169 [00:01<00:09, 15.72it/s]
Predicting DataLoader 0:  17%|█▋        | 28/169 [00:01<00:08, 15.76it/s]
Predicting DataLoader 0:  17%|█▋        | 29/169 [00:01<00:08, 15.78it/s]
Predicting DataLoader 0:  18%|█▊        | 30/169 [00:01<00:08, 15.81it/s]
Predicting DataLoader 0:  18%|█▊        | 31/169 [00:01<00:08, 15.83it/s]
Predicting DataLoader 0:  19%|█▉        | 32/169 [00:02<00:08, 15.85it/s]
Predicting DataLoader 0:  20%|█▉        | 33/169 [00:02<00:08, 15.87it/s]
Predicting DataLoader 0:  20%|██        | 34/169 [00:02<00:08, 15.89it/s]
Predicting DataLoader 0:  21%|██        | 35/169 [00:02<00:08, 15.91it/s]
Predicting DataLoader 0:  21%|██▏       | 36/169 [00:02<00:08, 15.92it/s]
Predicting DataLoader 0:  22%|██▏       | 37/169 [00:02<00:08, 15.92it/s]
Predicting DataLoader 0:  22%|██▏       | 38/169 [00:02<00:08, 15.94it/s]
Predicting DataLoader 0:  23%|██▎       | 39/169 [00:02<00:08, 15.81it/s]
Predicting DataLoader 0:  24%|██▎       | 40/169 [00:02<00:08, 15.83it/s]
Predicting DataLoader 0:  24%|██▍       | 41/169 [00:02<00:08, 15.77it/s]
Predicting DataLoader 0:  25%|██▍       | 42/169 [00:02<00:08, 15.79it/s]
Predicting DataLoader 0:  25%|██▌       | 43/169 [00:02<00:07, 15.81it/s]
Predicting DataLoader 0:  26%|██▌       | 44/169 [00:02<00:07, 15.83it/s]
Predicting DataLoader 0:  27%|██▋       | 45/169 [00:02<00:07, 15.84it/s]
Predicting DataLoader 0:  27%|██▋       | 46/169 [00:02<00:07, 15.86it/s]
Predicting DataLoader 0:  28%|██▊       | 47/169 [00:02<00:07, 15.85it/s]
Predicting DataLoader 0:  28%|██▊       | 48/169 [00:03<00:07, 15.87it/s]
Predicting DataLoader 0:  29%|██▉       | 49/169 [00:03<00:07, 15.88it/s]
Predicting DataLoader 0:  30%|██▉       | 50/169 [00:03<00:07, 15.89it/s]
Predicting DataLoader 0:  30%|███       | 51/169 [00:03<00:07, 15.90it/s]
Predicting DataLoader 0:  31%|███       | 52/169 [00:03<00:07, 15.91it/s]
Predicting DataLoader 0:  31%|███▏      | 53/169 [00:03<00:07, 15.91it/s]
Predicting DataLoader 0:  32%|███▏      | 54/169 [00:03<00:07, 15.92it/s]
Predicting DataLoader 0:  33%|███▎      | 55/169 [00:03<00:07, 15.84it/s]
Predicting DataLoader 0:  33%|███▎      | 56/169 [00:03<00:07, 15.86it/s]
Predicting DataLoader 0:  34%|███▎      | 57/169 [00:03<00:07, 15.82it/s]
Predicting DataLoader 0:  34%|███▍      | 58/169 [00:03<00:07, 15.84it/s]
Predicting DataLoader 0:  35%|███▍      | 59/169 [00:03<00:06, 15.86it/s]
Predicting DataLoader 0:  36%|███▌      | 60/169 [00:03<00:06, 15.87it/s]
Predicting DataLoader 0:  36%|███▌      | 61/169 [00:03<00:06, 15.88it/s]
Predicting DataLoader 0:  37%|███▋      | 62/169 [00:03<00:06, 15.89it/s]
Predicting DataLoader 0:  37%|███▋      | 63/169 [00:03<00:06, 15.89it/s]
Predicting DataLoader 0:  38%|███▊      | 64/169 [00:04<00:06, 15.90it/s]
Predicting DataLoader 0:  38%|███▊      | 65/169 [00:04<00:06, 15.91it/s]
Predicting DataLoader 0:  39%|███▉      | 66/169 [00:04<00:06, 15.92it/s]
Predicting DataLoader 0:  40%|███▉      | 67/169 [00:04<00:06, 15.93it/s]
Predicting DataLoader 0:  40%|████      | 68/169 [00:04<00:06, 15.93it/s]
Predicting DataLoader 0:  41%|████      | 69/169 [00:04<00:06, 15.93it/s]
Predicting DataLoader 0:  41%|████▏     | 70/169 [00:04<00:06, 15.94it/s]
Predicting DataLoader 0:  42%|████▏     | 71/169 [00:04<00:06, 15.87it/s]
Predicting DataLoader 0:  43%|████▎     | 72/169 [00:04<00:06, 15.88it/s]
Predicting DataLoader 0:  43%|████▎     | 73/169 [00:04<00:06, 15.86it/s]
Predicting DataLoader 0:  44%|████▍     | 74/169 [00:04<00:05, 15.87it/s]
Predicting DataLoader 0:  44%|████▍     | 75/169 [00:04<00:05, 15.88it/s]
Predicting DataLoader 0:  45%|████▍     | 76/169 [00:04<00:05, 15.88it/s]
Predicting DataLoader 0:  46%|████▌     | 77/169 [00:04<00:05, 15.89it/s]
Predicting DataLoader 0:  46%|████▌     | 78/169 [00:04<00:05, 15.90it/s]
Predicting DataLoader 0:  47%|████▋     | 79/169 [00:04<00:05, 15.90it/s]
Predicting DataLoader 0:  47%|████▋     | 80/169 [00:05<00:05, 15.91it/s]
Predicting DataLoader 0:  48%|████▊     | 81/169 [00:05<00:05, 15.92it/s]
Predicting DataLoader 0:  49%|████▊     | 82/169 [00:05<00:05, 15.92it/s]
Predicting DataLoader 0:  49%|████▉     | 83/169 [00:05<00:05, 15.93it/s]
Predicting DataLoader 0:  50%|████▉     | 84/169 [00:05<00:05, 15.93it/s]
Predicting DataLoader 0:  50%|█████     | 85/169 [00:05<00:05, 15.93it/s]
Predicting DataLoader 0:  51%|█████     | 86/169 [00:05<00:05, 15.94it/s]
Predicting DataLoader 0:  51%|█████▏    | 87/169 [00:05<00:05, 15.88it/s]
Predicting DataLoader 0:  52%|█████▏    | 88/169 [00:05<00:05, 15.89it/s]
Predicting DataLoader 0:  53%|█████▎    | 89/169 [00:05<00:05, 15.86it/s]
Predicting DataLoader 0:  53%|█████▎    | 90/169 [00:05<00:04, 15.87it/s]
Predicting DataLoader 0:  54%|█████▍    | 91/169 [00:05<00:04, 15.88it/s]
Predicting DataLoader 0:  54%|█████▍    | 92/169 [00:05<00:04, 15.89it/s]
Predicting DataLoader 0:  55%|█████▌    | 93/169 [00:05<00:04, 15.90it/s]
Predicting DataLoader 0:  56%|█████▌    | 94/169 [00:05<00:04, 15.91it/s]
Predicting DataLoader 0:  56%|█████▌    | 95/169 [00:05<00:04, 15.91it/s]
Predicting DataLoader 0:  57%|█████▋    | 96/169 [00:06<00:04, 15.91it/s]
Predicting DataLoader 0:  57%|█████▋    | 97/169 [00:06<00:04, 15.92it/s]
Predicting DataLoader 0:  58%|█████▊    | 98/169 [00:06<00:04, 15.92it/s]
Predicting DataLoader 0:  59%|█████▊    | 99/169 [00:06<00:04, 15.93it/s]
Predicting DataLoader 0:  59%|█████▉    | 100/169 [00:06<00:04, 15.93it/s]
Predicting DataLoader 0:  60%|█████▉    | 101/169 [00:06<00:04, 15.93it/s]
Predicting DataLoader 0:  60%|██████    | 102/169 [00:06<00:04, 15.94it/s]
Predicting DataLoader 0:  61%|██████    | 103/169 [00:06<00:04, 15.89it/s]
Predicting DataLoader 0:  62%|██████▏   | 104/169 [00:06<00:04, 15.90it/s]
Predicting DataLoader 0:  62%|██████▏   | 105/169 [00:06<00:04, 15.87it/s]
Predicting DataLoader 0:  63%|██████▎   | 106/169 [00:06<00:03, 15.88it/s]
Predicting DataLoader 0:  63%|██████▎   | 107/169 [00:06<00:03, 15.89it/s]
Predicting DataLoader 0:  64%|██████▍   | 108/169 [00:06<00:03, 15.90it/s]
Predicting DataLoader 0:  64%|██████▍   | 109/169 [00:06<00:03, 15.84it/s]
Predicting DataLoader 0:  65%|██████▌   | 110/169 [00:06<00:03, 15.85it/s]
Predicting DataLoader 0:  66%|██████▌   | 111/169 [00:07<00:03, 15.85it/s]
Predicting DataLoader 0:  66%|██████▋   | 112/169 [00:07<00:03, 15.85it/s]
Predicting DataLoader 0:  67%|██████▋   | 113/169 [00:07<00:03, 15.86it/s]
Predicting DataLoader 0:  67%|██████▋   | 114/169 [00:07<00:03, 15.86it/s]
Predicting DataLoader 0:  68%|██████▊   | 115/169 [00:07<00:03, 15.86it/s]
Predicting DataLoader 0:  69%|██████▊   | 116/169 [00:07<00:03, 15.87it/s]
Predicting DataLoader 0:  69%|██████▉   | 117/169 [00:07<00:03, 15.87it/s]
Predicting DataLoader 0:  70%|██████▉   | 118/169 [00:07<00:03, 15.88it/s]
Predicting DataLoader 0:  70%|███████   | 119/169 [00:07<00:03, 15.88it/s]
Predicting DataLoader 0:  71%|███████   | 120/169 [00:07<00:03, 15.89it/s]
Predicting DataLoader 0:  72%|███████▏  | 121/169 [00:07<00:03, 15.88it/s]
Predicting DataLoader 0:  72%|███████▏  | 122/169 [00:07<00:02, 15.88it/s]
Predicting DataLoader 0:  73%|███████▎  | 123/169 [00:07<00:02, 15.89it/s]
Predicting DataLoader 0:  73%|███████▎  | 124/169 [00:07<00:02, 15.90it/s]
Predicting DataLoader 0:  74%|███████▍  | 125/169 [00:07<00:02, 15.88it/s]
Predicting DataLoader 0:  75%|███████▍  | 126/169 [00:07<00:02, 15.89it/s]
Predicting DataLoader 0:  75%|███████▌  | 127/169 [00:07<00:02, 15.88it/s]
Predicting DataLoader 0:  76%|███████▌  | 128/169 [00:08<00:02, 15.89it/s]
Predicting DataLoader 0:  76%|███████▋  | 129/169 [00:08<00:02, 15.89it/s]
Predicting DataLoader 0:  77%|███████▋  | 130/169 [00:08<00:02, 15.90it/s]
Predicting DataLoader 0:  78%|███████▊  | 131/169 [00:08<00:02, 15.90it/s]
Predicting DataLoader 0:  78%|███████▊  | 132/169 [00:08<00:02, 15.91it/s]
Predicting DataLoader 0:  79%|███████▊  | 133/169 [00:08<00:02, 15.91it/s]
Predicting DataLoader 0:  79%|███████▉  | 134/169 [00:08<00:02, 15.92it/s]
Predicting DataLoader 0:  80%|███████▉  | 135/169 [00:08<00:02, 15.92it/s]
Predicting DataLoader 0:  80%|████████  | 136/169 [00:08<00:02, 15.93it/s]
Predicting DataLoader 0:  81%|████████  | 137/169 [00:08<00:02, 15.92it/s]
Predicting DataLoader 0:  82%|████████▏ | 138/169 [00:08<00:01, 15.93it/s]
Predicting DataLoader 0:  82%|████████▏ | 139/169 [00:08<00:01, 15.93it/s]
Predicting DataLoader 0:  83%|████████▎ | 140/169 [00:08<00:01, 15.94it/s]
Predicting DataLoader 0:  83%|████████▎ | 141/169 [00:08<00:01, 15.90it/s]
Predicting DataLoader 0:  84%|████████▍ | 142/169 [00:08<00:01, 15.90it/s]
Predicting DataLoader 0:  85%|████████▍ | 143/169 [00:08<00:01, 15.91it/s]
Predicting DataLoader 0:  85%|████████▌ | 144/169 [00:09<00:01, 15.91it/s]
Predicting DataLoader 0:  86%|████████▌ | 145/169 [00:09<00:01, 15.92it/s]
Predicting DataLoader 0:  86%|████████▋ | 146/169 [00:09<00:01, 15.92it/s]
Predicting DataLoader 0:  87%|████████▋ | 147/169 [00:09<00:01, 15.93it/s]
Predicting DataLoader 0:  88%|████████▊ | 148/169 [00:09<00:01, 15.93it/s]
Predicting DataLoader 0:  88%|████████▊ | 149/169 [00:09<00:01, 15.94it/s]
Predicting DataLoader 0:  89%|████████▉ | 150/169 [00:09<00:01, 15.94it/s]
Predicting DataLoader 0:  89%|████████▉ | 151/169 [00:09<00:01, 15.95it/s]
Predicting DataLoader 0:  90%|████████▉ | 152/169 [00:09<00:01, 15.95it/s]
Predicting DataLoader 0:  91%|█████████ | 153/169 [00:09<00:01, 15.95it/s]
Predicting DataLoader 0:  91%|█████████ | 154/169 [00:09<00:00, 15.95it/s]
Predicting DataLoader 0:  92%|█████████▏| 155/169 [00:09<00:00, 15.92it/s]
Predicting DataLoader 0:  92%|█████████▏| 156/169 [00:09<00:00, 15.92it/s]
Predicting DataLoader 0:  93%|█████████▎| 157/169 [00:09<00:00, 15.93it/s]
Predicting DataLoader 0:  93%|█████████▎| 158/169 [00:09<00:00, 15.93it/s]
Predicting DataLoader 0:  94%|█████████▍| 159/169 [00:09<00:00, 15.94it/s]
Predicting DataLoader 0:  95%|█████████▍| 160/169 [00:10<00:00, 15.95it/s]
Predicting DataLoader 0:  95%|█████████▌| 161/169 [00:10<00:00, 15.95it/s]
Predicting DataLoader 0:  96%|█████████▌| 162/169 [00:10<00:00, 15.95it/s]
Predicting DataLoader 0:  96%|█████████▋| 163/169 [00:10<00:00, 15.96it/s]
Predicting DataLoader 0:  97%|█████████▋| 164/169 [00:10<00:00, 15.96it/s]
Predicting DataLoader 0:  98%|█████████▊| 165/169 [00:10<00:00, 15.97it/s]
Predicting DataLoader 0:  98%|█████████▊| 166/169 [00:10<00:00, 15.98it/s]
Predicting DataLoader 0:  99%|█████████▉| 167/169 [00:10<00:00, 15.98it/s]
Predicting DataLoader 0:  99%|█████████▉| 168/169 [00:10<00:00, 15.99it/s]
Predicting DataLoader 0: 100%|██████████| 169/169 [00:10<00:00, 16.01it/s]
Predicting DataLoader 0: 100%|██████████| 169/169 [00:10<00:00, 15.83it/s]
load model : /home/dudgns1675/ChatMOF/chatmof/database/load_model/accessible_surface_area/best.ckpt

Predicting: 0it [00:00, ?it/s]
Predicting:   0%|          | 0/150 [00:00<?, ?it/s]
Predicting DataLoader 0:   0%|          | 0/150 [00:00<?, ?it/s]
Predicting DataLoader 0:   1%|          | 1/150 [00:00<00:16,  8.88it/s]
Predicting DataLoader 0:   1%|▏         | 2/150 [00:00<00:18,  7.85it/s]
Predicting DataLoader 0:   2%|▏         | 3/150 [00:00<00:18,  7.99it/s]
Predicting DataLoader 0:   3%|▎         | 4/150 [00:00<00:18,  8.11it/s]
Predicting DataLoader 0:   3%|▎         | 5/150 [00:00<00:16,  8.86it/s]
Predicting DataLoader 0:   4%|▍         | 6/150 [00:00<00:15,  9.51it/s]
Predicting DataLoader 0:   5%|▍         | 7/150 [00:00<00:14,  9.80it/s]
Predicting DataLoader 0:   5%|▌         | 8/150 [00:00<00:13, 10.16it/s]
Predicting DataLoader 0:   6%|▌         | 9/150 [00:00<00:13, 10.53it/s]
Predicting DataLoader 0:   7%|▋         | 10/150 [00:00<00:12, 10.86it/s]
Predicting DataLoader 0:   7%|▋         | 11/150 [00:00<00:12, 11.06it/s]
Predicting DataLoader 0:   8%|▊         | 12/150 [00:01<00:12, 11.31it/s]
Predicting DataLoader 0:   9%|▊         | 13/150 [00:01<00:11, 11.52it/s]
Predicting DataLoader 0:   9%|▉         | 14/150 [00:01<00:11, 11.54it/s]
Predicting DataLoader 0:  10%|█         | 15/150 [00:01<00:11, 11.70it/s]
Predicting DataLoader 0:  11%|█         | 16/150 [00:01<00:11, 11.87it/s]
Predicting DataLoader 0:  11%|█▏        | 17/150 [00:01<00:11, 12.00it/s]
Predicting DataLoader 0:  12%|█▏        | 18/150 [00:01<00:10, 12.10it/s]
Predicting DataLoader 0:  13%|█▎        | 19/150 [00:01<00:10, 12.20it/s]
Predicting DataLoader 0:  13%|█▎        | 20/150 [00:01<00:10, 12.27it/s]
Predicting DataLoader 0:  14%|█▍        | 21/150 [00:01<00:10, 12.35it/s]
Predicting DataLoader 0:  15%|█▍        | 22/150 [00:01<00:10, 12.45it/s]
Predicting DataLoader 0:  15%|█▌        | 23/150 [00:01<00:10, 12.48it/s]
Predicting DataLoader 0:  16%|█▌        | 24/150 [00:01<00:10, 12.53it/s]
Predicting DataLoader 0:  17%|█▋        | 25/150 [00:01<00:09, 12.60it/s]
Predicting DataLoader 0:  17%|█▋        | 26/150 [00:02<00:09, 12.68it/s]
Predicting DataLoader 0:  18%|█▊        | 27/150 [00:02<00:09, 12.70it/s]
Predicting DataLoader 0:  19%|█▊        | 28/150 [00:02<00:09, 12.76it/s]
Predicting DataLoader 0:  19%|█▉        | 29/150 [00:02<00:09, 12.81it/s]
Predicting DataLoader 0:  20%|██        | 30/150 [00:02<00:09, 12.82it/s]
Predicting DataLoader 0:  21%|██        | 31/150 [00:02<00:09, 12.87it/s]
Predicting DataLoader 0:  21%|██▏       | 32/150 [00:02<00:09, 12.93it/s]
Predicting DataLoader 0:  22%|██▏       | 33/150 [00:02<00:09, 12.96it/s]
Predicting DataLoader 0:  23%|██▎       | 34/150 [00:02<00:08, 13.00it/s]
Predicting DataLoader 0:  23%|██▎       | 35/150 [00:02<00:08, 13.05it/s]
Predicting DataLoader 0:  24%|██▍       | 36/150 [00:02<00:08, 13.08it/s]
Predicting DataLoader 0:  25%|██▍       | 37/150 [00:02<00:08, 13.13it/s]
Predicting DataLoader 0:  25%|██▌       | 38/150 [00:02<00:08, 13.17it/s]
Predicting DataLoader 0:  26%|██▌       | 39/150 [00:02<00:08, 13.13it/s]
Predicting DataLoader 0:  27%|██▋       | 40/150 [00:03<00:08, 13.13it/s]
Predicting DataLoader 0:  27%|██▋       | 41/150 [00:03<00:08, 13.16it/s]
Predicting DataLoader 0:  28%|██▊       | 42/150 [00:03<00:08, 13.19it/s]
Predicting DataLoader 0:  29%|██▊       | 43/150 [00:03<00:08, 13.21it/s]
Predicting DataLoader 0:  29%|██▉       | 44/150 [00:03<00:08, 13.23it/s]
Predicting DataLoader 0:  30%|███       | 45/150 [00:03<00:07, 13.25it/s]
Predicting DataLoader 0:  31%|███       | 46/150 [00:03<00:07, 13.23it/s]
Predicting DataLoader 0:  31%|███▏      | 47/150 [00:03<00:07, 13.25it/s]
Predicting DataLoader 0:  32%|███▏      | 48/150 [00:03<00:07, 13.26it/s]
Predicting DataLoader 0:  33%|███▎      | 49/150 [00:03<00:07, 13.28it/s]
Predicting DataLoader 0:  33%|███▎      | 50/150 [00:03<00:07, 13.31it/s]
Predicting DataLoader 0:  34%|███▍      | 51/150 [00:03<00:07, 13.33it/s]
Predicting DataLoader 0:  35%|███▍      | 52/150 [00:03<00:07, 13.35it/s]
Predicting DataLoader 0:  35%|███▌      | 53/150 [00:03<00:07, 13.37it/s]
Predicting DataLoader 0:  36%|███▌      | 54/150 [00:04<00:07, 13.39it/s]
Predicting DataLoader 0:  37%|███▋      | 55/150 [00:04<00:07, 13.35it/s]
Predicting DataLoader 0:  37%|███▋      | 56/150 [00:04<00:07, 13.36it/s]
Predicting DataLoader 0:  38%|███▊      | 57/150 [00:04<00:06, 13.38it/s]
Predicting DataLoader 0:  39%|███▊      | 58/150 [00:04<00:06, 13.40it/s]
Predicting DataLoader 0:  39%|███▉      | 59/150 [00:04<00:06, 13.40it/s]
Predicting DataLoader 0:  40%|████      | 60/150 [00:04<00:06, 13.43it/s]
Predicting DataLoader 0:  41%|████      | 61/150 [00:04<00:06, 13.45it/s]
Predicting DataLoader 0:  41%|████▏     | 62/150 [00:04<00:06, 13.43it/s]
Predicting DataLoader 0:  42%|████▏     | 63/150 [00:04<00:06, 13.45it/s]
Predicting DataLoader 0:  43%|████▎     | 64/150 [00:04<00:06, 13.46it/s]
Predicting DataLoader 0:  43%|████▎     | 65/150 [00:04<00:06, 13.48it/s]
Predicting DataLoader 0:  44%|████▍     | 66/150 [00:04<00:06, 13.49it/s]
Predicting DataLoader 0:  45%|████▍     | 67/150 [00:04<00:06, 13.51it/s]
Predicting DataLoader 0:  45%|████▌     | 68/150 [00:05<00:06, 13.53it/s]
Predicting DataLoader 0:  46%|████▌     | 69/150 [00:05<00:05, 13.54it/s]
Predicting DataLoader 0:  47%|████▋     | 70/150 [00:05<00:05, 13.56it/s]
Predicting DataLoader 0:  47%|████▋     | 71/150 [00:05<00:05, 13.54it/s]
Predicting DataLoader 0:  48%|████▊     | 72/150 [00:05<00:05, 13.53it/s]
Predicting DataLoader 0:  49%|████▊     | 73/150 [00:05<00:05, 13.53it/s]
Predicting DataLoader 0:  49%|████▉     | 74/150 [00:05<00:05, 13.55it/s]
Predicting DataLoader 0:  50%|█████     | 75/150 [00:05<00:05, 13.55it/s]
Predicting DataLoader 0:  51%|█████     | 76/150 [00:05<00:05, 13.56it/s]
Predicting DataLoader 0:  51%|█████▏    | 77/150 [00:05<00:05, 13.58it/s]
Predicting DataLoader 0:  52%|█████▏    | 78/150 [00:05<00:05, 13.56it/s]
Predicting DataLoader 0:  53%|█████▎    | 79/150 [00:05<00:05, 13.58it/s]
Predicting DataLoader 0:  53%|█████▎    | 80/150 [00:05<00:05, 13.59it/s]
Predicting DataLoader 0:  54%|█████▍    | 81/150 [00:05<00:05, 13.61it/s]
Predicting DataLoader 0:  55%|█████▍    | 82/150 [00:06<00:04, 13.62it/s]
Predicting DataLoader 0:  55%|█████▌    | 83/150 [00:06<00:04, 13.63it/s]
Predicting DataLoader 0:  56%|█████▌    | 84/150 [00:06<00:04, 13.63it/s]
Predicting DataLoader 0:  57%|█████▋    | 85/150 [00:06<00:04, 13.64it/s]
Predicting DataLoader 0:  57%|█████▋    | 86/150 [00:06<00:04, 13.65it/s]
Predicting DataLoader 0:  58%|█████▊    | 87/150 [00:06<00:04, 13.64it/s]
Predicting DataLoader 0:  59%|█████▊    | 88/150 [00:06<00:04, 13.62it/s]
Predicting DataLoader 0:  59%|█████▉    | 89/150 [00:06<00:04, 13.63it/s]
Predicting DataLoader 0:  60%|██████    | 90/150 [00:06<00:04, 13.64it/s]
Predicting DataLoader 0:  61%|██████    | 91/150 [00:06<00:04, 13.65it/s]
Predicting DataLoader 0:  61%|██████▏   | 92/150 [00:06<00:04, 13.66it/s]
Predicting DataLoader 0:  62%|██████▏   | 93/150 [00:06<00:04, 13.67it/s]
Predicting DataLoader 0:  63%|██████▎   | 94/150 [00:06<00:04, 13.66it/s]
Predicting DataLoader 0:  63%|██████▎   | 95/150 [00:06<00:04, 13.67it/s]
Predicting DataLoader 0:  64%|██████▍   | 96/150 [00:07<00:03, 13.67it/s]
Predicting DataLoader 0:  65%|██████▍   | 97/150 [00:07<00:03, 13.68it/s]
Predicting DataLoader 0:  65%|██████▌   | 98/150 [00:07<00:03, 13.69it/s]
Predicting DataLoader 0:  66%|██████▌   | 99/150 [00:07<00:03, 13.70it/s]
Predicting DataLoader 0:  67%|██████▋   | 100/150 [00:07<00:03, 13.69it/s]
Predicting DataLoader 0:  67%|██████▋   | 101/150 [00:07<00:03, 13.69it/s]
Predicting DataLoader 0:  68%|██████▊   | 102/150 [00:07<00:03, 13.70it/s]
Predicting DataLoader 0:  69%|██████▊   | 103/150 [00:07<00:03, 13.70it/s]
Predicting DataLoader 0:  69%|██████▉   | 104/150 [00:07<00:03, 13.67it/s]
Predicting DataLoader 0:  70%|███████   | 105/150 [00:07<00:03, 13.68it/s]
Predicting DataLoader 0:  71%|███████   | 106/150 [00:07<00:03, 13.68it/s]
Predicting DataLoader 0:  71%|███████▏  | 107/150 [00:07<00:03, 13.69it/s]
Predicting DataLoader 0:  72%|███████▏  | 108/150 [00:07<00:03, 13.70it/s]
Predicting DataLoader 0:  73%|███████▎  | 109/150 [00:07<00:02, 13.70it/s]
Predicting DataLoader 0:  73%|███████▎  | 110/150 [00:08<00:02, 13.70it/s]
Predicting DataLoader 0:  74%|███████▍  | 111/150 [00:08<00:02, 13.71it/s]
Predicting DataLoader 0:  75%|███████▍  | 112/150 [00:08<00:02, 13.72it/s]
Predicting DataLoader 0:  75%|███████▌  | 113/150 [00:08<00:02, 13.72it/s]
Predicting DataLoader 0:  76%|███████▌  | 114/150 [00:08<00:02, 13.73it/s]
Predicting DataLoader 0:  77%|███████▋  | 115/150 [00:08<00:02, 13.75it/s]
Predicting DataLoader 0:  77%|███████▋  | 116/150 [00:08<00:02, 13.50it/s]
Predicting DataLoader 0:  78%|███████▊  | 117/150 [00:08<00:02, 13.51it/s]
Predicting DataLoader 0:  79%|███████▊  | 118/150 [00:08<00:02, 13.52it/s]
Predicting DataLoader 0:  79%|███████▉  | 119/150 [00:08<00:02, 13.51it/s]
Predicting DataLoader 0:  80%|████████  | 120/150 [00:08<00:02, 13.48it/s]
Predicting DataLoader 0:  81%|████████  | 121/150 [00:08<00:02, 13.49it/s]
Predicting DataLoader 0:  81%|████████▏ | 122/150 [00:09<00:02, 13.50it/s]
Predicting DataLoader 0:  82%|████████▏ | 123/150 [00:09<00:01, 13.51it/s]
Predicting DataLoader 0:  83%|████████▎ | 124/150 [00:09<00:01, 13.52it/s]
Predicting DataLoader 0:  83%|████████▎ | 125/150 [00:09<00:01, 13.53it/s]
Predicting DataLoader 0:  84%|████████▍ | 126/150 [00:09<00:01, 13.54it/s]
Predicting DataLoader 0:  85%|████████▍ | 127/150 [00:09<00:01, 13.54it/s]
Predicting DataLoader 0:  85%|████████▌ | 128/150 [00:09<00:01, 13.55it/s]
Predicting DataLoader 0:  86%|████████▌ | 129/150 [00:09<00:01, 13.56it/s]
Predicting DataLoader 0:  87%|████████▋ | 130/150 [00:09<00:01, 13.57it/s]
Predicting DataLoader 0:  87%|████████▋ | 131/150 [00:09<00:01, 13.59it/s]
Predicting DataLoader 0:  88%|████████▊ | 132/150 [00:09<00:01, 13.59it/s]
Predicting DataLoader 0:  89%|████████▊ | 133/150 [00:09<00:01, 13.60it/s]
Predicting DataLoader 0:  89%|████████▉ | 134/150 [00:09<00:01, 13.60it/s]
Predicting DataLoader 0:  90%|█████████ | 135/150 [00:09<00:01, 13.60it/s]
Predicting DataLoader 0:  91%|█████████ | 136/150 [00:10<00:01, 13.59it/s]
Predicting DataLoader 0:  91%|█████████▏| 137/150 [00:10<00:00, 13.60it/s]
Predicting DataLoader 0:  92%|█████████▏| 138/150 [00:10<00:00, 13.61it/s]
Predicting DataLoader 0:  93%|█████████▎| 139/150 [00:10<00:00, 13.61it/s]
Predicting DataLoader 0:  93%|█████████▎| 140/150 [00:10<00:00, 13.62it/s]
Predicting DataLoader 0:  94%|█████████▍| 141/150 [00:10<00:00, 13.63it/s]
Predicting DataLoader 0:  95%|█████████▍| 142/150 [00:10<00:00, 13.64it/s]
Predicting DataLoader 0:  95%|█████████▌| 143/150 [00:10<00:00, 13.65it/s]
Predicting DataLoader 0:  96%|█████████▌| 144/150 [00:10<00:00, 13.66it/s]
Predicting DataLoader 0:  97%|█████████▋| 145/150 [00:10<00:00, 13.67it/s]
Predicting DataLoader 0:  97%|█████████▋| 146/150 [00:10<00:00, 13.68it/s]
Predicting DataLoader 0:  98%|█████████▊| 147/150 [00:10<00:00, 13.68it/s]
Predicting DataLoader 0:  99%|█████████▊| 148/150 [00:10<00:00, 13.69it/s]
Predicting DataLoader 0:  99%|█████████▉| 149/150 [00:10<00:00, 13.70it/s]
Predicting DataLoader 0: 100%|██████████| 150/150 [00:10<00:00, 13.77it/s]
Predicting DataLoader 0: 100%|██████████| 150/150 [00:11<00:00, 13.62it/s]
load model : /home/dudgns1675/ChatMOF/chatmof/database/load_model/accessible_surface_area/best.ckpt

Predicting: 0it [00:00, ?it/s]
Predicting:   0%|          | 0/81 [00:00<?, ?it/s]
Predicting DataLoader 0:   0%|          | 0/81 [00:00<?, ?it/s]
Predicting DataLoader 0:   1%|          | 1/81 [00:00<00:06, 11.80it/s]
Predicting DataLoader 0:   2%|▏         | 2/81 [00:00<00:06, 13.02it/s]
Predicting DataLoader 0:   4%|▎         | 3/81 [00:00<00:05, 13.59it/s]
Predicting DataLoader 0:   5%|▍         | 4/81 [00:00<00:05, 13.75it/s]
Predicting DataLoader 0:   6%|▌         | 5/81 [00:00<00:05, 13.80it/s]
Predicting DataLoader 0:   7%|▋         | 6/81 [00:00<00:05, 14.01it/s]
Predicting DataLoader 0:   9%|▊         | 7/81 [00:00<00:05, 12.53it/s]
Predicting DataLoader 0:  10%|▉         | 8/81 [00:00<00:05, 12.82it/s]
Predicting DataLoader 0:  11%|█         | 9/81 [00:00<00:05, 12.94it/s]
Predicting DataLoader 0:  12%|█▏        | 10/81 [00:00<00:05, 13.14it/s]
Predicting DataLoader 0:  14%|█▎        | 11/81 [00:00<00:05, 13.32it/s]
Predicting DataLoader 0:  15%|█▍        | 12/81 [00:00<00:05, 13.45it/s]
Predicting DataLoader 0:  16%|█▌        | 13/81 [00:00<00:05, 13.51it/s]
Predicting DataLoader 0:  17%|█▋        | 14/81 [00:01<00:04, 13.45it/s]
Predicting DataLoader 0:  19%|█▊        | 15/81 [00:01<00:04, 13.56it/s]
Predicting DataLoader 0:  20%|█▉        | 16/81 [00:01<00:04, 13.67it/s]
Predicting DataLoader 0:  21%|██        | 17/81 [00:01<00:04, 13.74it/s]
Predicting DataLoader 0:  22%|██▏       | 18/81 [00:01<00:04, 13.81it/s]
Predicting DataLoader 0:  23%|██▎       | 19/81 [00:01<00:04, 13.87it/s]
Predicting DataLoader 0:  25%|██▍       | 20/81 [00:01<00:04, 13.93it/s]
Predicting DataLoader 0:  26%|██▌       | 21/81 [00:01<00:04, 13.95it/s]
Predicting DataLoader 0:  27%|██▋       | 22/81 [00:01<00:04, 14.00it/s]
Predicting DataLoader 0:  28%|██▊       | 23/81 [00:01<00:04, 13.79it/s]
Predicting DataLoader 0:  30%|██▉       | 24/81 [00:01<00:04, 13.83it/s]
Predicting DataLoader 0:  31%|███       | 25/81 [00:01<00:04, 13.83it/s]
Predicting DataLoader 0:  32%|███▏      | 26/81 [00:01<00:03, 13.87it/s]
Predicting DataLoader 0:  33%|███▎      | 27/81 [00:01<00:03, 13.91it/s]
Predicting DataLoader 0:  35%|███▍      | 28/81 [00:02<00:03, 13.95it/s]
Predicting DataLoader 0:  36%|███▌      | 29/81 [00:02<00:03, 13.99it/s]
Predicting DataLoader 0:  37%|███▋      | 30/81 [00:02<00:03, 13.94it/s]
Predicting DataLoader 0:  38%|███▊      | 31/81 [00:02<00:03, 13.97it/s]
Predicting DataLoader 0:  40%|███▉      | 32/81 [00:02<00:03, 14.01it/s]
Predicting DataLoader 0:  41%|████      | 33/81 [00:02<00:03, 14.05it/s]
Predicting DataLoader 0:  42%|████▏     | 34/81 [00:02<00:03, 14.08it/s]
Predicting DataLoader 0:  43%|████▎     | 35/81 [00:02<00:03, 14.12it/s]
Predicting DataLoader 0:  44%|████▍     | 36/81 [00:02<00:03, 14.15it/s]
Predicting DataLoader 0:  46%|████▌     | 37/81 [00:02<00:03, 14.15it/s]
Predicting DataLoader 0:  47%|████▋     | 38/81 [00:02<00:03, 14.17it/s]
Predicting DataLoader 0:  48%|████▊     | 39/81 [00:02<00:02, 14.07it/s]
Predicting DataLoader 0:  49%|████▉     | 40/81 [00:02<00:02, 14.09it/s]
Predicting DataLoader 0:  51%|█████     | 41/81 [00:02<00:02, 14.11it/s]
Predicting DataLoader 0:  52%|█████▏    | 42/81 [00:02<00:02, 14.13it/s]
Predicting DataLoader 0:  53%|█████▎    | 43/81 [00:03<00:02, 14.15it/s]
Predicting DataLoader 0:  54%|█████▍    | 44/81 [00:03<00:02, 14.18it/s]
Predicting DataLoader 0:  56%|█████▌    | 45/81 [00:03<00:02, 14.21it/s]
Predicting DataLoader 0:  57%|█████▋    | 46/81 [00:03<00:02, 14.16it/s]
Predicting DataLoader 0:  58%|█████▊    | 47/81 [00:03<00:02, 14.19it/s]
Predicting DataLoader 0:  59%|█████▉    | 48/81 [00:03<00:02, 14.21it/s]
Predicting DataLoader 0:  60%|██████    | 49/81 [00:03<00:02, 14.23it/s]
Predicting DataLoader 0:  62%|██████▏   | 50/81 [00:03<00:02, 14.25it/s]
Predicting DataLoader 0:  63%|██████▎   | 51/81 [00:03<00:02, 14.27it/s]
Predicting DataLoader 0:  64%|██████▍   | 52/81 [00:03<00:02, 14.30it/s]
Predicting DataLoader 0:  65%|██████▌   | 53/81 [00:03<00:01, 14.31it/s]
Predicting DataLoader 0:  67%|██████▋   | 54/81 [00:03<00:01, 14.32it/s]
Predicting DataLoader 0:  68%|██████▊   | 55/81 [00:03<00:01, 14.24it/s]
Predicting DataLoader 0:  69%|██████▉   | 56/81 [00:03<00:01, 14.26it/s]
Predicting DataLoader 0:  70%|███████   | 57/81 [00:03<00:01, 14.27it/s]
Predicting DataLoader 0:  72%|███████▏  | 58/81 [00:04<00:01, 14.29it/s]
Predicting DataLoader 0:  73%|███████▎  | 59/81 [00:04<00:01, 14.32it/s]
Predicting DataLoader 0:  74%|███████▍  | 60/81 [00:04<00:01, 14.34it/s]
Predicting DataLoader 0:  75%|███████▌  | 61/81 [00:04<00:01, 14.35it/s]
Predicting DataLoader 0:  77%|███████▋  | 62/81 [00:04<00:01, 14.33it/s]
Predicting DataLoader 0:  78%|███████▊  | 63/81 [00:04<00:01, 14.35it/s]
Predicting DataLoader 0:  79%|███████▉  | 64/81 [00:04<00:01, 14.36it/s]
Predicting DataLoader 0:  80%|████████  | 65/81 [00:04<00:01, 14.37it/s]
Predicting DataLoader 0:  81%|████████▏ | 66/81 [00:04<00:01, 14.39it/s]
Predicting DataLoader 0:  83%|████████▎ | 67/81 [00:04<00:00, 14.40it/s]
Predicting DataLoader 0:  84%|████████▍ | 68/81 [00:04<00:00, 14.41it/s]
Predicting DataLoader 0:  85%|████████▌ | 69/81 [00:04<00:00, 14.41it/s]
Predicting DataLoader 0:  86%|████████▋ | 70/81 [00:04<00:00, 14.43it/s]
Predicting DataLoader 0:  88%|████████▊ | 71/81 [00:04<00:00, 14.40it/s]
Predicting DataLoader 0:  89%|████████▉ | 72/81 [00:04<00:00, 14.41it/s]
Predicting DataLoader 0:  90%|█████████ | 73/81 [00:05<00:00, 14.42it/s]
Predicting DataLoader 0:  91%|█████████▏| 74/81 [00:05<00:00, 14.44it/s]
Predicting DataLoader 0:  93%|█████████▎| 75/81 [00:05<00:00, 14.46it/s]
Predicting DataLoader 0:  94%|█████████▍| 76/81 [00:05<00:00, 14.47it/s]
Predicting DataLoader 0:  95%|█████████▌| 77/81 [00:05<00:00, 14.49it/s]
Predicting DataLoader 0:  96%|█████████▋| 78/81 [00:05<00:00, 14.49it/s]
Predicting DataLoader 0:  98%|█████████▊| 79/81 [00:05<00:00, 14.50it/s]
Predicting DataLoader 0:  99%|█████████▉| 80/81 [00:05<00:00, 14.52it/s]
Predicting DataLoader 0: 100%|██████████| 81/81 [00:05<00:00, 14.66it/s]
Predicting DataLoader 0: 100%|██████████| 81/81 [00:05<00:00, 14.39it/s]
load model : /home/dudgns1675/ChatMOF/chatmof/database/load_model/accessible_surface_area/best.ckpt

Predicting: 0it [00:00, ?it/s]
Predicting:   0%|          | 0/173 [00:00<?, ?it/s]
Predicting DataLoader 0:   0%|          | 0/173 [00:00<?, ?it/s]
Predicting DataLoader 0:   1%|          | 1/173 [00:00<00:11, 15.26it/s]
Predicting DataLoader 0:   1%|          | 2/173 [00:00<00:11, 15.21it/s]
Predicting DataLoader 0:   2%|▏         | 3/173 [00:00<00:11, 15.35it/s]
Predicting DataLoader 0:   2%|▏         | 4/173 [00:00<00:10, 15.42it/s]
Predicting DataLoader 0:   3%|▎         | 5/173 [00:00<00:10, 15.37it/s]
Predicting DataLoader 0:   3%|▎         | 6/173 [00:00<00:10, 15.46it/s]
Predicting DataLoader 0:   4%|▍         | 7/173 [00:00<00:12, 13.37it/s]
Predicting DataLoader 0:   5%|▍         | 8/173 [00:00<00:12, 13.64it/s]
Predicting DataLoader 0:   5%|▌         | 9/173 [00:00<00:11, 13.75it/s]
Predicting DataLoader 0:   6%|▌         | 10/173 [00:00<00:11, 13.92it/s]
Predicting DataLoader 0:   6%|▋         | 11/173 [00:00<00:11, 14.06it/s]
Predicting DataLoader 0:   7%|▋         | 12/173 [00:00<00:11, 14.18it/s]
Predicting DataLoader 0:   8%|▊         | 13/173 [00:00<00:11, 14.29it/s]
Predicting DataLoader 0:   8%|▊         | 14/173 [00:00<00:11, 14.39it/s]
Predicting DataLoader 0:   9%|▊         | 15/173 [00:01<00:10, 14.49it/s]
Predicting DataLoader 0:   9%|▉         | 16/173 [00:01<00:10, 14.57it/s]
Predicting DataLoader 0:  10%|▉         | 17/173 [00:01<00:10, 14.64it/s]
Predicting DataLoader 0:  10%|█         | 18/173 [00:01<00:10, 14.70it/s]
Predicting DataLoader 0:  11%|█         | 19/173 [00:01<00:10, 14.76it/s]
Predicting DataLoader 0:  12%|█▏        | 20/173 [00:01<00:10, 14.80it/s]
Predicting DataLoader 0:  12%|█▏        | 21/173 [00:01<00:10, 14.84it/s]
Predicting DataLoader 0:  13%|█▎        | 22/173 [00:01<00:10, 14.88it/s]
Predicting DataLoader 0:  13%|█▎        | 23/173 [00:01<00:10, 14.58it/s]
Predicting DataLoader 0:  14%|█▍        | 24/173 [00:01<00:10, 14.63it/s]
Predicting DataLoader 0:  14%|█▍        | 25/173 [00:01<00:10, 14.63it/s]
Predicting DataLoader 0:  15%|█▌        | 26/173 [00:01<00:10, 14.66it/s]
Predicting DataLoader 0:  16%|█▌        | 27/173 [00:01<00:09, 14.69it/s]
Predicting DataLoader 0:  16%|█▌        | 28/173 [00:01<00:09, 14.72it/s]
Predicting DataLoader 0:  17%|█▋        | 29/173 [00:01<00:09, 14.75it/s]
Predicting DataLoader 0:  17%|█▋        | 30/173 [00:02<00:09, 14.78it/s]
Predicting DataLoader 0:  18%|█▊        | 31/173 [00:02<00:09, 14.82it/s]
Predicting DataLoader 0:  18%|█▊        | 32/173 [00:02<00:09, 14.85it/s]
Predicting DataLoader 0:  19%|█▉        | 33/173 [00:02<00:09, 14.88it/s]
Predicting DataLoader 0:  20%|█▉        | 34/173 [00:02<00:09, 14.91it/s]
Predicting DataLoader 0:  20%|██        | 35/173 [00:02<00:09, 14.93it/s]
Predicting DataLoader 0:  21%|██        | 36/173 [00:02<00:09, 14.95it/s]
Predicting DataLoader 0:  21%|██▏       | 37/173 [00:02<00:09, 14.97it/s]
Predicting DataLoader 0:  22%|██▏       | 38/173 [00:02<00:09, 14.98it/s]
Predicting DataLoader 0:  23%|██▎       | 39/173 [00:02<00:09, 14.79it/s]
Predicting DataLoader 0:  23%|██▎       | 40/173 [00:02<00:08, 14.82it/s]
Predicting DataLoader 0:  24%|██▎       | 41/173 [00:02<00:08, 14.81it/s]
Predicting DataLoader 0:  24%|██▍       | 42/173 [00:02<00:08, 14.83it/s]
Predicting DataLoader 0:  25%|██▍       | 43/173 [00:02<00:08, 14.85it/s]
Predicting DataLoader 0:  25%|██▌       | 44/173 [00:02<00:08, 14.86it/s]
Predicting DataLoader 0:  26%|██▌       | 45/173 [00:03<00:08, 14.88it/s]
Predicting DataLoader 0:  27%|██▋       | 46/173 [00:03<00:08, 14.90it/s]
Predicting DataLoader 0:  27%|██▋       | 47/173 [00:03<00:08, 14.92it/s]
Predicting DataLoader 0:  28%|██▊       | 48/173 [00:03<00:08, 14.94it/s]
Predicting DataLoader 0:  28%|██▊       | 49/173 [00:03<00:08, 14.96it/s]
Predicting DataLoader 0:  29%|██▉       | 50/173 [00:03<00:08, 14.98it/s]
Predicting DataLoader 0:  29%|██▉       | 51/173 [00:03<00:08, 14.99it/s]
Predicting DataLoader 0:  30%|███       | 52/173 [00:03<00:08, 15.01it/s]
Predicting DataLoader 0:  31%|███       | 53/173 [00:03<00:07, 15.02it/s]
Predicting DataLoader 0:  31%|███       | 54/173 [00:03<00:07, 15.04it/s]
Predicting DataLoader 0:  32%|███▏      | 55/173 [00:03<00:07, 14.90it/s]
Predicting DataLoader 0:  32%|███▏      | 56/173 [00:03<00:07, 14.91it/s]
Predicting DataLoader 0:  33%|███▎      | 57/173 [00:03<00:07, 14.91it/s]
Predicting DataLoader 0:  34%|███▎      | 58/173 [00:03<00:07, 14.92it/s]
Predicting DataLoader 0:  34%|███▍      | 59/173 [00:03<00:07, 14.94it/s]
Predicting DataLoader 0:  35%|███▍      | 60/173 [00:04<00:07, 14.95it/s]
Predicting DataLoader 0:  35%|███▌      | 61/173 [00:04<00:07, 14.96it/s]
Predicting DataLoader 0:  36%|███▌      | 62/173 [00:04<00:07, 14.97it/s]
Predicting DataLoader 0:  36%|███▋      | 63/173 [00:04<00:07, 14.98it/s]
Predicting DataLoader 0:  37%|███▋      | 64/173 [00:04<00:07, 15.00it/s]
Predicting DataLoader 0:  38%|███▊      | 65/173 [00:04<00:07, 15.01it/s]
Predicting DataLoader 0:  38%|███▊      | 66/173 [00:04<00:07, 15.03it/s]
Predicting DataLoader 0:  39%|███▊      | 67/173 [00:04<00:07, 15.04it/s]
Predicting DataLoader 0:  39%|███▉      | 68/173 [00:04<00:06, 15.05it/s]
Predicting DataLoader 0:  40%|███▉      | 69/173 [00:04<00:06, 15.06it/s]
Predicting DataLoader 0:  40%|████      | 70/173 [00:04<00:06, 15.07it/s]
Predicting DataLoader 0:  41%|████      | 71/173 [00:04<00:06, 14.96it/s]
Predicting DataLoader 0:  42%|████▏     | 72/173 [00:04<00:06, 14.97it/s]
Predicting DataLoader 0:  42%|████▏     | 73/173 [00:04<00:06, 14.97it/s]
Predicting DataLoader 0:  43%|████▎     | 74/173 [00:04<00:06, 14.98it/s]
Predicting DataLoader 0:  43%|████▎     | 75/173 [00:05<00:06, 14.99it/s]
Predicting DataLoader 0:  44%|████▍     | 76/173 [00:05<00:06, 15.00it/s]
Predicting DataLoader 0:  45%|████▍     | 77/173 [00:05<00:06, 15.01it/s]
Predicting DataLoader 0:  45%|████▌     | 78/173 [00:05<00:06, 15.01it/s]
Predicting DataLoader 0:  46%|████▌     | 79/173 [00:05<00:06, 15.02it/s]
Predicting DataLoader 0:  46%|████▌     | 80/173 [00:05<00:06, 15.03it/s]
Predicting DataLoader 0:  47%|████▋     | 81/173 [00:05<00:06, 15.04it/s]
Predicting DataLoader 0:  47%|████▋     | 82/173 [00:05<00:06, 15.05it/s]
Predicting DataLoader 0:  48%|████▊     | 83/173 [00:05<00:05, 15.06it/s]
Predicting DataLoader 0:  49%|████▊     | 84/173 [00:05<00:05, 15.07it/s]
Predicting DataLoader 0:  49%|████▉     | 85/173 [00:05<00:05, 15.08it/s]
Predicting DataLoader 0:  50%|████▉     | 86/173 [00:05<00:05, 15.09it/s]
Predicting DataLoader 0:  50%|█████     | 87/173 [00:05<00:05, 14.99it/s]
Predicting DataLoader 0:  51%|█████     | 88/173 [00:05<00:05, 15.00it/s]
Predicting DataLoader 0:  51%|█████▏    | 89/173 [00:05<00:05, 15.00it/s]
Predicting DataLoader 0:  52%|█████▏    | 90/173 [00:05<00:05, 15.01it/s]
Predicting DataLoader 0:  53%|█████▎    | 91/173 [00:06<00:05, 15.01it/s]
Predicting DataLoader 0:  53%|█████▎    | 92/173 [00:06<00:05, 15.02it/s]
Predicting DataLoader 0:  54%|█████▍    | 93/173 [00:06<00:05, 15.03it/s]
Predicting DataLoader 0:  54%|█████▍    | 94/173 [00:06<00:05, 15.04it/s]
Predicting DataLoader 0:  55%|█████▍    | 95/173 [00:06<00:05, 15.05it/s]
Predicting DataLoader 0:  55%|█████▌    | 96/173 [00:06<00:05, 15.05it/s]
Predicting DataLoader 0:  56%|█████▌    | 97/173 [00:06<00:05, 15.06it/s]
Predicting DataLoader 0:  57%|█████▋    | 98/173 [00:06<00:04, 15.07it/s]
Predicting DataLoader 0:  57%|█████▋    | 99/173 [00:06<00:04, 15.08it/s]
Predicting DataLoader 0:  58%|█████▊    | 100/173 [00:06<00:04, 15.08it/s]
Predicting DataLoader 0:  58%|█████▊    | 101/173 [00:06<00:04, 15.09it/s]
Predicting DataLoader 0:  59%|█████▉    | 102/173 [00:06<00:04, 15.09it/s]
Predicting DataLoader 0:  60%|█████▉    | 103/173 [00:07<00:04, 14.68it/s]
Predicting DataLoader 0:  60%|██████    | 104/173 [00:07<00:04, 14.69it/s]
Predicting DataLoader 0:  61%|██████    | 105/173 [00:07<00:04, 14.69it/s]
Predicting DataLoader 0:  61%|██████▏   | 106/173 [00:07<00:04, 14.71it/s]
Predicting DataLoader 0:  62%|██████▏   | 107/173 [00:07<00:04, 14.71it/s]
Predicting DataLoader 0:  62%|██████▏   | 108/173 [00:07<00:04, 14.72it/s]
Predicting DataLoader 0:  63%|██████▎   | 109/173 [00:07<00:04, 14.73it/s]
Predicting DataLoader 0:  64%|██████▎   | 110/173 [00:07<00:04, 14.74it/s]
Predicting DataLoader 0:  64%|██████▍   | 111/173 [00:07<00:04, 14.75it/s]
Predicting DataLoader 0:  65%|██████▍   | 112/173 [00:07<00:04, 14.76it/s]
Predicting DataLoader 0:  65%|██████▌   | 113/173 [00:07<00:04, 14.77it/s]
Predicting DataLoader 0:  66%|██████▌   | 114/173 [00:07<00:03, 14.78it/s]
Predicting DataLoader 0:  66%|██████▋   | 115/173 [00:07<00:03, 14.79it/s]
Predicting DataLoader 0:  67%|██████▋   | 116/173 [00:07<00:03, 14.80it/s]
Predicting DataLoader 0:  68%|██████▊   | 117/173 [00:07<00:03, 14.80it/s]
Predicting DataLoader 0:  68%|██████▊   | 118/173 [00:07<00:03, 14.81it/s]
Predicting DataLoader 0:  69%|██████▉   | 119/173 [00:08<00:03, 14.74it/s]
Predicting DataLoader 0:  69%|██████▉   | 120/173 [00:08<00:03, 14.75it/s]
Predicting DataLoader 0:  70%|██████▉   | 121/173 [00:08<00:03, 14.76it/s]
Predicting DataLoader 0:  71%|███████   | 122/173 [00:08<00:03, 14.76it/s]
Predicting DataLoader 0:  71%|███████   | 123/173 [00:08<00:03, 14.77it/s]
Predicting DataLoader 0:  72%|███████▏  | 124/173 [00:08<00:03, 14.78it/s]
Predicting DataLoader 0:  72%|███████▏  | 125/173 [00:08<00:03, 14.79it/s]
Predicting DataLoader 0:  73%|███████▎  | 126/173 [00:08<00:03, 14.79it/s]
Predicting DataLoader 0:  73%|███████▎  | 127/173 [00:08<00:03, 14.80it/s]
Predicting DataLoader 0:  74%|███████▍  | 128/173 [00:08<00:03, 14.80it/s]
Predicting DataLoader 0:  75%|███████▍  | 129/173 [00:08<00:02, 14.81it/s]
Predicting DataLoader 0:  75%|███████▌  | 130/173 [00:08<00:02, 14.82it/s]
Predicting DataLoader 0:  76%|███████▌  | 131/173 [00:08<00:02, 14.83it/s]
Predicting DataLoader 0:  76%|███████▋  | 132/173 [00:08<00:02, 14.84it/s]
Predicting DataLoader 0:  77%|███████▋  | 133/173 [00:08<00:02, 14.84it/s]
Predicting DataLoader 0:  77%|███████▋  | 134/173 [00:09<00:02, 14.85it/s]
Predicting DataLoader 0:  78%|███████▊  | 135/173 [00:09<00:02, 14.79it/s]
Predicting DataLoader 0:  79%|███████▊  | 136/173 [00:09<00:02, 14.80it/s]
Predicting DataLoader 0:  79%|███████▉  | 137/173 [00:09<00:02, 14.80it/s]
Predicting DataLoader 0:  80%|███████▉  | 138/173 [00:09<00:02, 14.81it/s]
Predicting DataLoader 0:  80%|████████  | 139/173 [00:09<00:02, 14.81it/s]
Predicting DataLoader 0:  81%|████████  | 140/173 [00:09<00:02, 14.82it/s]
Predicting DataLoader 0:  82%|████████▏ | 141/173 [00:09<00:02, 14.83it/s]
Predicting DataLoader 0:  82%|████████▏ | 142/173 [00:09<00:02, 14.83it/s]
Predicting DataLoader 0:  83%|████████▎ | 143/173 [00:09<00:02, 14.84it/s]
Predicting DataLoader 0:  83%|████████▎ | 144/173 [00:09<00:01, 14.85it/s]
Predicting DataLoader 0:  84%|████████▍ | 145/173 [00:09<00:01, 14.86it/s]
Predicting DataLoader 0:  84%|████████▍ | 146/173 [00:09<00:01, 14.86it/s]
Predicting DataLoader 0:  85%|████████▍ | 147/173 [00:09<00:01, 14.87it/s]
Predicting DataLoader 0:  86%|████████▌ | 148/173 [00:09<00:01, 14.88it/s]
Predicting DataLoader 0:  86%|████████▌ | 149/173 [00:10<00:01, 14.88it/s]
Predicting DataLoader 0:  87%|████████▋ | 150/173 [00:10<00:01, 14.89it/s]
Predicting DataLoader 0:  87%|████████▋ | 151/173 [00:10<00:01, 14.84it/s]
Predicting DataLoader 0:  88%|████████▊ | 152/173 [00:10<00:01, 14.85it/s]
Predicting DataLoader 0:  88%|████████▊ | 153/173 [00:10<00:01, 14.86it/s]
Predicting DataLoader 0:  89%|████████▉ | 154/173 [00:10<00:01, 14.87it/s]
Predicting DataLoader 0:  90%|████████▉ | 155/173 [00:10<00:01, 14.87it/s]
Predicting DataLoader 0:  90%|█████████ | 156/173 [00:10<00:01, 14.88it/s]
Predicting DataLoader 0:  91%|█████████ | 157/173 [00:10<00:01, 14.88it/s]
Predicting DataLoader 0:  91%|█████████▏| 158/173 [00:10<00:01, 14.89it/s]
Predicting DataLoader 0:  92%|█████████▏| 159/173 [00:10<00:00, 14.90it/s]
Predicting DataLoader 0:  92%|█████████▏| 160/173 [00:10<00:00, 14.90it/s]
Predicting DataLoader 0:  93%|█████████▎| 161/173 [00:10<00:00, 14.91it/s]
Predicting DataLoader 0:  94%|█████████▎| 162/173 [00:10<00:00, 14.92it/s]
Predicting DataLoader 0:  94%|█████████▍| 163/173 [00:10<00:00, 14.92it/s]
Predicting DataLoader 0:  95%|█████████▍| 164/173 [00:10<00:00, 14.93it/s]
Predicting DataLoader 0:  95%|█████████▌| 165/173 [00:11<00:00, 14.94it/s]
Predicting DataLoader 0:  96%|█████████▌| 166/173 [00:11<00:00, 14.94it/s]
Predicting DataLoader 0:  97%|█████████▋| 167/173 [00:11<00:00, 14.93it/s]
Predicting DataLoader 0:  97%|█████████▋| 168/173 [00:11<00:00, 14.94it/s]
Predicting DataLoader 0:  98%|█████████▊| 169/173 [00:11<00:00, 14.94it/s]
Predicting DataLoader 0:  98%|█████████▊| 170/173 [00:11<00:00, 14.95it/s]
Predicting DataLoader 0:  99%|█████████▉| 171/173 [00:11<00:00, 14.96it/s]
Predicting DataLoader 0:  99%|█████████▉| 172/173 [00:11<00:00, 14.96it/s]
Predicting DataLoader 0: 100%|██████████| 173/173 [00:11<00:00, 15.04it/s]
Predicting DataLoader 0: 100%|██████████| 173/173 [00:11<00:00, 14.86it/s]
load model : /home/dudgns1675/ChatMOF/chatmof/database/load_model/accessible_surface_area/best.ckpt

Predicting: 0it [00:00, ?it/s]
Predicting:   0%|          | 0/108 [00:00<?, ?it/s]
Predicting DataLoader 0:   0%|          | 0/108 [00:00<?, ?it/s]
Predicting DataLoader 0:   1%|          | 1/108 [00:00<00:07, 14.84it/s]
Predicting DataLoader 0:   2%|▏         | 2/108 [00:00<00:06, 15.45it/s]
Predicting DataLoader 0:   3%|▎         | 3/108 [00:00<00:06, 15.65it/s]
Predicting DataLoader 0:   4%|▎         | 4/108 [00:00<00:06, 15.80it/s]
Predicting DataLoader 0:   5%|▍         | 5/108 [00:00<00:06, 15.98it/s]
Predicting DataLoader 0:   6%|▌         | 6/108 [00:00<00:06, 16.00it/s]
Predicting DataLoader 0:   6%|▋         | 7/108 [00:00<00:06, 15.30it/s]
Predicting DataLoader 0:   7%|▋         | 8/108 [00:00<00:06, 15.48it/s]
Predicting DataLoader 0:   8%|▊         | 9/108 [00:00<00:06, 15.60it/s]
Predicting DataLoader 0:   9%|▉         | 10/108 [00:00<00:06, 15.70it/s]
Predicting DataLoader 0:  10%|█         | 11/108 [00:00<00:06, 15.79it/s]
Predicting DataLoader 0:  11%|█         | 12/108 [00:00<00:06, 15.87it/s]
Predicting DataLoader 0:  12%|█▏        | 13/108 [00:00<00:05, 15.92it/s]
Predicting DataLoader 0:  13%|█▎        | 14/108 [00:00<00:05, 15.99it/s]
Predicting DataLoader 0:  14%|█▍        | 15/108 [00:00<00:05, 16.05it/s]
Predicting DataLoader 0:  15%|█▍        | 16/108 [00:00<00:05, 16.11it/s]
Predicting DataLoader 0:  16%|█▌        | 17/108 [00:01<00:05, 16.15it/s]
Predicting DataLoader 0:  17%|█▋        | 18/108 [00:01<00:05, 16.18it/s]
Predicting DataLoader 0:  18%|█▊        | 19/108 [00:01<00:05, 16.21it/s]
Predicting DataLoader 0:  19%|█▊        | 20/108 [00:01<00:05, 16.23it/s]
Predicting DataLoader 0:  19%|█▉        | 21/108 [00:01<00:05, 16.26it/s]
Predicting DataLoader 0:  20%|██        | 22/108 [00:01<00:05, 16.29it/s]
Predicting DataLoader 0:  21%|██▏       | 23/108 [00:01<00:05, 15.71it/s]
Predicting DataLoader 0:  22%|██▏       | 24/108 [00:01<00:05, 15.75it/s]
Predicting DataLoader 0:  23%|██▎       | 25/108 [00:01<00:05, 15.78it/s]
Predicting DataLoader 0:  24%|██▍       | 26/108 [00:01<00:05, 15.82it/s]
Predicting DataLoader 0:  25%|██▌       | 27/108 [00:01<00:05, 15.87it/s]
Predicting DataLoader 0:  26%|██▌       | 28/108 [00:01<00:05, 15.91it/s]
Predicting DataLoader 0:  27%|██▋       | 29/108 [00:01<00:04, 15.94it/s]
Predicting DataLoader 0:  28%|██▊       | 30/108 [00:01<00:04, 15.98it/s]
Predicting DataLoader 0:  29%|██▊       | 31/108 [00:01<00:04, 16.01it/s]
Predicting DataLoader 0:  30%|██▉       | 32/108 [00:01<00:04, 16.03it/s]
Predicting DataLoader 0:  31%|███       | 33/108 [00:02<00:04, 16.05it/s]
Predicting DataLoader 0:  31%|███▏      | 34/108 [00:02<00:04, 16.08it/s]
Predicting DataLoader 0:  32%|███▏      | 35/108 [00:02<00:04, 16.10it/s]
Predicting DataLoader 0:  33%|███▎      | 36/108 [00:02<00:04, 16.10it/s]
Predicting DataLoader 0:  34%|███▍      | 37/108 [00:02<00:04, 16.11it/s]
Predicting DataLoader 0:  35%|███▌      | 38/108 [00:02<00:04, 16.12it/s]
Predicting DataLoader 0:  36%|███▌      | 39/108 [00:02<00:04, 15.95it/s]
Predicting DataLoader 0:  37%|███▋      | 40/108 [00:02<00:04, 15.97it/s]
Predicting DataLoader 0:  38%|███▊      | 41/108 [00:02<00:04, 15.95it/s]
Predicting DataLoader 0:  39%|███▉      | 42/108 [00:02<00:04, 15.97it/s]
Predicting DataLoader 0:  40%|███▉      | 43/108 [00:02<00:04, 16.00it/s]
Predicting DataLoader 0:  41%|████      | 44/108 [00:02<00:03, 16.02it/s]
Predicting DataLoader 0:  42%|████▏     | 45/108 [00:02<00:03, 16.04it/s]
Predicting DataLoader 0:  43%|████▎     | 46/108 [00:02<00:03, 16.06it/s]
Predicting DataLoader 0:  44%|████▎     | 47/108 [00:02<00:03, 16.07it/s]
Predicting DataLoader 0:  44%|████▍     | 48/108 [00:02<00:03, 16.08it/s]
Predicting DataLoader 0:  45%|████▌     | 49/108 [00:03<00:03, 16.10it/s]
Predicting DataLoader 0:  46%|████▋     | 50/108 [00:03<00:03, 16.11it/s]
Predicting DataLoader 0:  47%|████▋     | 51/108 [00:03<00:03, 16.13it/s]
Predicting DataLoader 0:  48%|████▊     | 52/108 [00:03<00:03, 16.14it/s]
Predicting DataLoader 0:  49%|████▉     | 53/108 [00:03<00:03, 16.15it/s]
Predicting DataLoader 0:  50%|█████     | 54/108 [00:03<00:03, 16.17it/s]
Predicting DataLoader 0:  51%|█████     | 55/108 [00:03<00:03, 16.04it/s]
Predicting DataLoader 0:  52%|█████▏    | 56/108 [00:03<00:03, 16.06it/s]
Predicting DataLoader 0:  53%|█████▎    | 57/108 [00:03<00:03, 16.04it/s]
Predicting DataLoader 0:  54%|█████▎    | 58/108 [00:03<00:03, 16.06it/s]
Predicting DataLoader 0:  55%|█████▍    | 59/108 [00:03<00:03, 16.07it/s]
Predicting DataLoader 0:  56%|█████▌    | 60/108 [00:03<00:02, 16.08it/s]
Predicting DataLoader 0:  56%|█████▋    | 61/108 [00:03<00:02, 16.10it/s]
Predicting DataLoader 0:  57%|█████▋    | 62/108 [00:03<00:02, 16.11it/s]
Predicting DataLoader 0:  58%|█████▊    | 63/108 [00:03<00:02, 16.12it/s]
Predicting DataLoader 0:  59%|█████▉    | 64/108 [00:03<00:02, 16.13it/s]
Predicting DataLoader 0:  60%|██████    | 65/108 [00:04<00:02, 16.14it/s]
Predicting DataLoader 0:  61%|██████    | 66/108 [00:04<00:02, 16.15it/s]
Predicting DataLoader 0:  62%|██████▏   | 67/108 [00:04<00:02, 16.16it/s]
Predicting DataLoader 0:  63%|██████▎   | 68/108 [00:04<00:02, 16.17it/s]
Predicting DataLoader 0:  64%|██████▍   | 69/108 [00:04<00:02, 16.18it/s]
Predicting DataLoader 0:  65%|██████▍   | 70/108 [00:04<00:02, 16.19it/s]
Predicting DataLoader 0:  66%|██████▌   | 71/108 [00:04<00:02, 15.50it/s]
Predicting DataLoader 0:  67%|██████▋   | 72/108 [00:04<00:02, 15.52it/s]
Predicting DataLoader 0:  68%|██████▊   | 73/108 [00:04<00:02, 15.51it/s]
Predicting DataLoader 0:  69%|██████▊   | 74/108 [00:04<00:02, 15.53it/s]
Predicting DataLoader 0:  69%|██████▉   | 75/108 [00:04<00:02, 15.55it/s]
Predicting DataLoader 0:  70%|███████   | 76/108 [00:04<00:02, 15.55it/s]
Predicting DataLoader 0:  71%|███████▏  | 77/108 [00:04<00:01, 15.57it/s]
Predicting DataLoader 0:  72%|███████▏  | 78/108 [00:05<00:01, 15.58it/s]
Predicting DataLoader 0:  73%|███████▎  | 79/108 [00:05<00:01, 15.60it/s]
Predicting DataLoader 0:  74%|███████▍  | 80/108 [00:05<00:01, 15.62it/s]
Predicting DataLoader 0:  75%|███████▌  | 81/108 [00:05<00:01, 15.63it/s]
Predicting DataLoader 0:  76%|███████▌  | 82/108 [00:05<00:01, 15.65it/s]
Predicting DataLoader 0:  77%|███████▋  | 83/108 [00:05<00:01, 15.65it/s]
Predicting DataLoader 0:  78%|███████▊  | 84/108 [00:05<00:01, 15.67it/s]
Predicting DataLoader 0:  79%|███████▊  | 85/108 [00:05<00:01, 15.68it/s]
Predicting DataLoader 0:  80%|███████▉  | 86/108 [00:05<00:01, 15.70it/s]
Predicting DataLoader 0:  81%|████████  | 87/108 [00:05<00:01, 15.63it/s]
Predicting DataLoader 0:  81%|████████▏ | 88/108 [00:05<00:01, 15.65it/s]
Predicting DataLoader 0:  82%|████████▏ | 89/108 [00:05<00:01, 15.65it/s]
Predicting DataLoader 0:  83%|████████▎ | 90/108 [00:05<00:01, 15.66it/s]
Predicting DataLoader 0:  84%|████████▍ | 91/108 [00:05<00:01, 15.67it/s]
Predicting DataLoader 0:  85%|████████▌ | 92/108 [00:05<00:01, 15.69it/s]
Predicting DataLoader 0:  86%|████████▌ | 93/108 [00:05<00:00, 15.70it/s]
Predicting DataLoader 0:  87%|████████▋ | 94/108 [00:05<00:00, 15.71it/s]
Predicting DataLoader 0:  88%|████████▊ | 95/108 [00:06<00:00, 15.72it/s]
Predicting DataLoader 0:  89%|████████▉ | 96/108 [00:06<00:00, 15.74it/s]
Predicting DataLoader 0:  90%|████████▉ | 97/108 [00:06<00:00, 15.75it/s]
Predicting DataLoader 0:  91%|█████████ | 98/108 [00:06<00:00, 15.76it/s]
Predicting DataLoader 0:  92%|█████████▏| 99/108 [00:06<00:00, 15.77it/s]
Predicting DataLoader 0:  93%|█████████▎| 100/108 [00:06<00:00, 15.78it/s]
Predicting DataLoader 0:  94%|█████████▎| 101/108 [00:06<00:00, 15.79it/s]
Predicting DataLoader 0:  94%|█████████▍| 102/108 [00:06<00:00, 15.78it/s]
Predicting DataLoader 0:  95%|█████████▌| 103/108 [00:06<00:00, 15.77it/s]
Predicting DataLoader 0:  96%|█████████▋| 104/108 [00:06<00:00, 15.78it/s]
Predicting DataLoader 0:  97%|█████████▋| 105/108 [00:06<00:00, 15.78it/s]
Predicting DataLoader 0:  98%|█████████▊| 106/108 [00:06<00:00, 15.80it/s]
Predicting DataLoader 0:  99%|█████████▉| 107/108 [00:06<00:00, 15.81it/s]
Predicting DataLoader 0: 100%|██████████| 108/108 [00:06<00:00, 15.82it/s]
Predicting DataLoader 0: 100%|██████████| 108/108 [00:06<00:00, 15.49it/s]
[32;1m[1;3m

[Generator] Run genetic algorithm : Cycle 1.
[0m
[Generator] Find Parents: [33;1m[1;3mextract cif_id and accessible_surface_area of 100 materials with the largest surface area from look-up tables.[0m

[1m> Entering new TableSearcher chain...[0m

[Table Searcher] Thought: [33;1m[1;3mTo extract the top 100 materials with the largest surface area, we can sort the DataFrame by the 'accessible_surface_area' column in descending order and then use the head() function to get the first 100 rows.[0m
[Table Searcher] Input: [33;1m[1;3mprint(df.sort_values('accessible_surface_area', ascending=False).head(100).to_markdown())[0m
[Table Searcher] Observation: [33;1m[1;3m
|      | cif_id        |   accessible_surface_area |
|-----:|:--------------|--------------------------:|
|  150 | pcu+N47+E33   |                   5808.59 |
| 2051 | pcu+N274+E32  |                   5723.77 |
| 2284 | pcu+N234+E229 |                   5665.73 |
| 2826 | pcu+N613+E106 |                   5661.26 |
|  419 | pcu+N85+E77   |                   5656.8  |
|  314 | pcu+N694+E10  |                   5647.87 |
|  861 | pcu+N559+E61  |                   5643.41 |
| 2525 | pcu+N613+E90  |                   5643.41 |
|  339 | pcu+N613+E6   |                   5638.94 |
| 1547 | pcu+N47+E41   |                   5638.94 |
| 1900 | pcu+N574+E30  |                   5616.62 |
| 1181 | pcu+N613+E223 |                   5612.16 |
|  392 | pcu+N668+E33  |                   5603.23 |
| 2057 | pcu+N47+E28   |                   5601    |
| 2764 | pcu+N628+E229 |                   5601    |
| 2358 | pcu+N559+E82  |                   5596.53 |
| 1103 | pcu+N678+E33  |                   5594.3  |
|  335 | pcu+N680+E229 |                   5580.91 |
| 2349 | pcu+N406+E33  |                   5580.91 |
|  156 | pcu+N483+E141 |                   5578.67 |
| 1041 | pcu+N274+E1   |                   5578.67 |
|   86 | pcu+N274+E28  |                   5571.98 |
| 1315 | pcu+N613+E10  |                   5569.75 |
|  376 | pcu+N213+E1   |                   5558.58 |
|  905 | pcu+N694+E9   |                   5554.12 |
|  615 | pcu+N180+E9   |                   5554.12 |
| 2828 | pcu+N222+E121 |                   5549.66 |
|  420 | pcu+N680+E78  |                   5549.66 |
| 2762 | pcu+N222+E106 |                   5540.73 |
| 2629 | pcu+N47+E229  |                   5538.49 |
| 1263 | pcu+N180+E10  |                   5538.49 |
|  654 | pcu+N392+E10  |                   5534.03 |
| 2772 | pcu+N595+E9   |                   5529.57 |
| 1196 | pcu+N483+E24  |                   5525.1  |
| 2671 | pcu+N167+E33  |                   5522.87 |
| 1656 | pcu+N540+E1   |                   5520.64 |
| 1879 | pcu+N180+E77  |                   5520.64 |
|  180 | pcu+N222+E111 |                   5520.64 |
| 2317 | pcu+N657+E90  |                   5516.17 |
| 2228 | pcu+N222+E31  |                   5513.94 |
| 2357 | pcu+N657+E9   |                   5511.71 |
| 1398 | pcu+N392+E176 |                   5505.01 |
| 1094 | pcu+N222+E6   |                   5500.55 |
|  691 | pcu+N47+E83   |                   5500.55 |
| 2603 | pcu+N559+E59  |                   5500.55 |
| 1865 | pcu+N392+E121 |                   5498.31 |
| 1880 | pcu+N598+E106 |                   5498.31 |
| 2427 | pcu+N678+E1   |                   5491.62 |
| 2011 | pcu+N392+E78  |                   5487.15 |
|  326 | pcu+N598+E4   |                   5484.92 |
| 1843 | pcu+N162+E4   |                   5482.69 |
|   77 | pcu+N274+E203 |                   5475.99 |
| 1892 | pcu+N483+E96  |                   5473.76 |
| 2589 | pcu+N483+E91  |                   5469.3  |
|  299 | pcu+N680+E10  |                   5469.3  |
| 2794 | pcu+N668+E106 |                   5462.6  |
| 1279 | pcu+N214+E97  |                   5462.6  |
|  273 | pcu+N483+E59  |                   5462.6  |
| 2346 | pcu+N521+E82  |                   5453.67 |
|  531 | pcu+N480+E33  |                   5451.44 |
| 2461 | pcu+N234+E9   |                   5451.44 |
| 2610 | pcu+N295+E229 |                   5446.97 |
| 2782 | pcu+N483+E3   |                   5446.97 |
|  590 | pcu+N694+E36  |                   5442.51 |
|  945 | pcu+N559+E203 |                   5438.05 |
|  798 | pcu+N55+E1    |                   5435.81 |
|  489 | pcu+N392+E141 |                   5431.35 |
|  100 | pcu+N613+E107 |                   5429.12 |
| 2246 | pcu+N341+E10  |                   5429.12 |
| 2123 | pcu+N148+E22  |                   5422.42 |
| 1105 | pcu+N465+E1   |                   5422.42 |
|  903 | pcu+N613+E179 |                   5417.96 |
| 1134 | pcu+N483+E68  |                   5415.72 |
| 2803 | pcu+N295+E126 |                   5413.49 |
|  961 | pcu+N180+E12  |                   5413.49 |
|    0 | pcu+N678+E87  |                   5411.26 |
| 2272 | pcu+N214+E39  |                   5409.03 |
| 2233 | pcu+N392+E77  |                   5406.79 |
|   66 | pcu+N162+E83  |                   5402.33 |
|  614 | pcu+N680+E225 |                   5400.1  |
|  783 | pcu+N392+E6   |                   5397.87 |
|  895 | pcu+N483+E98  |                   5397.87 |
| 1188 | pcu+N213+E229 |                   5397.87 |
| 1111 | pcu+N680+E141 |                   5391.17 |
| 1126 | pcu+N205+E59  |                   5388.94 |
| 2556 | pcu+N598+E90  |                   5388.94 |
| 1690 | pcu+N16+E12   |                   5388.94 |
| 1344 | pcu+N16+E28   |                   5386.71 |
| 2580 | pcu+N240+E33  |                   5384.47 |
| 2370 | pcu+N336+E30  |                   5380.01 |
| 2287 | pcu+N309+E22  |                   5380.01 |
|  786 | pcu+N489+E223 |                   5377.78 |
| 1687 | pcu+N341+E101 |                   5375.54 |
|  717 | pcu+N105+E106 |                   5373.31 |
| 2294 | pcu+N483+E39  |                   5373.31 |
|  565 | pcu+N595+E106 |                   5373.31 |
|  870 | pcu+N162+E229 |                   5362.15 |
|  757 | pcu+N392+E154 |                   5362.15 |
| 2445 | pcu+N274+E223 |                   5362.15 |
|  625 | pcu+N55+E106  |                   5362.15 |[0m
[1m> Finished chain.[0m


[1m> Entering new TableSearcher chain...[0m

[Table Searcher] Thought: [33;1m[1;3mTo extract the top 100 materials with the largest surface area, we need to sort the DataFrame by the 'accessible_surface_area' column in descending order and then use the head() function to get the top 100 rows.[0m
[Table Searcher] Input: [33;1m[1;3mimport pandas as pd
import json
df_sorted = df.sort_values(by='accessible_surface_area', ascending=False)
print(df_sorted.head(100).to_markdown())[0m
[Table Searcher] Observation: [33;1m[1;3m
|      | cif_id        |   accessible_surface_area |
|-----:|:--------------|--------------------------:|
|  430 | dia+N515+E23  |                   6375.57 |
| 1238 | dia+N515+E24  |                   6362.17 |
|  180 | dia+N310+E3   |                   6295.21 |
| 2062 | dia+N649+E47  |                   6290.74 |
| 1807 | dia+N267+E23  |                   6250.56 |
| 1265 | dia+N310+E47  |                   6250.56 |
| 2136 | dia+N238+E21  |                   6241.63 |
| 2151 | dia+N76+E163  |                   6237.17 |
|  637 | dia+N697+E34  |                   6232.71 |
| 2158 | dia+N515+E17  |                   6232.71 |
|  383 | dia+N492+E28  |                   6232.71 |
|  539 | dia+N697+E35  |                   6232.71 |
| 1828 | dia+N515+E112 |                   6232.71 |
| 1756 | dia+N515+E32  |                   6228.24 |
| 2087 | dia+N310+E35  |                   6223.78 |
| 2315 | dia+N238+E47  |                   6214.85 |
| 1632 | dia+N435+E8   |                   6214.85 |
| 1877 | dia+N161+E32  |                   6214.85 |
|  762 | dia+N515+E42  |                   6210.38 |
| 2275 | dia+N113+E36  |                   6205.92 |
| 2288 | dia+N93+E151  |                   6205.92 |
| 1574 | dia+N93+E149  |                   6205.92 |
|  866 | dia+N238+E12  |                   6196.99 |
|  472 | dia+N161+E107 |                   6196.99 |
|  215 | dia+N93+E72   |                   6192.53 |
| 1131 | dia+N307+E80  |                   6183.6  |
| 2149 | dia+N76+E218  |                   6183.6  |
| 1471 | dia+N310+E87  |                   6183.6  |
| 2534 | dia+N267+E152 |                   6183.6  |
|  886 | dia+N2+E163   |                   6183.6  |
| 1290 | dia+N310+E82  |                   6179.13 |
|  680 | dia+N515+E111 |                   6174.67 |
|  479 | dia+N310+E77  |                   6174.67 |
|  620 | dia+N76+E30   |                   6170.2  |
|  408 | dia+N2+E72    |                   6170.2  |
|  991 | dia+N492+E82  |                   6170.2  |
|  296 | dia+N156+E32  |                   6165.74 |
|  346 | dia+N492+E223 |                   6165.74 |
| 2242 | dia+N649+E6   |                   6156.81 |
| 1447 | dia+N492+E110 |                   6156.81 |
|   27 | dia+N310+E97  |                   6156.81 |
| 1650 | dia+N515+E31  |                   6156.81 |
| 2506 | dia+N76+E4    |                   6152.35 |
| 2041 | dia+N161+E111 |                   6152.35 |
| 1953 | dia+N492+E35  |                   6152.35 |
|  342 | dia+N310+E20  |                   6152.35 |
| 2284 | dia+N435+E156 |                   6152.35 |
| 1278 | dia+N697+E36  |                   6152.35 |
| 2263 | dia+N310+E36  |                   6147.88 |
| 1417 | dia+N50+E95   |                   6147.88 |
| 1157 | dia+N68+E35   |                   6143.42 |
| 1056 | dia+N2+E49    |                   6143.42 |
| 2051 | dia+N2+E11    |                   6143.42 |
|  451 | dia+N307+E188 |                   6143.42 |
|  120 | dia+N93+E147  |                   6143.42 |
|  554 | dia+N267+E17  |                   6143.42 |
| 2267 | dia+N238+E152 |                   6138.95 |
|  906 | dia+N515+E68  |                   6138.95 |
|  241 | dia+N2+E220   |                   6138.95 |
| 1829 | dia+N2+E116   |                   6134.49 |
| 1868 | dia+N310+E111 |                   6134.49 |
| 1871 | dia+N93+E26   |                   6134.49 |
|  982 | dia+N188+E40  |                   6134.49 |
|  188 | dia+N238+E31  |                   6130.03 |
| 2531 | dia+N515+E20  |                   6130.03 |
|  659 | dia+N515+E104 |                   6130.03 |
| 1346 | dia+N435+E45  |                   6130.03 |
| 1517 | dia+N93+E123  |                   6125.56 |
| 1699 | dia+N93+E154  |                   6125.56 |
| 1688 | dia+N708+E177 |                   6125.56 |
|  281 | dia+N68+E20   |                   6125.56 |
| 2404 | dia+N2+E85    |                   6125.56 |
| 1487 | dia+N719+E26  |                   6125.56 |
| 2171 | dia+N307+E224 |                   6125.56 |
| 2510 | dia+N515+E152 |                   6121.1  |
| 2002 | dia+N697+E12  |                   6116.63 |
| 2109 | dia+N93+E8    |                   6116.63 |
|  196 | dia+N398+E23  |                   6116.63 |
| 2067 | dia+N113+E35  |                   6116.63 |
|  662 | dia+N708+E147 |                   6116.63 |
|  422 | dia+N158+E132 |                   6116.63 |
| 2169 | dia+N113+E6   |                   6116.63 |
|  331 | dia+N708+E134 |                   6112.17 |
| 2252 | dia+N697+E152 |                   6112.17 |
| 1180 | dia+N371+E12  |                   6112.17 |
| 1644 | dia+N50+E147  |                   6112.17 |
|  711 | dia+N515+E12  |                   6112.17 |
| 2299 | dia+N307+E187 |                   6107.7  |
|  474 | dia+N158+E135 |                   6107.7  |
|  827 | dia+N515+E126 |                   6107.7  |
| 2320 | dia+N515+E141 |                   6107.7  |
|   47 | dia+N93+E188  |                   6103.24 |
| 1907 | dia+N219+E220 |                   6103.24 |
| 2018 | dia+N708+E8   |                   6103.24 |
|  623 | dia+N307+E232 |                   6103.24 |
| 1816 | dia+N256+E6   |                   6103.24 |
| 1813 | dia+N93+E143  |                   6103.24 |
| 1774 | dia+N515+E87  |                   6103.24 |
| 1492 | dia+N492+E225 |                   6103.24 |
| 1572 | dia+N113+E2   |                   6103.24 |[0m
[1m> Finished chain.[0m


[1m> Entering new TableSearcher chain...[0m

[Table Searcher] Thought: [33;1m[1;3mTo extract the top 100 materials with the largest surface area, we can use the sort_values() function in pandas to sort the DataFrame by the 'accessible_surface_area' column in descending order. Then, we can use the head() function to get the top 100 rows.[0m
[Table Searcher] Input: [33;1m[1;3mimport pandas as pd
import json
df_sorted = df.sort_values(by='accessible_surface_area', ascending=False)
print(df_sorted[['cif_id', 'accessible_surface_area']].head(100).to_markdown())[0m
[Table Searcher] Observation: [33;1m[1;3m
|      | cif_id        |   accessible_surface_area |
|-----:|:--------------|--------------------------:|
| 1247 | acs+N489+E10  |                   6000.56 |
| 1747 | acs+N553+E10  |                   5978.24 |
|  469 | acs+N481+E10  |                   5960.38 |
| 1781 | acs+N628+E194 |                   5871.09 |
|  582 | acs+N536+E39  |                   5835.38 |
| 2035 | acs+N343+E39  |                   5830.91 |
|  143 | acs+N481+E39  |                   5821.98 |
|  614 | acs+N125+E39  |                   5772.87 |
|  766 | acs+N287+E10  |                   5759.48 |
| 2296 | acs+N589+E39  |                   5755.02 |
| 1229 | acs+N481+E194 |                   5750.55 |
| 2156 | acs+N628+E9   |                   5746.09 |
| 1641 | acs+N553+E39  |                   5732.69 |
| 1068 | acs+N489+E39  |                   5723.77 |
| 2483 | acs+N198+E9   |                   5719.3  |
|  631 | acs+N270+E39  |                   5692.52 |
| 1234 | acs+N553+E4   |                   5683.59 |
| 1654 | acs+N481+E229 |                   5652.34 |
|  565 | acs+N287+E39  |                   5647.87 |
|  553 | acs+N536+E10  |                   5638.94 |
|  309 | acs+N553+E7   |                   5627.78 |
| 1227 | acs+N125+E33  |                   5618.85 |
| 2350 | acs+N589+E10  |                   5567.51 |
| 1500 | acs+N198+E22  |                   5558.58 |
| 1743 | acs+N489+E9   |                   5545.19 |
| 1549 | acs+N198+E59  |                   5522.87 |
| 1385 | acs+N574+E7   |                   5518.4  |
| 1586 | acs+N628+E28  |                   5509.48 |
|  955 | acs+N553+E36  |                   5507.24 |
|  800 | acs+N489+E121 |                   5500.55 |
| 1604 | acs+N489+E1   |                   5487.15 |
| 1057 | acs+N422+E28  |                   5469.3  |
|  104 | acs+N86+E121  |                   5462.6  |
| 1976 | acs+N489+E7   |                   5446.97 |
| 2175 | acs+N574+E1   |                   5442.51 |
|  533 | acs+N102+E121 |                   5420.19 |
| 1037 | acs+N422+E10  |                   5417.96 |
| 2292 | acs+N198+E36  |                   5415.72 |
| 2453 | acs+N691+E10  |                   5413.49 |
| 1695 | acs+N134+E39  |                   5411.26 |
|   76 | acs+N574+E28  |                   5409.03 |
| 1061 | acs+N553+E121 |                   5397.87 |
| 2066 | acs+N447+E121 |                   5395.63 |
| 1608 | acs+N553+E28  |                   5393.4  |
| 1543 | acs+N554+E39  |                   5375.54 |
| 1692 | acs+N328+E33  |                   5373.31 |
|  643 | acs+N628+E225 |                   5371.08 |
|  128 | acs+N86+E28   |                   5366.62 |
| 2476 | acs+N553+E148 |                   5350.99 |
| 1893 | acs+N198+E196 |                   5333.13 |
|   32 | acs+N489+E59  |                   5330.9  |
| 1101 | acs+N589+E121 |                   5328.67 |
|  398 | acs+N86+E33   |                   5326.44 |
| 2090 | acs+N268+E9   |                   5319.74 |
| 2226 | acs+N554+E2   |                   5317.51 |
| 2395 | acs+N489+E36  |                   5315.27 |
|  833 | acs+N481+E4   |                   5315.27 |
| 1480 | acs+N268+E33  |                   5315.27 |
|  796 | acs+N447+E229 |                   5310.81 |
| 1117 | acs+N102+E28  |                   5306.35 |
| 1453 | acs+N481+E36  |                   5301.88 |
|  428 | acs+N287+E33  |                   5299.65 |
| 1066 | acs+N9+E39    |                   5299.65 |
|  753 | acs+N9+E194   |                   5297.42 |
| 1371 | acs+N102+E36  |                   5295.19 |
| 1262 | acs+N536+E9   |                   5290.72 |
| 1822 | acs+N343+E7   |                   5288.49 |
| 1089 | acs+N343+E121 |                   5286.26 |
| 1039 | acs+N447+E33  |                   5279.56 |
|  238 | acs+N536+E36  |                   5277.33 |
| 1036 | acs+N343+E22  |                   5275.1  |
|  368 | acs+N481+E2   |                   5272.86 |
|  912 | acs+N536+E1   |                   5272.86 |
| 1080 | acs+N589+E22  |                   5270.63 |
|  164 | acs+N553+E83  |                   5270.63 |
| 1032 | acs+N447+E161 |                   5268.4  |
| 2097 | acs+N536+E152 |                   5263.93 |
| 1204 | acs+N489+E4   |                   5261.7  |
| 1929 | acs+N102+E12  |                   5259.47 |
| 1073 | acs+N86+E39   |                   5257.24 |
| 1957 | acs+N343+E1   |                   5255.01 |
|  682 | acs+N270+E4   |                   5252.77 |
| 1318 | acs+N198+E4   |                   5252.77 |
| 2001 | acs+N553+E101 |                   5248.31 |
|  317 | acs+N489+E41  |                   5246.08 |
|   13 | acs+N198+E41  |                   5241.61 |
|  298 | acs+N553+E91  |                   5239.38 |
|  632 | acs+N574+E12  |                   5232.68 |
| 2432 | acs+N553+E77  |                   5225.99 |
|  811 | acs+N287+E36  |                   5221.52 |
| 1990 | acs+N232+E39  |                   5221.52 |
| 1878 | acs+N645+E39  |                   5219.29 |
| 1067 | acs+N554+E225 |                   5217.06 |
| 1537 | acs+N447+E225 |                   5217.06 |
| 1438 | acs+N536+E106 |                   5208.13 |
|  939 | acs+N268+E12  |                   5205.9  |
| 1052 | acs+N198+E2   |                   5205.9  |
| 2274 | acs+N92+E10   |                   5201.43 |
|  586 | acs+N628+E33  |                   5196.97 |
|  819 | acs+N343+E30  |                   5188.04 |[0m
[1m> Finished chain.[0m


[1m> Entering new TableSearcher chain...[0m

[Table Searcher] Thought: [33;1m[1;3mTo extract the top 100 materials with the largest surface area, we can use the sort_values() function in pandas to sort the DataFrame by the 'accessible_surface_area' column in descending order. Then, we can use the head() function to get the top 100 rows.[0m
[Table Searcher] Input: [33;1m[1;3mimport pandas as pd
import json
print(df.sort_values(by='accessible_surface_area', ascending=False).head(100).to_markdown())[0m
[Table Searcher] Observation: [33;1m[1;3m
|      | cif_id        |   accessible_surface_area |
|-----:|:--------------|--------------------------:|
|  991 | rtl+N535+N222 |                   6313.06 |
| 1503 | rtl+N535+N680 |                   6259.49 |
| 1399 | rtl+N535+N162 |                   6259.49 |
|  497 | rtl+N535+N613 |                   6255.03 |
|  321 | rtl+N535+N668 |                   6250.56 |
| 2361 | rtl+N535+N213 |                   6241.63 |
| 1288 | rtl+N535+N483 |                   6232.71 |
| 2360 | rtl+N535+N465 |                   6223.78 |
|  405 | rtl+N535+N106 |                   6183.6  |
|  701 | rtl+N535+N598 |                   6170.2  |
|   28 | rtl+N535+N590 |                   6161.28 |
|  747 | rtl+N535+N289 |                   6161.28 |
|  205 | rtl+N535+N283 |                   6147.88 |
| 1405 | rtl+N535+N559 |                   6138.95 |
|  195 | rtl+N535+N521 |                   6138.95 |
| 1377 | rtl+N535+N341 |                   6125.56 |
| 1907 | rtl+N535+N696 |                   6121.1  |
| 1605 | rtl+N535+N309 |                   6089.85 |
|  635 | rtl+N386+N392 |                   6080.92 |
| 1878 | rtl+N535+N457 |                   6018.42 |
|  894 | rtl+N535+N148 |                   6013.95 |
| 1910 | rtl+N535+N504 |                   5960.38 |
| 1877 | rtl+N535+N36  |                   5938.06 |
| 1648 | rtl+N535+N569 |                   5920.2  |
| 1635 | rtl+N386+N678 |                   5911.27 |
| 1992 | rtl+N535+N508 |                   5902.34 |
| 1568 | rtl+N535+N480 |                   5897.88 |
|  677 | rtl+N48+N613  |                   5880.02 |
|  818 | rtl+N386+N222 |                   5862.16 |
| 1793 | rtl+N386+N214 |                   5839.84 |
| 1273 | rtl+N535+N311 |                   5830.91 |
| 1601 | rtl+N535+N33  |                   5808.59 |
|  613 | rtl+N126+N613 |                   5799.66 |
| 2322 | rtl+N535+N135 |                   5786.27 |
| 1464 | rtl+N535+N205 |                   5763.95 |
|  859 | rtl+N535+N105 |                   5755.02 |
| 1901 | rtl+N535+N630 |                   5750.55 |
|  468 | rtl+N535+N453 |                   5741.62 |
| 2157 | rtl+N535+N529 |                   5728.23 |
|  687 | rtl+N48+N151  |                   5714.84 |
| 1347 | rtl+N535+N65  |                   5696.98 |
|  889 | rtl+N535+N491 |                   5696.98 |
|  590 | rtl+N535+N146 |                   5688.05 |
| 1933 | rtl+N535+N366 |                   5683.59 |
|  252 | rtl+N535+N250 |                   5679.12 |
| 1322 | rtl+N386+N205 |                   5603.23 |
|  750 | rtl+N386+N593 |                   5601    |
| 1779 | rtl+N535+N324 |                   5594.3  |
|  426 | rtl+N535+N486 |                   5549.66 |
| 1475 | rtl+N535+N518 |                   5540.73 |
|  204 | rtl+N386+N16  |                   5540.73 |
| 1400 | rtl+N535+N447 |                   5489.39 |
| 2324 | rtl+N48+N234  |                   5462.6  |
|  263 | rtl+N535+N552 |                   5455.9  |
| 2093 | rtl+N535+N442 |                   5451.44 |
| 1528 | rtl+N48+N559  |                   5449.21 |
| 1533 | rtl+N535+N555 |                   5446.97 |
| 1462 | rtl+N386+N489 |                   5446.97 |
| 1099 | rtl+N386+N33  |                   5442.51 |
| 1723 | rtl+N386+N336 |                   5442.51 |
| 1155 | rtl+N126+N678 |                   5433.58 |
|  241 | rtl+N48+N222  |                   5422.42 |
|  621 | rtl+N386+N480 |                   5420.19 |
| 2226 | rtl+N48+N392  |                   5413.49 |
| 1090 | rtl+N386+N167 |                   5404.56 |
| 2234 | rtl+N386+N311 |                   5386.71 |
|  612 | rtl+N126+N668 |                   5384.47 |
| 1960 | rtl+N386+N143 |                   5375.54 |
|  150 | rtl+N386+N465 |                   5373.31 |
| 1916 | rtl+N126+N214 |                   5364.38 |
| 1615 | rtl+N48+N208  |                   5362.15 |
|  393 | rtl+N535+N382 |                   5344.29 |
| 1390 | rtl+N386+N494 |                   5342.06 |
| 2058 | rtl+N126+N295 |                   5342.06 |
| 1023 | rtl+N386+N467 |                   5337.6  |
| 1488 | rtl+N126+N85  |                   5328.67 |
| 1230 | rtl+N386+N560 |                   5319.74 |
| 2169 | rtl+N416+N483 |                   5319.74 |
|  111 | rtl+N386+N283 |                   5315.27 |
|  371 | rtl+N679+N613 |                   5315.27 |
| 1993 | rtl+N48+N47   |                   5286.26 |
| 1769 | rtl+N386+N54  |                   5270.63 |
| 1379 | rtl+N79+N483  |                   5263.93 |
| 1024 | rtl+N535+N612 |                   5263.93 |
|  710 | rtl+N80+N47   |                   5255.01 |
| 1922 | rtl+N126+N274 |                   5246.08 |
| 1168 | rtl+N48+N690  |                   5246.08 |
| 1382 | rtl+N386+N548 |                   5243.84 |
| 1661 | rtl+N386+N314 |                   5241.61 |
| 1710 | rtl+N126+N234 |                   5239.38 |
| 1299 | rtl+N535+N556 |                   5237.15 |
| 1017 | rtl+N126+N694 |                   5223.75 |
| 1691 | rtl+N416+N214 |                   5221.52 |
|  645 | rtl+N126+N151 |                   5219.29 |
| 1363 | rtl+N535+N659 |                   5210.36 |
| 1632 | rtl+N386+N213 |                   5210.36 |
|  232 | rtl+N48+N657  |                   5201.43 |
| 1687 | rtl+N386+N162 |                   5199.2  |
|  194 | rtl+N535+N41  |                   5194.74 |[0m
[1m> Finished chain.[0m


[1m> Entering new TableSearcher chain...[0m

[Table Searcher] Thought: [33;1m[1;3mTo extract the top 100 materials with the largest surface area, we can sort the DataFrame by the 'accessible_surface_area' column in descending order and then use the head() function to get the first 100 rows.[0m
[Table Searcher] Input: [33;1m[1;3mprint(df.sort_values(by='accessible_surface_area', ascending=False).head(100).to_markdown())[0m
[Table Searcher] Observation: [33;1m[1;3m
|      | cif_id        |   accessible_surface_area |
|-----:|:--------------|--------------------------:|
| 2396 | cds+N112+E32  |                   5933.59 |
| 2417 | cds+N654+E32  |                   5929.13 |
|  508 | cds+N561+E32  |                   5915.73 |
| 1395 | cds+N464+E224 |                   5862.16 |
|  959 | cds+N464+E234 |                   5853.23 |
| 1369 | cds+N292+E176 |                   5839.84 |
| 1037 | cds+N470+E7   |                   5839.84 |
| 1063 | cds+N193+E41  |                   5826.45 |
|  515 | cds+N551+E33  |                   5808.59 |
| 1669 | cds+N259+E98  |                   5804.12 |
|  334 | cds+N512+E33  |                   5795.2  |
|  930 | cds+N503+E224 |                   5790.73 |
| 1666 | cds+N193+E22  |                   5786.27 |
| 1674 | cds+N194+E152 |                   5781.8  |
| 2577 | cds+N193+E33  |                   5781.8  |
|  920 | cds+N259+E77  |                   5777.34 |
| 1602 | cds+N194+E87  |                   5772.87 |
| 1519 | cds+N409+E39  |                   5768.41 |
|  267 | cds+N551+E110 |                   5768.41 |
| 1490 | cds+N500+E61  |                   5768.41 |
| 2061 | cds+N194+E232 |                   5759.48 |
| 2133 | cds+N211+E42  |                   5759.48 |
| 1588 | cds+N557+E41  |                   5759.48 |
| 2126 | cds+N500+E203 |                   5759.48 |
|  183 | cds+N365+E7   |                   5759.48 |
|  902 | cds+N464+E110 |                   5759.48 |
|  460 | cds+N365+E36  |                   5750.55 |
| 1198 | cds+N557+E7   |                   5750.55 |
|  846 | cds+N259+E163 |                   5750.55 |
|  538 | cds+N445+E36  |                   5750.55 |
| 2053 | cds+N689+E36  |                   5750.55 |
| 1692 | cds+N464+E33  |                   5750.55 |
|   67 | cds+N618+E110 |                   5746.09 |
| 1903 | cds+N259+E21  |                   5746.09 |
|  619 | cds+N194+E6   |                   5741.62 |
| 1554 | cds+N500+E114 |                   5741.62 |
| 1547 | cds+N654+E77  |                   5741.62 |
| 2217 | cds+N342+E225 |                   5741.62 |
| 2451 | cds+N500+E101 |                   5737.16 |
|  611 | cds+N335+E90  |                   5737.16 |
| 2295 | cds+N355+E1   |                   5737.16 |
|  325 | cds+N464+E162 |                   5732.69 |
|  430 | cds+N211+E10  |                   5732.69 |
| 2186 | cds+N174+E33  |                   5732.69 |
|  393 | cds+N618+E78  |                   5732.69 |
| 1358 | cds+N365+E1   |                   5728.23 |
| 1627 | cds+N512+E22  |                   5728.23 |
|   10 | cds+N200+E193 |                   5723.77 |
| 1927 | cds+N259+E17  |                   5723.77 |
|  827 | cds+N654+E187 |                   5723.77 |
| 2544 | cds+N302+E41  |                   5723.77 |
| 1987 | cds+N464+E6   |                   5719.3  |
| 1029 | cds+N194+E14  |                   5719.3  |
|  189 | cds+N500+E225 |                   5719.3  |
| 1212 | cds+N549+E33  |                   5719.3  |
|  438 | cds+N292+E12  |                   5719.3  |
| 2522 | cds+N654+E223 |                   5719.3  |
|  181 | cds+N259+E90  |                   5714.84 |
|  903 | cds+N112+E170 |                   5714.84 |
| 2316 | cds+N194+E36  |                   5710.37 |
| 1784 | cds+N561+E22  |                   5710.37 |
| 1977 | cds+N153+E106 |                   5710.37 |
| 1913 | cds+N557+E28  |                   5705.91 |
| 1208 | cds+N335+E135 |                   5705.91 |
| 1487 | cds+N27+E33   |                   5705.91 |
| 2456 | cds+N112+E7   |                   5705.91 |
| 1233 | cds+N259+E113 |                   5705.91 |
| 2368 | cds+N503+E33  |                   5705.91 |
| 2212 | cds+N259+E80  |                   5701.44 |
| 2308 | cds+N112+E143 |                   5701.44 |
| 2238 | cds+N424+E90  |                   5701.44 |
| 2135 | cds+N317+E33  |                   5701.44 |
| 1843 | cds+N335+E24  |                   5701.44 |
| 1115 | cds+N292+E20  |                   5701.44 |
| 1545 | cds+N618+E141 |                   5701.44 |
| 2285 | cds+N654+E82  |                   5696.98 |
|    0 | cds+N409+E22  |                   5696.98 |
| 1290 | cds+N561+E77  |                   5696.98 |
| 1078 | cds+N618+E4   |                   5696.98 |
| 1342 | cds+N551+E35  |                   5696.98 |
|  384 | cds+N500+E6   |                   5696.98 |
| 1787 | cds+N193+E2   |                   5692.52 |
|  184 | cds+N193+E39  |                   5692.52 |
| 1256 | cds+N718+E22  |                   5692.52 |
| 2159 | cds+N551+E111 |                   5692.52 |
| 2540 | cds+N503+E90  |                   5692.52 |
|   62 | cds+N335+E12  |                   5692.52 |
|  940 | cds+N464+E139 |                   5692.52 |
|  501 | cds+N561+E209 |                   5688.05 |
| 1931 | cds+N317+E1   |                   5688.05 |
| 1300 | cds+N464+E104 |                   5688.05 |
| 2099 | cds+N500+E64  |                   5688.05 |
| 1354 | cds+N128+E194 |                   5688.05 |
| 2165 | cds+N112+E14  |                   5683.59 |
|  703 | cds+N464+E218 |                   5683.59 |
|  633 | cds+N259+E27  |                   5683.59 |
|   25 | cds+N551+E78  |                   5683.59 |
| 2259 | cds+N112+E23  |                   5679.12 |
| 1416 | cds+N614+E60  |                   5679.12 |
|  850 | cds+N292+E80  |                   5679.12 |[0m
[1m> Finished chain.[0m


[1m> Entering new TableSearcher chain...[0m

[Table Searcher] Thought: [33;1m[1;3mTo extract the top 100 materials with the largest surface area, we can sort the DataFrame by the 'accessible_surface_area' column in descending order and then use the head() function to get the top 100 rows.[0m
[Table Searcher] Input: [33;1m[1;3mimport pandas as pd
import json
df_sorted = df.sort_values(by='accessible_surface_area', ascending=False)
print(df_sorted.head(100).to_markdown())[0m
[Table Searcher] Observation: [33;1m[1;3m
|      | cif_id        |   accessible_surface_area |
|-----:|:--------------|--------------------------:|
|  235 | srs+N285+E129 |                   6063.06 |
| 2112 | srs+N606+E45  |                   6058.6  |
|  723 | srs+N298+E63  |                   6058.6  |
|  278 | srs+N298+E128 |                   6054.13 |
|  319 | srs+N285+E172 |                   6049.67 |
| 1110 | srs+N298+E168 |                   6045.2  |
| 1655 | srs+N298+E212 |                   6040.74 |
| 2290 | srs+N606+E14  |                   6036.27 |
| 2152 | srs+N611+E58  |                   6031.81 |
| 1126 | srs+N606+E180 |                   6031.81 |
| 1560 | srs+N298+E151 |                   6018.42 |
| 1470 | srs+N606+E8   |                   6018.42 |
|  910 | srs+N298+E71  |                   6018.42 |
| 1846 | srs+N298+E37  |                   6013.95 |
|  750 | srs+N298+E16  |                   6005.02 |
|  626 | srs+N298+E132 |                   5996.09 |
| 1112 | srs+N611+E29  |                   5991.63 |
|  893 | srs+N298+E216 |                   5991.63 |
|  970 | srs+N298+E18  |                   5982.7  |
|  912 | srs+N298+E205 |                   5978.24 |
| 1301 | srs+N285+E105 |                   5978.24 |
| 2202 | srs+N186+E16  |                   5973.77 |
| 1816 | srs+N606+E188 |                   5969.31 |
| 1290 | srs+N298+E166 |                   5969.31 |
| 2159 | srs+N298+E29  |                   5964.84 |
| 2278 | srs+N298+E146 |                   5964.84 |
| 1894 | srs+N606+E130 |                   5964.84 |
| 2354 | srs+N606+E221 |                   5964.84 |
|  354 | srs+N611+E67  |                   5955.91 |
| 2119 | srs+N298+E25  |                   5955.91 |
| 1789 | srs+N611+E220 |                   5951.45 |
|  192 | srs+N298+E66  |                   5951.45 |
| 2021 | srs+N606+E201 |                   5951.45 |
| 1842 | srs+N298+E186 |                   5951.45 |
|  849 | srs+N611+E81  |                   5946.99 |
| 1611 | srs+N611+E139 |                   5946.99 |
| 1718 | srs+N298+E119 |                   5942.52 |
| 1498 | srs+N298+E206 |                   5938.06 |
|  928 | srs+N298+E81  |                   5933.59 |
|   20 | srs+N611+E108 |                   5929.13 |
| 1373 | srs+N611+E226 |                   5929.13 |
|  932 | srs+N298+E182 |                   5929.13 |
|  402 | srs+N298+E27  |                   5929.13 |
| 1242 | srs+N611+E52  |                   5920.2  |
| 2079 | srs+N298+E159 |                   5915.73 |
|  673 | srs+N606+E24  |                   5915.73 |
|  899 | srs+N186+E58  |                   5915.73 |
|  174 | srs+N186+E204 |                   5911.27 |
| 1813 | srs+N606+E6   |                   5911.27 |
|  901 | srs+N606+E23  |                   5906.81 |
|  454 | srs+N298+E221 |                   5906.81 |
| 1720 | srs+N606+E26  |                   5906.81 |
|  801 | srs+N606+E181 |                   5906.81 |
|  495 | srs+N186+E108 |                   5902.34 |
| 1520 | srs+N298+E190 |                   5902.34 |
|  555 | srs+N411+E98  |                   5902.34 |
| 1937 | srs+N298+E134 |                   5897.88 |
| 2331 | srs+N611+E37  |                   5897.88 |
|  326 | srs+N96+E173  |                   5897.88 |
|  944 | srs+N606+E187 |                   5897.88 |
| 1439 | srs+N298+E50  |                   5897.88 |
|  170 | srs+N606+E190 |                   5897.88 |
| 2143 | srs+N96+E204  |                   5893.41 |
|  325 | srs+N186+E48  |                   5893.41 |
| 1349 | srs+N611+E151 |                   5888.95 |
| 1507 | srs+N186+E220 |                   5888.95 |
| 1491 | srs+N519+E167 |                   5888.95 |
| 1355 | srs+N611+E173 |                   5884.48 |
|  320 | srs+N606+E87  |                   5884.48 |
|  869 | srs+N411+E224 |                   5880.02 |
| 1941 | srs+N186+E171 |                   5880.02 |
| 1991 | srs+N606+E160 |                   5875.56 |
| 1844 | srs+N298+E167 |                   5875.56 |
|  572 | srs+N411+E5   |                   5875.56 |
|  163 | srs+N611+E19  |                   5871.09 |
| 1681 | srs+N130+E129 |                   5871.09 |
| 2025 | srs+N298+E49  |                   5866.63 |
|  516 | srs+N606+E113 |                   5866.63 |
| 1372 | srs+N96+E171  |                   5862.16 |
|  686 | srs+N186+E85  |                   5862.16 |
| 2114 | srs+N606+E73  |                   5857.7  |
| 1956 | srs+N186+E180 |                   5857.7  |
|  935 | srs+N411+E11  |                   5857.7  |
|    3 | srs+N23+E129  |                   5857.7  |
| 1955 | srs+N298+E79  |                   5853.23 |
| 1609 | srs+N606+E175 |                   5853.23 |
|  556 | srs+N611+E11  |                   5853.23 |
|  730 | srs+N641+E149 |                   5853.23 |
| 2084 | srs+N611+E70  |                   5848.77 |
|  155 | srs+N606+E61  |                   5848.77 |
| 2097 | srs+N137+E16  |                   5844.3  |
|  798 | srs+N96+E168  |                   5844.3  |
| 1912 | srs+N411+E47  |                   5839.84 |
| 1269 | srs+N186+E52  |                   5839.84 |
| 1990 | srs+N315+E175 |                   5839.84 |
| 2153 | srs+N186+E138 |                   5835.38 |
|  323 | srs+N415+E72  |                   5835.38 |
| 1398 | srs+N298+E174 |                   5835.38 |
| 1009 | srs+N477+E129 |                   5835.38 |
|  592 | srs+N606+E70  |                   5830.91 |[0m
[1m> Finished chain.[0m


[1m> Entering new TableSearcher chain...[0m

[Table Searcher] Thought: [33;1m[1;3mTo extract the top 100 materials with the largest surface area, we can sort the DataFrame by the 'accessible_surface_area' column in descending order and then use the head() function to get the first 100 rows.[0m
[Table Searcher] Input: [33;1m[1;3mimport pandas as pd
import json
df_sorted = df.sort_values(by='accessible_surface_area', ascending=False)
print(df_sorted.head(100).to_markdown())[0m
[Table Searcher] Observation: [33;1m[1;3m
|      | cif_id        |   accessible_surface_area |
|-----:|:--------------|--------------------------:|
| 1274 | ths+N606+E8   |                   5853.23 |
|  193 | ths+N298+E81  |                   5835.38 |
|  605 | ths+N96+E149  |                   5835.38 |
|  597 | ths+N606+E23  |                   5830.91 |
| 1151 | ths+N606+E11  |                   5830.91 |
|  147 | ths+N411+E27  |                   5821.98 |
|  293 | ths+N411+E44  |                   5808.59 |
|  506 | ths+N298+E168 |                   5804.12 |
|  632 | ths+N606+E156 |                   5804.12 |
| 1185 | ths+N606+E26  |                   5795.2  |
|  499 | ths+N606+E24  |                   5795.2  |
|  494 | ths+N298+E167 |                   5795.2  |
|  861 | ths+N606+E195 |                   5786.27 |
| 1251 | ths+N96+E19   |                   5772.87 |
|  403 | ths+N606+E219 |                   5772.87 |
|  508 | ths+N606+E112 |                   5750.55 |
|  735 | ths+N411+E8   |                   5750.55 |
| 1258 | ths+N411+E13  |                   5750.55 |
|  527 | ths+N96+E15   |                   5746.09 |
|  858 | ths+N96+E216  |                   5746.09 |
|   60 | ths+N411+E128 |                   5741.62 |
|  667 | ths+N298+E72  |                   5737.16 |
|  107 | ths+N298+E76  |                   5732.69 |
|  804 | ths+N606+E136 |                   5732.69 |
|  915 | ths+N96+E16   |                   5728.23 |
|  242 | ths+N96+E57   |                   5723.77 |
|  174 | ths+N96+E27   |                   5714.84 |
| 1194 | ths+N96+E127  |                   5714.84 |
|  606 | ths+N315+E216 |                   5714.84 |
|  291 | ths+N96+E220  |                   5705.91 |
| 1025 | ths+N298+E182 |                   5705.91 |
| 1266 | ths+N137+E216 |                   5701.44 |
|  127 | ths+N411+E26  |                   5701.44 |
|  346 | ths+N411+E187 |                   5683.59 |
|  793 | ths+N96+E18   |                   5683.59 |
|  466 | ths+N298+E15  |                   5679.12 |
| 1138 | ths+N611+E81  |                   5679.12 |
| 1204 | ths+N96+E182  |                   5679.12 |
|  636 | ths+N96+E158  |                   5674.66 |
|  773 | ths+N315+E128 |                   5674.66 |
|  324 | ths+N277+E207 |                   5674.66 |
|  806 | ths+N611+E108 |                   5674.66 |
|  373 | ths+N298+E13  |                   5670.19 |
|  227 | ths+N411+E95  |                   5670.19 |
| 1070 | ths+N315+E85  |                   5665.73 |
|  663 | ths+N606+E181 |                   5661.26 |
| 1141 | ths+N606+E187 |                   5661.26 |
|  694 | ths+N96+E130  |                   5661.26 |
|  269 | ths+N606+E148 |                   5656.8  |
| 1133 | ths+N96+E45   |                   5656.8  |
| 1224 | ths+N411+E85  |                   5656.8  |
|  827 | ths+N298+E180 |                   5656.8  |
|  697 | ths+N606+E234 |                   5652.34 |
|  784 | ths+N298+E201 |                   5652.34 |
|  123 | ths+N96+E72   |                   5647.87 |
|  313 | ths+N415+E180 |                   5643.41 |
|  253 | ths+N298+E159 |                   5638.94 |
| 1037 | ths+N411+E234 |                   5638.94 |
|   99 | ths+N611+E146 |                   5638.94 |
|  168 | ths+N298+E43  |                   5638.94 |
|    6 | ths+N298+E216 |                   5634.48 |
|  720 | ths+N606+E86  |                   5634.48 |
|  695 | ths+N411+E76  |                   5634.48 |
|  235 | ths+N315+E138 |                   5634.48 |
|   64 | ths+N298+E71  |                   5630.01 |
|   62 | ths+N611+E132 |                   5630.01 |
|  549 | ths+N611+E44  |                   5625.55 |
|  745 | ths+N298+E130 |                   5625.55 |
|  742 | ths+N298+E120 |                   5621.09 |
| 1061 | ths+N606+E190 |                   5621.09 |
|  951 | ths+N606+E34  |                   5621.09 |
|  941 | ths+N611+E151 |                   5618.85 |
| 1062 | ths+N606+E178 |                   5618.85 |
|  681 | ths+N186+E48  |                   5616.62 |
|  208 | ths+N415+E16  |                   5614.39 |
|  524 | ths+N298+E128 |                   5614.39 |
|   84 | ths+N415+E186 |                   5614.39 |
|   79 | ths+N411+E150 |                   5612.16 |
|  438 | ths+N298+E175 |                   5609.92 |
|  415 | ths+N606+E113 |                   5609.92 |
|  692 | ths+N315+E131 |                   5609.92 |
|  611 | ths+N298+E86  |                   5605.46 |
|   28 | ths+N96+E195  |                   5605.46 |
|  995 | ths+N415+E81  |                   5598.76 |
|  212 | ths+N411+E112 |                   5598.76 |
|  204 | ths+N298+E162 |                   5596.53 |
|  860 | ths+N315+E13  |                   5596.53 |
|  640 | ths+N96+E52   |                   5596.53 |
|  552 | ths+N315+E171 |                   5596.53 |
|  323 | ths+N499+E187 |                   5594.3  |
|  321 | ths+N606+E137 |                   5589.83 |
|   72 | ths+N411+E189 |                   5585.37 |
| 1140 | ths+N130+E191 |                   5585.37 |
|  198 | ths+N315+E92  |                   5583.14 |
| 1097 | ths+N411+E204 |                   5583.14 |
|  141 | ths+N411+E160 |                   5565.28 |
|  581 | ths+N298+E69  |                   5565.28 |
|  732 | ths+N186+E175 |                   5558.58 |
|  285 | ths+N611+E138 |                   5558.58 |
|  454 | ths+N298+E127 |                   5554.12 |[0m
[1m> Finished chain.[0m


[1m> Entering new TableSearcher chain...[0m

[Table Searcher] Thought: [33;1m[1;3mTo extract the top 100 materials with the largest surface area, we can sort the DataFrame by the 'accessible_surface_area' column in descending order and then use the head() function to get the top 100 rows.[0m
[Table Searcher] Input: [33;1m[1;3mimport pandas as pd
import json
df_sorted = df.sort_values(by='accessible_surface_area', ascending=False)
print(df_sorted.head(100).to_markdown())[0m
[Table Searcher] Observation: [33;1m[1;3m
|      | cif_id        |   accessible_surface_area |
|-----:|:--------------|--------------------------:|
|    3 | bcu+N672+E229 |                   6152.35 |
| 1191 | bcu+N293+E39  |                   6040.74 |
| 1097 | bcu+N204+E10  |                   5951.45 |
|  438 | bcu+N293+E1   |                   5911.27 |
| 1740 | bcu+N293+E121 |                   5902.34 |
|  403 | bcu+N372+E10  |                   5902.34 |
| 1652 | bcu+N204+E39  |                   5897.88 |
|   21 | bcu+N293+E36  |                   5884.48 |
| 1389 | bcu+N656+E10  |                   5746.09 |
| 1720 | bcu+N642+E229 |                   5732.69 |
|  492 | bcu+N64+E225  |                   5728.23 |
| 2139 | bcu+N293+E21  |                   5701.44 |
| 1115 | bcu+N228+E39  |                   5661.26 |
| 1252 | bcu+N672+E59  |                   5614.39 |
| 1071 | bcu+N293+E40  |                   5601    |
| 2181 | bcu+N293+E126 |                   5576.44 |
| 1032 | bcu+N281+E10  |                   5547.42 |
|  856 | bcu+N228+E28  |                   5525.1  |
| 2106 | bcu+N281+E194 |                   5502.78 |
| 1053 | bcu+N212+E39  |                   5482.69 |
|  985 | bcu+N64+E223  |                   5431.35 |
| 2672 | bcu+N362+E1   |                   5417.96 |
|  730 | bcu+N637+E10  |                   5413.49 |
|  565 | bcu+N293+E176 |                   5404.56 |
|  304 | bcu+N189+E10  |                   5404.56 |
|  430 | bcu+N189+E39  |                   5346.53 |
| 1104 | bcu+N64+E82   |                   5344.29 |
| 2075 | bcu+N629+E10  |                   5333.13 |
|  449 | bcu+N664+E10  |                   5326.44 |
|  130 | bcu+N84+E56   |                   5324.2  |
|  420 | bcu+N281+E225 |                   5299.65 |
| 1043 | bcu+N204+E12  |                   5288.49 |
| 1783 | bcu+N204+E33  |                   5288.49 |
| 1980 | bcu+N281+E22  |                   5272.86 |
|  260 | bcu+N26+E59   |                   5255.01 |
| 1750 | bcu+N281+E223 |                   5250.54 |
| 2144 | bcu+N587+E229 |                   5241.61 |
|  203 | bcu+N64+E161  |                   5221.52 |
|  899 | bcu+N141+E39  |                   5219.29 |
| 2160 | bcu+N204+E83  |                   5210.36 |
|  523 | bcu+N212+E59  |                   5203.67 |
|  338 | bcu+N204+E41  |                   5185.81 |
| 2438 | bcu+N642+E2   |                   5176.88 |
|  418 | bcu+N281+E12  |                   5152.33 |
|  732 | bcu+N293+E41  |                   5145.63 |
|  167 | bcu+N637+E194 |                   5136.7  |
| 1119 | bcu+N293+E23  |                   5105.45 |
|  307 | bcu+N637+E9   |                   5103.22 |
| 1153 | bcu+N587+E194 |                   5089.82 |
| 1195 | bcu+N672+E33  |                   5085.36 |
|  126 | bcu+N204+E21  |                   5067.5  |
| 2566 | bcu+N587+E59  |                   5060.81 |
| 1889 | bcu+N149+E39  |                   5056.34 |
| 2154 | bcu+N281+E114 |                   5054.11 |
| 1794 | bcu+N262+E106 |                   5049.64 |
| 1641 | bcu+N281+E126 |                   5049.64 |
|  592 | bcu+N293+E38  |                   5045.18 |
| 1812 | bcu+N431+E39  |                   5040.72 |
| 1747 | bcu+N204+E170 |                   5040.72 |
|  759 | bcu+N212+E1   |                   5038.48 |
|  287 | bcu+N362+E161 |                   5036.25 |
|  837 | bcu+N141+E229 |                   5036.25 |
| 1399 | bcu+N281+E83  |                   5031.79 |
|  328 | bcu+N626+E225 |                   5025.09 |
| 1094 | bcu+N84+E172  |                   5022.86 |
|  647 | bcu+N281+E41  |                   5013.93 |
| 2176 | bcu+N262+E20  |                   5009.46 |
| 2485 | bcu+N26+E121  |                   5007.23 |
| 1607 | bcu+N204+E97  |                   5002.77 |
| 2249 | bcu+N642+E28  |                   5000.54 |
| 1275 | bcu+N626+E12  |                   4996.07 |
| 1775 | bcu+N293+E203 |                   4991.61 |
| 1831 | bcu+N293+E31  |                   4989.38 |
| 1782 | bcu+N626+E106 |                   4987.14 |
|  331 | bcu+N228+E223 |                   4987.14 |
| 1778 | bcu+N228+E20  |                   4987.14 |
| 2661 | bcu+N637+E36  |                   4984.91 |
| 1405 | bcu+N228+E152 |                   4980.45 |
| 1973 | bcu+N64+E114  |                   4975.98 |
| 1859 | bcu+N281+E30  |                   4962.59 |
|  398 | bcu+N189+E121 |                   4953.66 |
| 1070 | bcu+N120+E39  |                   4944.73 |
| 1629 | bcu+N45+E22   |                   4933.57 |
|  866 | bcu+N672+E12  |                   4931.34 |
| 1088 | bcu+N35+E9    |                   4926.87 |
| 2534 | bcu+N204+E107 |                   4926.87 |
|  998 | bcu+N226+E121 |                   4924.64 |
|  532 | bcu+N45+E9    |                   4922.41 |
| 1480 | bcu+N35+E229  |                   4922.41 |
| 2664 | bcu+N228+E82  |                   4920.18 |
|  801 | bcu+N370+E10  |                   4920.18 |
|  952 | bcu+N350+E20  |                   4917.94 |
| 1260 | bcu+N642+E6   |                   4913.48 |
| 1621 | bcu+N637+E223 |                   4913.48 |
| 2654 | bcu+N69+E121  |                   4911.25 |
| 1716 | bcu+N204+E47  |                   4909.02 |
| 1116 | bcu+N587+E41  |                   4909.02 |
| 1049 | bcu+N362+E2   |                   4904.55 |
| 1292 | bcu+N199+E36  |                   4904.55 |
| 2285 | bcu+N204+E111 |                   4904.55 |[0m
[1m> Finished chain.[0m


[1m> Entering new TableSearcher chain...[0m

[Table Searcher] Thought: [33;1m[1;3mTo extract the top 100 materials with the largest surface area, we can sort the DataFrame by the 'accessible_surface_area' column in descending order and then use the head() function to get the first 100 rows.[0m
[Table Searcher] Input: [33;1m[1;3mimport pandas as pd
import json
df_sorted = df.sort_values(by='accessible_surface_area', ascending=False)
print(df_sorted.head(100).to_markdown())[0m
[Table Searcher] Observation: [33;1m[1;3m
|      | cif_id        |   accessible_surface_area |
|-----:|:--------------|--------------------------:|
|   35 | fsc+N614+N483 |                   4279.54 |
| 1511 | fsc+N255+N214 |                   4263.91 |
|  342 | fsc+N614+N457 |                   4241.59 |
|  621 | fsc+N201+N457 |                   4159    |
|  885 | fsc+N614+N678 |                   4154.54 |
| 1220 | fsc+N201+N483 |                   4049.62 |
| 1524 | fsc+N201+N208 |                   4042.93 |
|  420 | fsc+N255+N392 |                   4022.84 |
| 1677 | fsc+N129+N208 |                   3980.42 |
| 1609 | fsc+N665+N457 |                   3978.19 |
| 1411 | fsc+N665+N208 |                   3944.71 |
| 1676 | fsc+N255+N521 |                   3929.08 |
|  669 | fsc+N614+N521 |                   3913.46 |
| 1241 | fsc+N665+N483 |                   3902.3  |
|  220 | fsc+N201+N392 |                   3897.83 |
|  981 | fsc+N614+N214 |                   3891.14 |
| 1617 | fsc+N255+N274 |                   3882.21 |
| 1439 | fsc+N255+N678 |                   3877.74 |
| 1401 | fsc+N255+N457 |                   3859.89 |
| 1057 | fsc+N12+N457  |                   3855.42 |
| 1171 | fsc+N12+N208  |                   3848.72 |
| 1386 | fsc+N12+N483  |                   3826.4  |
| 1425 | fsc+N614+N680 |                   3819.71 |
|  913 | fsc+N614+N570 |                   3750.51 |
|  176 | fsc+N255+N162 |                   3739.35 |
|  557 | fsc+N614+N560 |                   3725.95 |
| 1472 | fsc+N12+N678  |                   3710.33 |
|  660 | fsc+N665+N214 |                   3699.17 |
| 1720 | fsc+N255+N680 |                   3665.69 |
|  167 | fsc+N91+N457  |                   3641.13 |
|  897 | fsc+N201+N570 |                   3621.04 |
|  666 | fsc+N91+N678  |                   3618.81 |
|  491 | fsc+N665+N274 |                   3607.65 |
|  139 | fsc+N614+N162 |                   3596.49 |
|  445 | fsc+N129+N678 |                   3587.56 |
| 1629 | fsc+N255+N55  |                   3585.33 |
|  402 | fsc+N202+N457 |                   3565.24 |
| 1672 | fsc+N91+N392  |                   3527.29 |
|  223 | fsc+N255+N559 |                   3504.97 |
|  662 | fsc+N255+N283 |                   3493.81 |
|  727 | fsc+N614+N151 |                   3467.02 |
|  503 | fsc+N202+N208 |                   3467.02 |
| 1342 | fsc+N614+N167 |                   3458.09 |
|  390 | fsc+N399+N457 |                   3451.39 |
|  391 | fsc+N91+N483  |                   3446.93 |
|  182 | fsc+N255+N33  |                   3433.54 |
| 1052 | fsc+N255+N560 |                   3417.91 |
|  490 | fsc+N201+N151 |                   3415.68 |
| 1591 | fsc+N255+N690 |                   3402.29 |
| 1523 | fsc+N12+N274  |                   3402.29 |
|  396 | fsc+N129+N214 |                   3382.2  |
|  351 | fsc+N1+N457   |                   3366.57 |
| 1219 | fsc+N614+N33  |                   3355.41 |
|  979 | fsc+N201+N47  |                   3334.2  |
|  631 | fsc+N201+N521 |                   3323.04 |
| 1689 | fsc+N201+N167 |                   3309.65 |
|  194 | fsc+N1+N208   |                   3307.42 |
| 1423 | fsc+N255+N489 |                   3298.49 |
|  261 | fsc+N201+N222 |                   3295.14 |
| 1529 | fsc+N201+N55  |                   3278.4  |
|  908 | fsc+N12+N521  |                   3270.59 |
|  942 | fsc+N255+N328 |                   3258.31 |
|  839 | fsc+N614+N222 |                   3258.31 |
|  960 | fsc+N614+N283 |                   3250.5  |
|  742 | fsc+N597+N208 |                   3237.1  |
|  425 | fsc+N129+N680 |                   3225.94 |
|  412 | fsc+N614+N16  |                   3223.71 |
|  363 | fsc+N201+N559 |                   3222.59 |
|  422 | fsc+N255+N613 |                   3213.67 |
|  109 | fsc+N201+N613 |                   3213.67 |
| 1006 | fsc+N614+N666 |                   3206.97 |
| 1130 | fsc+N614+N341 |                   3206.97 |
|    2 | fsc+N129+N570 |                   3198.04 |
| 1590 | fsc+N614+N47  |                   3185.76 |
|  783 | fsc+N564+N208 |                   3184.65 |
| 1322 | fsc+N665+N167 |                   3184.65 |
| 1138 | fsc+N255+N151 |                   3180.18 |
|  283 | fsc+N201+N574 |                   3170.14 |
|  321 | fsc+N614+N559 |                   3162.33 |
| 1675 | fsc+N564+N457 |                   3155.63 |
|  125 | fsc+N129+N521 |                   3155.63 |
|  519 | fsc+N665+N16  |                   3150.05 |
|  713 | fsc+N255+N590 |                   3148.93 |
|   50 | fsc+N665+N314 |                   3147.82 |
|  169 | fsc+N201+N598 |                   3135.54 |
|   23 | fsc+N665+N55  |                   3133.31 |
| 1402 | fsc+N1+N483   |                   3123.26 |
| 1204 | fsc+N201+N590 |                   3123.26 |
| 1495 | fsc+N201+N162 |                   3123.26 |
| 1533 | fsc+N665+N489 |                   3123.26 |
|  333 | fsc+N255+N309 |                   3119.91 |
|  935 | fsc+N255+N570 |                   3106.52 |
| 1507 | fsc+N614+N328 |                   3104.29 |
| 1404 | fsc+N201+N668 |                   3100.94 |
|  407 | fsc+N12+N151  |                   3099.82 |
|  196 | fsc+N201+N328 |                   3095.36 |
| 1129 | fsc+N255+N205 |                   3094.24 |
|  674 | fsc+N201+N283 |                   3084.2  |
| 1666 | fsc+N255+N577 |                   3080.85 |
| 1550 | fsc+N1+N678   |                   3074.15 |[0m
[1m> Finished chain.[0m

[Generator] Get Children: [33;1m[1;3mgenerate 100 new materials with the largest surface area from the 100 materials.[0m['N47+E32', 'N274+E33', 'N234+E47', 'N613+E274', 'N85+E613', 'N694+E85', 'N559+E694', 'N613+E559', 'N613+E613', 'N47+E613', 'N574+E47', 'N613+E574', 'N668+E613', 'N47+E668', 'N628+E47', 'N559+E628', 'N678+E559', 'N680+E678', 'N406+E680', 'N483+E406', 'N274+E483', 'N274+E274', 'N613+E274', 'N213+E613', 'N694+E213', 'N180+E694', 'N222+E180', 'N680+E222', 'N222+E680', 'N47+E222', 'N180+E47', 'N392+E180', 'N595+E392', 'N483+E595', 'N167+E483', 'N540+E167', 'N180+E540', 'N222+E180', 'N657+E222', 'N222+E657', 'N657+E657', 'N392+E657', 'N222+E392', 'N47+E222', 'N559+E47', 'N392+E559', 'N598+E392', 'N678+E598', 'N392+E678', 'N598+E392', 'N162+E598', 'N274+E162', 'N483+E274', 'N483+E483', 'N680+E483', 'N668+E680', 'N214+E668', 'N483+E214', 'N521+E483', 'N480+E521', 'N234+E480', 'N295+E234', 'N483+E295', 'N694+E483', 'N559+E694', 'N55+E559', 'N392+E55', 'N613+E392', 'N341+E613', 'N148+E341', 'N465+E148', 'N613+E465', 'N483+E613', 'N295+E483', 'N180+E295', 'N678+E180', 'N214+E678', 'N392+E214', 'N162+E392', 'N680+E162', 'N392+E680', 'N483+E392', 'N213+E483', 'N680+E213', 'N205+E680', 'N598+E205', 'N16+E598', 'N16+E16', 'N240+E16', 'N336+E240', 'N309+E336', 'N489+E309', 'N341+E489', 'N105+E341', 'N483+E105', 'N595+E483', 'N162+E595', 'N392+E162', 'N274+E392', 'N55+E274']
['N515+E3', 'N515+E47', 'N310+E23', 'N310+E24', 'N649+E23', 'N649+E24', 'N267+E24', 'N267+E32', 'N238+E23', 'N238+E32', 'N76+E23', 'N76+E32', 'N697+E23', 'N697+E24', 'N492+E23', 'N492+E24', 'N113+E23', 'N113+E24', 'N93+E23', 'N93+E24', 'N307+E23', 'N307+E24', 'N2+E23', 'N2+E24', 'N156+E23', 'N156+E24', 'N50+E23', 'N50+E24', 'N68+E23', 'N68+E24', 'N188+E23', 'N188+E24', 'N398+E23', 'N398+E24', 'N371+E23', 'N371+E24', 'N256+E23', 'N256+E24', 'N219+E23', 'N219+E24', 'N515+E310', 'N515+E649', 'N310+E267', 'N310+E238', 'N649+E76', 'N649+E697', 'N267+E492', 'N267+E113', 'N238+E93', 'N238+E307', 'N76+E2', 'N76+E156', 'N697+E50', 'N697+E68', 'N492+E188', 'N492+E398', 'N113+E371', 'N113+E256', 'N93+E219', 'N93+E515', 'N307+E310', 'N307+E649', 'N2+E267', 'N2+E238', 'N156+E76', 'N156+E697', 'N50+E492', 'N50+E113', 'N68+E93', 'N68+E307', 'N188+E2', 'N188+E156', 'N398+E50', 'N398+E68', 'N371+E188', 'N371+E398', 'N256+E371', 'N256+E219', 'N219+E515', 'N219+E310', 'N515+E267', 'N515+E238', 'N310+E76', 'N310+E697', 'N649+E492', 'N649+E113', 'N267+E93', 'N267+E307', 'N238+E2', 'N238+E156', 'N76+E50', 'N76+E68', 'N697+E188', 'N697+E398', 'N492+E371', 'N492+E256', 'N113+E219', 'N113+E515', 'N93+E310', 'N93+E649', 'N307+E267', 'N307+E238', 'N2+E76', 'N2+E697', 'N156+E492', 'N156+E113', 'N50+E93', 'N50+E307', 'N68+E2', 'N68+E156', 'N188+E50', 'N188+E68', 'N398+E188', 'N398+E398', 'N371+E371', 'N371+E256', 'N256+E219', 'N256+E515', 'N219+E310', 'N219+E649']
['N489+E39', 'N481+E10', 'N628+E10', 'N536+E10', 'N343+E10', 'N125+E10', 'N287+E194', 'N589+E194', 'N481+E9', 'N628+E39', 'N553+E10', 'N489+E10', 'N198+E10', 'N270+E10', 'N553+E39', 'N481+E4', 'N287+E4', 'N536+E194', 'N553+E194', 'N125+E194', 'N589+E194', 'N198+E194', 'N489+E194', 'N198+E39', 'N574+E39', 'N628+E39', 'N553+E9', 'N489+E9', 'N198+E9', 'N574+E9', 'N628+E9', 'N553+E4', 'N489+E4', 'N198+E4', 'N574+E4', 'N628+E4', 'N553+E7', 'N489+E7', 'N198+E7', 'N574+E7', 'N628+E7', 'N553+E33', 'N489+E33', 'N198+E33', 'N574+E33', 'N628+E33', 'N553+E22', 'N489+E22', 'N198+E22', 'N574+E22', 'N628+E22', 'N553+E59', 'N489+E59', 'N198+E59', 'N574+E59', 'N628+E59', 'N553+E1', 'N489+E1', 'N198+E1', 'N574+E1', 'N628+E1', 'N553+E28', 'N489+E28', 'N198+E28', 'N574+E28', 'N628+E28', 'N553+E36', 'N489+E36', 'N198+E36', 'N574+E36', 'N628+E36', 'N553+E121', 'N489+E121', 'N198+E121', 'N574+E121', 'N628+E121', 'N553+E2', 'N489+E2', 'N198+E2', 'N574+E2', 'N628+E2', 'N553+E33', 'N489+E33', 'N198+E33', 'N574+E33', 'N628+E33', 'N553+E9', 'N489+E9', 'N198+E9', 'N574+E9', 'N628+E9', 'N553+E229', 'N489+E229', 'N198+E229', 'N574+E229', 'N628+E229', 'N553+E10', 'N489+E10', 'N198+E10', 'N574+E10', 'N628+E10', 'N553+E39', 'N489+E39', 'N198+E39', 'N574+E39', 'N628+E39']
['N234+N222', 'N535+N392', 'N535+N678', 'N535+N222', 'N535+N214', 'N535+N234','N535+N392', 'N535+N678', 'N386+N234', 'N386+N222', 'N386+N214', 'N386+N392', 'N386+N678', 'N48+N535', 'N48+N386', 'N48+N234', 'N48+N222', 'N48+N214', 'N48+N392', 'N48+N678', 'N126+N535', 'N126+N386', 'N126+N234', 'N126+N222', 'N126+N214', 'N126+N392', 'N126+N678', 'N535+N33', 'N535+N613', 'N535+N151', 'N535+N559', 'N535+N222', 'N535+N214', 'N535+N392', 'N535+N678', 'N386+N33', 'N386+N613', 'N386+N151', 'N386+N559', 'N386+N222', 'N386+N214', 'N386+N392', 'N386+N678', 'N48+N33', 'N48+N613', 'N48+N151', 'N48+N559', 'N48+N222', 'N48+N214', 'N48+N392', 'N48+N678', 'N126+N33', 'N126+N613', 'N126+N151', 'N126+N559', 'N126+N222', 'N126+N214', 'N126+N392', 'N126+N678', 'N535+N205', 'N535+N593', 'N535+N324', 'N535+N486', 'N535+N518', 'N535+N16', 'N535+N447', 'N535+N234', 'N535+N552', 'N535+N442', 'N535+N559', 'N535+N555', 'N535+N489', 'N535+N33', 'N535+N336', 'N535+N678', 'N386+N205', 'N386+N593', 'N386+N324', 'N386+N486', 'N386+N518', 'N386+N16', 'N386+N447', 'N386+N234', 'N386+N552', 'N386+N442', 'N386+N559', 'N386+N555', 'N386+N489', 'N386+N33', 'N386+N336', 'N386+N678', 'N48+N205', 'N48+N593', 'N48+N324', 'N48+N486', 'N48+N518', 'N48+N16', 'N48+N447', 'N48+N234', 'N48+N552', 'N48+N442', 'N48+N559', 'N48+N555', 'N48+N489', 'N48+N33', 'N48+N336', 'N48+N678', 'N126+N205', 'N126+N593', 'N126+N324', 'N126+N486', 'N126+N518', 'N126+N16', 'N126+N447', 'N126+N234', 'N126+N552', 'N126+N442', 'N126+N559', 'N126+N555', 'N126+N489', 'N126+N33', 'N126+N336', 'N126+N678']
['N112+E224', 'N654+E110', 'N561+E7', 'N464+E33', 'N292+E41', 'N470+E32', 'N193+E32', 'N551+E32', 'N259+E32', 'N512+E32', 'N503+E7', 'N193+E110', 'N194+E32', 'N193+E224', 'N259+E33', 'N194+E33', 'N409+E32', 'N551+E7', 'N500+E32', 'N194+E7', 'N211+E32', 'N557+E32', 'N500+E7', 'N365+E32', 'N464+E32', 'N365+E110', 'N557+E110', 'N259+E7', 'N445+E32', 'N689+E32', 'N464+E224', 'N618+E7', 'N259+E110', 'N194+E32', 'N500+E33', 'N654+E33', 'N342+E32', 'N500+E110', 'N335+E32', 'N355+E32', 'N464+E33', 'N211+E110', 'N174+E32', 'N618+E33', 'N365+E110', 'N512+E110', 'N200+E32', 'N259+E32', 'N654+E33', 'N302+E32', 'N464+E110', 'N194+E224', 'N500+E7', 'N549+E32', 'N292+E110', 'N654+E7', 'N259+E33', 'N112+E32', 'N194+E110', 'N561+E110', 'N153+E32', 'N557+E224', 'N335+E7', 'N27+E32', 'N112+E110', 'N259+E7', 'N503+E32', 'N259+E224', 'N112+E7', 'N424+E32', 'N317+E32', 'N335+E110', 'N292+E33', 'N618+E7', 'N654+E110', 'N409+E110', 'N561+E33', 'N618+E110', 'N551+E32', 'N500+E110', 'N193+E110', 'N193+E33', 'N718+E110', 'N551+E7', 'N503+E7', 'N335+E224', 'N464+E7', 'N561+E7', 'N317+E110', 'N464+E32', 'N500+E33', 'N128+E32', 'N112+E224', 'N464+E7', 'N259+E110', 'N551+E33', 'N112+E32', 'N614+E32', 'N292+E33']
['N285+E45', 'N285+E63', 'N285+E128', 'N285+E168', 'N285+E212', 'N285+E14', 'N285+E58', 'N285+E180', 'N285+E151', 'N285+E8', 'N285+E71', 'N285+E37', 'N285+E16', 'N285+E132', 'N285+E29', 'N285+E216', 'N285+E18', 'N285+E205', 'N285+E16', 'N285+E188', 'N285+E166', 'N285+E29', 'N285+E146', 'N285+E130', 'N285+E221', 'N285+E67', 'N285+E25', 'N285+E220', 'N285+E66', 'N285+E201', 'N285+E186', 'N285+E81', 'N285+E139', 'N285+E119', 'N285+E206', 'N285+E81', 'N285+E108', 'N285+E226', 'N285+E182', 'N285+E27', 'N285+E52', 'N285+E159', 'N285+E24', 'N285+E58', 'N285+E204', 'N285+E6', 'N285+E23', 'N285+E221', 'N285+E26', 'N285+E181', 'N285+E108', 'N285+E190', 'N285+E98', 'N285+E134', 'N285+E37', 'N285+E173', 'N285+E187', 'N285+E50', 'N285+E190', 'N285+E204', 'N285+E48', 'N285+E151', 'N285+E220', 'N285+E167', 'N285+E173', 'N285+E87', 'N285+E224', 'N285+E171', 'N285+E160', 'N285+E167', 'N285+E5', 'N285+E19', 'N285+E129', 'N285+E49', 'N285+E113', 'N285+E171', 'N285+E85', 'N285+E73', 'N285+E180', 'N285+E11', 'N285+E129', 'N285+E79', 'N285+E175', 'N285+E11', 'N285+E149', 'N285+E70', 'N285+E61', 'N285+E16', 'N285+E168', 'N285+E47', 'N285+E52', 'N285+E175', 'N285+E138', 'N285+E72', 'N285+E174', 'N285+E129', 'N285+E70']
['N606+E81', 'N298+E149', 'N96+E8', 'N411+E23', 'N606+E12', 'N298+E11', 'N96+E27', 'N411+E44', 'N606+E168', 'N298+E156', 'N96+E26', 'N411+E24', 'N606+E167', 'N298+E195', 'N96+E219', 'N411+E112', 'N606+E8', 'N298+E13', 'N96+E128', 'N411+E72', 'N606+E76', 'N298+E136', 'N96+E16', 'N411+E57', 'N606+E27', 'N298+E127', 'N96+E216', 'N411+E220', 'N606+E182', 'N298+E216', 'N96+E26', 'N411+E187', 'N606+E18', 'N298+E15', 'N96+E81', 'N411+E182', 'N606+E158', 'N298+E128', 'N96+E207', 'N411+E108', 'N606+E13', 'N298+E95', 'N96+E85', 'N411+E181', 'N606+E187', 'N298+E130', 'N96+E148', 'N411+E45', 'N606+E180', 'N298+E234', 'N96+E201', 'N411+E72', 'N606+E180', 'N298+E159', 'N96+E234', 'N411+E146', 'N606+E43', 'N298+E216', 'N96+E86', 'N411+E76', 'N606+E138', 'N298+E71', 'N96+E132', 'N411+E44', 'N606+E130', 'N298+E120', 'N96+E190', 'N411+E34', 'N606+E151', 'N298+E178', 'N96+E48', 'N411+E16', 'N606+E128', 'N298+E186', 'N96+E150', 'N411+E175', 'N606+E113', 'N298+E131', 'N96+E86', 'N411+E195', 'N606+E81', 'N298+E112', 'N96+E162', 'N411+E13', 'N606+E52', 'N298+E171', 'N96+E187', 'N411+E137', 'N606+E189', 'N298+E191', 'N96+E92', 'N411+E204', 'N606+E160', 'N298+E69', 'N96+E175', 'N411+E138', 'N606+E127']
['N672+E39', 'N293+E229', 'N204+E229', 'N293+E10', 'N372+E229', 'N204+E1', 'N293+E10', 'N656+E229', 'N642+E10', 'N64+E10', 'N293+E229', 'N228+E1', 'N672+E1', 'N293+E1', 'N293+E10', 'N281+E229', 'N228+E229', 'N281+E1', 'N212+E229', 'N64+E1', 'N362+E229', 'N637+E229', 'N293+E1', 'N189+E229', 'N189+E1', 'N64+E229', 'N629+E229', 'N664+E229', 'N84+E229', 'N281+E1', 'N204+E229', 'N204+E1', 'N281+E229', 'N26+E1', 'N281+E1', 'N587+E10', 'N64+E10', 'N141+E1', 'N204+E10', 'N212+E1', 'N204+E229', 'N642+E229', 'N281+E1', 'N293+E229', 'N637+E1', 'N293+E229', 'N637+E229', 'N587+E1', 'N672+E229', 'N204+E10', 'N587+E1', 'N149+E1', 'N281+E10', 'N262+E229', 'N281+E10', 'N293+E229', 'N431+E1', 'N204+E10', 'N212+E229', 'N362+E10', 'N141+E10', 'N281+E10', 'N626+E1', 'N84+E10', 'N281+E229', 'N262+E229', 'N26+E10', 'N204+E10', 'N642+E10', 'N626+E229', 'N293+E10', 'N293+E229', 'N626+E10', 'N228+E10', 'N228+E229', 'N637+E10', 'N228+E10', 'N64+E10', 'N281+E229', 'N189+E10', 'N120+E1', 'N45+E229', 'N672+E229', 'N35+E10', 'N204+E10', 'N226+E10', 'N45+E10', 'N35+E10', 'N228+E10', 'N370+E229', 'N350+E229', 'N642+E229', 'N637+E10', 'N69+E10', 'N204+E10', 'N587+E229', 'N362+E229', 'N199+E10', 'N204+E10']
['N614+N392', 'N255+N457', 'N201+N214', 'N665+N483', 'N12+N208', 'N614+N274', 'N255+N208', 'N201+N678', 'N665+N392', 'N12+N214', 'N614+N457', 'N255+N678', 'N201+N274', 'N665+N208', 'N12+N678', 'N614+N392', 'N255+N214', 'N201+N457', 'N665+N678', 'N12+N274', 'N614+N208', 'N255+N392', 'N201+N214', 'N665+N457', 'N12+N392', 'N614+N678', 'N255+N457', 'N201+N392', 'N665+N214', 'N12+N457', 'N614+N274', 'N255+N208', 'N201+N678', 'N665+N392', 'N12+N208', 'N614+N457', 'N255+N678', 'N201+N274', 'N665+N208', 'N12+N678', 'N614+N392', 'N255+N214', 'N201+N457', 'N665+N678', 'N12+N274', 'N614+N208', 'N255+N392', 'N201+N214', 'N665+N457', 'N12+N392', 'N614+N678', 'N255+N457', 'N201+N392', 'N665+N214', 'N12+N457', 'N614+N274', 'N255+N208', 'N201+N678', 'N665+N392', 'N12+N208', 'N614+N457', 'N255+N678', 'N201+N274', 'N665+N208', 'N12+N678', 'N614+N392', 'N255+N214', 'N201+N457', 'N665+N678', 'N12+N274', 'N614+N208', 'N255+N392', 'N201+N214', 'N665+N457', 'N12+N392', 'N614+N678', 'N255+N457', 'N201+N392', 'N665+N214', 'N12+N457', 'N614+N274', 'N255+N208', 'N201+N678', 'N665+N392', 'N12+N208', 'N614+N457', 'N255+N678', 'N201+N274', 'N665+N208', 'N12+N678', 'N614+N392', 'N255+N214', 'N201+N457', 'N665+N678', 'N12+N274', 'N614+N208', 'N255+N392', 'N201+N214', 'N665+N457', 'N12+N392', 'N614+N678', 'N255+N457', 'N201+N392', 'N665+N214', 'N12+N457']

[Generator] Generate Structures: [33;1m[1;3m[0m
pcu:   0%|          | 0/100 [00:00<?, ?it/s]WARNING:jax._src.xla_bridge:No GPU/TPU found, falling back to CPU. (Set TF_CPP_MIN_LOG_LEVEL=0 and rerun for more info.)
/home/dudgns1675/library/PORMAKE/pormake/locator.py:20: UserWarning: Optimal rotation is not uniquely or poorly defined for the given sets of vectors.
  U, rmsd = scipy.spatial.transform.Rotation.align_vectors(p, q)
/home/dudgns1675/anaconda3/envs/chatmof/lib/python3.9/site-packages/ase/utils/__init__.py:62: FutureWarning: Please use atoms.cell.cellpar() instead
  warnings.warn(warning)
/home/dudgns1675/anaconda3/envs/chatmof/lib/python3.9/site-packages/ase/io/cif.py:401: UserWarning: crystal system 'triclinic' is not interpreted for space group Spacegroup(1, setting=1). This may result in wrong setting!
  warnings.warn(

pcu:   1%|          | 1/100 [00:00<00:52,  1.89it/s]
pcu:   2%|▏         | 2/100 [00:00<00:45,  2.15it/s]
pcu:   3%|▎         | 3/100 [00:01<00:44,  2.19it/s]>>> BuildingBlock loading is failed: [Errno 2] No such file or directory: '/home/dudgns1675/library/PORMAKE/pormake/database/bbs/E274.xyz'.
ERROR:generate_mof.log:BuildingBlock loading is failed: [Errno 2] No such file or directory: '/home/dudgns1675/library/PORMAKE/pormake/database/bbs/E274.xyz'.
>>> BuildingBlock loading is failed: [Errno 2] No such file or directory: '/home/dudgns1675/library/PORMAKE/pormake/database/bbs/E613.xyz'.
ERROR:generate_mof.log:BuildingBlock loading is failed: [Errno 2] No such file or directory: '/home/dudgns1675/library/PORMAKE/pormake/database/bbs/E613.xyz'.
/home/dudgns1675/anaconda3/envs/chatmof/lib/python3.9/site-packages/pymatgen/io/cif.py:1145: UserWarning: Issues encountered while parsing CIF: Some fractional coordinates rounded to ideal values to avoid issues with finite precision.
  warnings.warn("Issues encountered while parsing CIF: " + "\n".join(self.warnings))

pcu:   6%|▌         | 6/100 [00:01<00:26,  3.58it/s]>>> BuildingBlock loading is failed: [Errno 2] No such file or directory: '/home/dudgns1675/library/PORMAKE/pormake/database/bbs/E694.xyz'.
ERROR:generate_mof.log:BuildingBlock loading is failed: [Errno 2] No such file or directory: '/home/dudgns1675/library/PORMAKE/pormake/database/bbs/E694.xyz'.
>>> BuildingBlock loading is failed: [Errno 2] No such file or directory: '/home/dudgns1675/library/PORMAKE/pormake/database/bbs/E559.xyz'.
ERROR:generate_mof.log:BuildingBlock loading is failed: [Errno 2] No such file or directory: '/home/dudgns1675/library/PORMAKE/pormake/database/bbs/E559.xyz'.
>>> BuildingBlock loading is failed: [Errno 2] No such file or directory: '/home/dudgns1675/library/PORMAKE/pormake/database/bbs/E613.xyz'.
ERROR:generate_mof.log:BuildingBlock loading is failed: [Errno 2] No such file or directory: '/home/dudgns1675/library/PORMAKE/pormake/database/bbs/E613.xyz'.
>>> BuildingBlock loading is failed: [Errno 2] No such file or directory: '/home/dudgns1675/library/PORMAKE/pormake/database/bbs/E613.xyz'.
ERROR:generate_mof.log:BuildingBlock loading is failed: [Errno 2] No such file or directory: '/home/dudgns1675/library/PORMAKE/pormake/database/bbs/E613.xyz'.

pcu:  11%|█         | 11/100 [00:02<00:15,  5.90it/s]>>> BuildingBlock loading is failed: [Errno 2] No such file or directory: '/home/dudgns1675/library/PORMAKE/pormake/database/bbs/E574.xyz'.
ERROR:generate_mof.log:BuildingBlock loading is failed: [Errno 2] No such file or directory: '/home/dudgns1675/library/PORMAKE/pormake/database/bbs/E574.xyz'.
>>> BuildingBlock loading is failed: [Errno 2] No such file or directory: '/home/dudgns1675/library/PORMAKE/pormake/database/bbs/E613.xyz'.
ERROR:generate_mof.log:BuildingBlock loading is failed: [Errno 2] No such file or directory: '/home/dudgns1675/library/PORMAKE/pormake/database/bbs/E613.xyz'.
>>> BuildingBlock loading is failed: [Errno 2] No such file or directory: '/home/dudgns1675/library/PORMAKE/pormake/database/bbs/E668.xyz'.
ERROR:generate_mof.log:BuildingBlock loading is failed: [Errno 2] No such file or directory: '/home/dudgns1675/library/PORMAKE/pormake/database/bbs/E668.xyz'.

pcu:  15%|█▌        | 15/100 [00:02<00:12,  6.96it/s]>>> BuildingBlock loading is failed: [Errno 2] No such file or directory: '/home/dudgns1675/library/PORMAKE/pormake/database/bbs/E628.xyz'.
ERROR:generate_mof.log:BuildingBlock loading is failed: [Errno 2] No such file or directory: '/home/dudgns1675/library/PORMAKE/pormake/database/bbs/E628.xyz'.
>>> BuildingBlock loading is failed: [Errno 2] No such file or directory: '/home/dudgns1675/library/PORMAKE/pormake/database/bbs/E559.xyz'.
ERROR:generate_mof.log:BuildingBlock loading is failed: [Errno 2] No such file or directory: '/home/dudgns1675/library/PORMAKE/pormake/database/bbs/E559.xyz'.
>>> BuildingBlock loading is failed: [Errno 2] No such file or directory: '/home/dudgns1675/library/PORMAKE/pormake/database/bbs/E678.xyz'.
ERROR:generate_mof.log:BuildingBlock loading is failed: [Errno 2] No such file or directory: '/home/dudgns1675/library/PORMAKE/pormake/database/bbs/E678.xyz'.
>>> BuildingBlock loading is failed: [Errno 2] No such file or directory: '/home/dudgns1675/library/PORMAKE/pormake/database/bbs/E680.xyz'.
ERROR:generate_mof.log:BuildingBlock loading is failed: [Errno 2] No such file or directory: '/home/dudgns1675/library/PORMAKE/pormake/database/bbs/E680.xyz'.
>>> BuildingBlock loading is failed: [Errno 2] No such file or directory: '/home/dudgns1675/library/PORMAKE/pormake/database/bbs/E406.xyz'.
ERROR:generate_mof.log:BuildingBlock loading is failed: [Errno 2] No such file or directory: '/home/dudgns1675/library/PORMAKE/pormake/database/bbs/E406.xyz'.
>>> BuildingBlock loading is failed: [Errno 2] No such file or directory: '/home/dudgns1675/library/PORMAKE/pormake/database/bbs/E483.xyz'.
ERROR:generate_mof.log:BuildingBlock loading is failed: [Errno 2] No such file or directory: '/home/dudgns1675/library/PORMAKE/pormake/database/bbs/E483.xyz'.
>>> BuildingBlock loading is failed: [Errno 2] No such file or directory: '/home/dudgns1675/library/PORMAKE/pormake/database/bbs/E274.xyz'.
ERROR:generate_mof.log:BuildingBlock loading is failed: [Errno 2] No such file or directory: '/home/dudgns1675/library/PORMAKE/pormake/database/bbs/E274.xyz'.
>>> BuildingBlock loading is failed: [Errno 2] No such file or directory: '/home/dudgns1675/library/PORMAKE/pormake/database/bbs/E274.xyz'.
ERROR:generate_mof.log:BuildingBlock loading is failed: [Errno 2] No such file or directory: '/home/dudgns1675/library/PORMAKE/pormake/database/bbs/E274.xyz'.
>>> BuildingBlock loading is failed: [Errno 2] No such file or directory: '/home/dudgns1675/library/PORMAKE/pormake/database/bbs/E613.xyz'.
ERROR:generate_mof.log:BuildingBlock loading is failed: [Errno 2] No such file or directory: '/home/dudgns1675/library/PORMAKE/pormake/database/bbs/E613.xyz'.
ERROR:generate_mof.log:'NoneType' object has no attribute 'write_cif'
>>> BuildingBlock loading is failed: [Errno 2] No such file or directory: '/home/dudgns1675/library/PORMAKE/pormake/database/bbs/E694.xyz'.
ERROR:generate_mof.log:BuildingBlock loading is failed: [Errno 2] No such file or directory: '/home/dudgns1675/library/PORMAKE/pormake/database/bbs/E694.xyz'.

pcu:  27%|██▋       | 27/100 [00:03<00:05, 12.63it/s]>>> BuildingBlock loading is failed: [Errno 2] No such file or directory: '/home/dudgns1675/library/PORMAKE/pormake/database/bbs/E680.xyz'.
ERROR:generate_mof.log:BuildingBlock loading is failed: [Errno 2] No such file or directory: '/home/dudgns1675/library/PORMAKE/pormake/database/bbs/E680.xyz'.

pcu:  29%|██▉       | 29/100 [00:03<00:06, 10.34it/s]
pcu:  30%|███       | 30/100 [00:04<00:08,  7.99it/s]
pcu:  31%|███       | 31/100 [00:04<00:11,  6.13it/s]
pcu:  32%|███▏      | 32/100 [00:05<00:13,  4.98it/s]>>> BuildingBlock loading is failed: [Errno 2] No such file or directory: '/home/dudgns1675/library/PORMAKE/pormake/database/bbs/E392.xyz'.
ERROR:generate_mof.log:BuildingBlock loading is failed: [Errno 2] No such file or directory: '/home/dudgns1675/library/PORMAKE/pormake/database/bbs/E392.xyz'.
>>> BuildingBlock loading is failed: [Errno 2] No such file or directory: '/home/dudgns1675/library/PORMAKE/pormake/database/bbs/E595.xyz'.
ERROR:generate_mof.log:BuildingBlock loading is failed: [Errno 2] No such file or directory: '/home/dudgns1675/library/PORMAKE/pormake/database/bbs/E595.xyz'.
>>> BuildingBlock loading is failed: [Errno 2] No such file or directory: '/home/dudgns1675/library/PORMAKE/pormake/database/bbs/E483.xyz'.
ERROR:generate_mof.log:BuildingBlock loading is failed: [Errno 2] No such file or directory: '/home/dudgns1675/library/PORMAKE/pormake/database/bbs/E483.xyz'.

pcu:  36%|███▌      | 36/100 [00:06<00:13,  4.68it/s]>>> BuildingBlock loading is failed: [Errno 2] No such file or directory: '/home/dudgns1675/library/PORMAKE/pormake/database/bbs/E540.xyz'.
ERROR:generate_mof.log:BuildingBlock loading is failed: [Errno 2] No such file or directory: '/home/dudgns1675/library/PORMAKE/pormake/database/bbs/E540.xyz'.

pcu:  39%|███▉      | 39/100 [00:06<00:11,  5.15it/s]>>> BuildingBlock loading is failed: [Errno 2] No such file or directory: '/home/dudgns1675/library/PORMAKE/pormake/database/bbs/E657.xyz'.
ERROR:generate_mof.log:BuildingBlock loading is failed: [Errno 2] No such file or directory: '/home/dudgns1675/library/PORMAKE/pormake/database/bbs/E657.xyz'.
>>> BuildingBlock loading is failed: [Errno 2] No such file or directory: '/home/dudgns1675/library/PORMAKE/pormake/database/bbs/E657.xyz'.
ERROR:generate_mof.log:BuildingBlock loading is failed: [Errno 2] No such file or directory: '/home/dudgns1675/library/PORMAKE/pormake/database/bbs/E657.xyz'.
>>> BuildingBlock loading is failed: [Errno 2] No such file or directory: '/home/dudgns1675/library/PORMAKE/pormake/database/bbs/E657.xyz'.
ERROR:generate_mof.log:BuildingBlock loading is failed: [Errno 2] No such file or directory: '/home/dudgns1675/library/PORMAKE/pormake/database/bbs/E657.xyz'.
>>> BuildingBlock loading is failed: [Errno 2] No such file or directory: '/home/dudgns1675/library/PORMAKE/pormake/database/bbs/E392.xyz'.
ERROR:generate_mof.log:BuildingBlock loading is failed: [Errno 2] No such file or directory: '/home/dudgns1675/library/PORMAKE/pormake/database/bbs/E392.xyz'.

pcu:  45%|████▌     | 45/100 [00:06<00:07,  7.41it/s]>>> BuildingBlock loading is failed: [Errno 2] No such file or directory: '/home/dudgns1675/library/PORMAKE/pormake/database/bbs/E559.xyz'.
ERROR:generate_mof.log:BuildingBlock loading is failed: [Errno 2] No such file or directory: '/home/dudgns1675/library/PORMAKE/pormake/database/bbs/E559.xyz'.
>>> BuildingBlock loading is failed: [Errno 2] No such file or directory: '/home/dudgns1675/library/PORMAKE/pormake/database/bbs/E392.xyz'.
ERROR:generate_mof.log:BuildingBlock loading is failed: [Errno 2] No such file or directory: '/home/dudgns1675/library/PORMAKE/pormake/database/bbs/E392.xyz'.
>>> BuildingBlock loading is failed: [Errno 2] No such file or directory: '/home/dudgns1675/library/PORMAKE/pormake/database/bbs/E598.xyz'.
ERROR:generate_mof.log:BuildingBlock loading is failed: [Errno 2] No such file or directory: '/home/dudgns1675/library/PORMAKE/pormake/database/bbs/E598.xyz'.
>>> BuildingBlock loading is failed: [Errno 2] No such file or directory: '/home/dudgns1675/library/PORMAKE/pormake/database/bbs/E678.xyz'.
ERROR:generate_mof.log:BuildingBlock loading is failed: [Errno 2] No such file or directory: '/home/dudgns1675/library/PORMAKE/pormake/database/bbs/E678.xyz'.
>>> BuildingBlock loading is failed: [Errno 2] No such file or directory: '/home/dudgns1675/library/PORMAKE/pormake/database/bbs/E392.xyz'.
ERROR:generate_mof.log:BuildingBlock loading is failed: [Errno 2] No such file or directory: '/home/dudgns1675/library/PORMAKE/pormake/database/bbs/E392.xyz'.
>>> BuildingBlock loading is failed: [Errno 2] No such file or directory: '/home/dudgns1675/library/PORMAKE/pormake/database/bbs/E598.xyz'.
ERROR:generate_mof.log:BuildingBlock loading is failed: [Errno 2] No such file or directory: '/home/dudgns1675/library/PORMAKE/pormake/database/bbs/E598.xyz'.

pcu:  52%|█████▏    | 52/100 [00:07<00:05,  8.68it/s]>>> BuildingBlock loading is failed: [Errno 2] No such file or directory: '/home/dudgns1675/library/PORMAKE/pormake/database/bbs/E274.xyz'.
ERROR:generate_mof.log:BuildingBlock loading is failed: [Errno 2] No such file or directory: '/home/dudgns1675/library/PORMAKE/pormake/database/bbs/E274.xyz'.
>>> BuildingBlock loading is failed: [Errno 2] No such file or directory: '/home/dudgns1675/library/PORMAKE/pormake/database/bbs/E483.xyz'.
ERROR:generate_mof.log:BuildingBlock loading is failed: [Errno 2] No such file or directory: '/home/dudgns1675/library/PORMAKE/pormake/database/bbs/E483.xyz'.
>>> BuildingBlock loading is failed: [Errno 2] No such file or directory: '/home/dudgns1675/library/PORMAKE/pormake/database/bbs/E483.xyz'.
ERROR:generate_mof.log:BuildingBlock loading is failed: [Errno 2] No such file or directory: '/home/dudgns1675/library/PORMAKE/pormake/database/bbs/E483.xyz'.
>>> BuildingBlock loading is failed: [Errno 2] No such file or directory: '/home/dudgns1675/library/PORMAKE/pormake/database/bbs/E680.xyz'.
ERROR:generate_mof.log:BuildingBlock loading is failed: [Errno 2] No such file or directory: '/home/dudgns1675/library/PORMAKE/pormake/database/bbs/E680.xyz'.
>>> BuildingBlock loading is failed: [Errno 2] No such file or directory: '/home/dudgns1675/library/PORMAKE/pormake/database/bbs/E668.xyz'.
ERROR:generate_mof.log:BuildingBlock loading is failed: [Errno 2] No such file or directory: '/home/dudgns1675/library/PORMAKE/pormake/database/bbs/E668.xyz'.
>>> BuildingBlock loading is failed: [Errno 2] No such file or directory: '/home/dudgns1675/library/PORMAKE/pormake/database/bbs/E214.xyz'.
ERROR:generate_mof.log:BuildingBlock loading is failed: [Errno 2] No such file or directory: '/home/dudgns1675/library/PORMAKE/pormake/database/bbs/E214.xyz'.
>>> BuildingBlock loading is failed: [Errno 2] No such file or directory: '/home/dudgns1675/library/PORMAKE/pormake/database/bbs/E483.xyz'.
ERROR:generate_mof.log:BuildingBlock loading is failed: [Errno 2] No such file or directory: '/home/dudgns1675/library/PORMAKE/pormake/database/bbs/E483.xyz'.
>>> BuildingBlock loading is failed: [Errno 2] No such file or directory: '/home/dudgns1675/library/PORMAKE/pormake/database/bbs/E521.xyz'.
ERROR:generate_mof.log:BuildingBlock loading is failed: [Errno 2] No such file or directory: '/home/dudgns1675/library/PORMAKE/pormake/database/bbs/E521.xyz'.
>>> BuildingBlock loading is failed: [Errno 2] No such file or directory: '/home/dudgns1675/library/PORMAKE/pormake/database/bbs/E480.xyz'.
ERROR:generate_mof.log:BuildingBlock loading is failed: [Errno 2] No such file or directory: '/home/dudgns1675/library/PORMAKE/pormake/database/bbs/E480.xyz'.

pcu:  62%|██████▏   | 62/100 [00:08<00:03, 11.76it/s]>>> BuildingBlock loading is failed: [Errno 2] No such file or directory: '/home/dudgns1675/library/PORMAKE/pormake/database/bbs/E295.xyz'.
ERROR:generate_mof.log:BuildingBlock loading is failed: [Errno 2] No such file or directory: '/home/dudgns1675/library/PORMAKE/pormake/database/bbs/E295.xyz'.
>>> BuildingBlock loading is failed: [Errno 2] No such file or directory: '/home/dudgns1675/library/PORMAKE/pormake/database/bbs/E483.xyz'.
ERROR:generate_mof.log:BuildingBlock loading is failed: [Errno 2] No such file or directory: '/home/dudgns1675/library/PORMAKE/pormake/database/bbs/E483.xyz'.
>>> BuildingBlock loading is failed: [Errno 2] No such file or directory: '/home/dudgns1675/library/PORMAKE/pormake/database/bbs/E694.xyz'.
ERROR:generate_mof.log:BuildingBlock loading is failed: [Errno 2] No such file or directory: '/home/dudgns1675/library/PORMAKE/pormake/database/bbs/E694.xyz'.
>>> BuildingBlock loading is failed: [Errno 2] No such file or directory: '/home/dudgns1675/library/PORMAKE/pormake/database/bbs/E559.xyz'.
ERROR:generate_mof.log:BuildingBlock loading is failed: [Errno 2] No such file or directory: '/home/dudgns1675/library/PORMAKE/pormake/database/bbs/E559.xyz'.
>>> BuildingBlock loading is failed: [Errno 2] No such file or directory: '/home/dudgns1675/library/PORMAKE/pormake/database/bbs/E55.xyz'.
ERROR:generate_mof.log:BuildingBlock loading is failed: [Errno 2] No such file or directory: '/home/dudgns1675/library/PORMAKE/pormake/database/bbs/E55.xyz'.
>>> BuildingBlock loading is failed: [Errno 2] No such file or directory: '/home/dudgns1675/library/PORMAKE/pormake/database/bbs/E392.xyz'.
ERROR:generate_mof.log:BuildingBlock loading is failed: [Errno 2] No such file or directory: '/home/dudgns1675/library/PORMAKE/pormake/database/bbs/E392.xyz'.
>>> BuildingBlock loading is failed: [Errno 2] No such file or directory: '/home/dudgns1675/library/PORMAKE/pormake/database/bbs/E613.xyz'.
ERROR:generate_mof.log:BuildingBlock loading is failed: [Errno 2] No such file or directory: '/home/dudgns1675/library/PORMAKE/pormake/database/bbs/E613.xyz'.
>>> BuildingBlock loading is failed: [Errno 2] No such file or directory: '/home/dudgns1675/library/PORMAKE/pormake/database/bbs/E341.xyz'.
ERROR:generate_mof.log:BuildingBlock loading is failed: [Errno 2] No such file or directory: '/home/dudgns1675/library/PORMAKE/pormake/database/bbs/E341.xyz'.

pcu:  71%|███████   | 71/100 [00:08<00:02, 13.99it/s]>>> BuildingBlock loading is failed: [Errno 2] No such file or directory: '/home/dudgns1675/library/PORMAKE/pormake/database/bbs/E465.xyz'.
ERROR:generate_mof.log:BuildingBlock loading is failed: [Errno 2] No such file or directory: '/home/dudgns1675/library/PORMAKE/pormake/database/bbs/E465.xyz'.
>>> BuildingBlock loading is failed: [Errno 2] No such file or directory: '/home/dudgns1675/library/PORMAKE/pormake/database/bbs/E613.xyz'.
ERROR:generate_mof.log:BuildingBlock loading is failed: [Errno 2] No such file or directory: '/home/dudgns1675/library/PORMAKE/pormake/database/bbs/E613.xyz'.
>>> BuildingBlock loading is failed: [Errno 2] No such file or directory: '/home/dudgns1675/library/PORMAKE/pormake/database/bbs/E483.xyz'.
ERROR:generate_mof.log:BuildingBlock loading is failed: [Errno 2] No such file or directory: '/home/dudgns1675/library/PORMAKE/pormake/database/bbs/E483.xyz'.
>>> BuildingBlock loading is failed: [Errno 2] No such file or directory: '/home/dudgns1675/library/PORMAKE/pormake/database/bbs/E295.xyz'.
ERROR:generate_mof.log:BuildingBlock loading is failed: [Errno 2] No such file or directory: '/home/dudgns1675/library/PORMAKE/pormake/database/bbs/E295.xyz'.

pcu:  76%|███████▌  | 76/100 [00:09<00:01, 12.98it/s]>>> BuildingBlock loading is failed: [Errno 2] No such file or directory: '/home/dudgns1675/library/PORMAKE/pormake/database/bbs/E678.xyz'.
ERROR:generate_mof.log:BuildingBlock loading is failed: [Errno 2] No such file or directory: '/home/dudgns1675/library/PORMAKE/pormake/database/bbs/E678.xyz'.
>>> BuildingBlock loading is failed: [Errno 2] No such file or directory: '/home/dudgns1675/library/PORMAKE/pormake/database/bbs/E214.xyz'.
ERROR:generate_mof.log:BuildingBlock loading is failed: [Errno 2] No such file or directory: '/home/dudgns1675/library/PORMAKE/pormake/database/bbs/E214.xyz'.
>>> BuildingBlock loading is failed: [Errno 2] No such file or directory: '/home/dudgns1675/library/PORMAKE/pormake/database/bbs/E392.xyz'.
ERROR:generate_mof.log:BuildingBlock loading is failed: [Errno 2] No such file or directory: '/home/dudgns1675/library/PORMAKE/pormake/database/bbs/E392.xyz'.

pcu:  80%|████████  | 80/100 [00:09<00:01, 11.12it/s]>>> BuildingBlock loading is failed: [Errno 2] No such file or directory: '/home/dudgns1675/library/PORMAKE/pormake/database/bbs/E680.xyz'.
ERROR:generate_mof.log:BuildingBlock loading is failed: [Errno 2] No such file or directory: '/home/dudgns1675/library/PORMAKE/pormake/database/bbs/E680.xyz'.
>>> BuildingBlock loading is failed: [Errno 2] No such file or directory: '/home/dudgns1675/library/PORMAKE/pormake/database/bbs/E392.xyz'.
ERROR:generate_mof.log:BuildingBlock loading is failed: [Errno 2] No such file or directory: '/home/dudgns1675/library/PORMAKE/pormake/database/bbs/E392.xyz'.
>>> BuildingBlock loading is failed: [Errno 2] No such file or directory: '/home/dudgns1675/library/PORMAKE/pormake/database/bbs/E483.xyz'.
ERROR:generate_mof.log:BuildingBlock loading is failed: [Errno 2] No such file or directory: '/home/dudgns1675/library/PORMAKE/pormake/database/bbs/E483.xyz'.
ERROR:generate_mof.log:'NoneType' object has no attribute 'write_cif'
>>> BuildingBlock loading is failed: [Errno 2] No such file or directory: '/home/dudgns1675/library/PORMAKE/pormake/database/bbs/E680.xyz'.
ERROR:generate_mof.log:BuildingBlock loading is failed: [Errno 2] No such file or directory: '/home/dudgns1675/library/PORMAKE/pormake/database/bbs/E680.xyz'.

pcu:  86%|████████▌ | 86/100 [00:10<00:01, 10.83it/s]>>> BuildingBlock loading is failed: [Errno 2] No such file or directory: '/home/dudgns1675/library/PORMAKE/pormake/database/bbs/E598.xyz'.
ERROR:generate_mof.log:BuildingBlock loading is failed: [Errno 2] No such file or directory: '/home/dudgns1675/library/PORMAKE/pormake/database/bbs/E598.xyz'.

pcu:  88%|████████▊ | 88/100 [00:10<00:01,  8.88it/s]
pcu:  89%|████████▉ | 89/100 [00:11<00:01,  6.36it/s]>>> BuildingBlock loading is failed: [Errno 2] No such file or directory: '/home/dudgns1675/library/PORMAKE/pormake/database/bbs/E240.xyz'.
ERROR:generate_mof.log:BuildingBlock loading is failed: [Errno 2] No such file or directory: '/home/dudgns1675/library/PORMAKE/pormake/database/bbs/E240.xyz'.
>>> BuildingBlock loading is failed: [Errno 2] No such file or directory: '/home/dudgns1675/library/PORMAKE/pormake/database/bbs/E336.xyz'.
ERROR:generate_mof.log:BuildingBlock loading is failed: [Errno 2] No such file or directory: '/home/dudgns1675/library/PORMAKE/pormake/database/bbs/E336.xyz'.
>>> BuildingBlock loading is failed: [Errno 2] No such file or directory: '/home/dudgns1675/library/PORMAKE/pormake/database/bbs/E309.xyz'.
ERROR:generate_mof.log:BuildingBlock loading is failed: [Errno 2] No such file or directory: '/home/dudgns1675/library/PORMAKE/pormake/database/bbs/E309.xyz'.
>>> BuildingBlock loading is failed: [Errno 2] No such file or directory: '/home/dudgns1675/library/PORMAKE/pormake/database/bbs/E489.xyz'.
ERROR:generate_mof.log:BuildingBlock loading is failed: [Errno 2] No such file or directory: '/home/dudgns1675/library/PORMAKE/pormake/database/bbs/E489.xyz'.
>>> BuildingBlock loading is failed: [Errno 2] No such file or directory: '/home/dudgns1675/library/PORMAKE/pormake/database/bbs/E341.xyz'.
ERROR:generate_mof.log:BuildingBlock loading is failed: [Errno 2] No such file or directory: '/home/dudgns1675/library/PORMAKE/pormake/database/bbs/E341.xyz'.
ERROR:generate_mof.log:'NoneType' object has no attribute 'write_cif'
>>> BuildingBlock loading is failed: [Errno 2] No such file or directory: '/home/dudgns1675/library/PORMAKE/pormake/database/bbs/E483.xyz'.
ERROR:generate_mof.log:BuildingBlock loading is failed: [Errno 2] No such file or directory: '/home/dudgns1675/library/PORMAKE/pormake/database/bbs/E483.xyz'.
>>> BuildingBlock loading is failed: [Errno 2] No such file or directory: '/home/dudgns1675/library/PORMAKE/pormake/database/bbs/E595.xyz'.
ERROR:generate_mof.log:BuildingBlock loading is failed: [Errno 2] No such file or directory: '/home/dudgns1675/library/PORMAKE/pormake/database/bbs/E595.xyz'.

pcu:  98%|█████████▊| 98/100 [00:11<00:00,  9.58it/s]>>> BuildingBlock loading is failed: [Errno 2] No such file or directory: '/home/dudgns1675/library/PORMAKE/pormake/database/bbs/E392.xyz'.
ERROR:generate_mof.log:BuildingBlock loading is failed: [Errno 2] No such file or directory: '/home/dudgns1675/library/PORMAKE/pormake/database/bbs/E392.xyz'.
>>> BuildingBlock loading is failed: [Errno 2] No such file or directory: '/home/dudgns1675/library/PORMAKE/pormake/database/bbs/E274.xyz'.
ERROR:generate_mof.log:BuildingBlock loading is failed: [Errno 2] No such file or directory: '/home/dudgns1675/library/PORMAKE/pormake/database/bbs/E274.xyz'.

pcu: 100%|██████████| 100/100 [00:11<00:00,  8.46it/s]

dia:   0%|          | 0/120 [00:00<?, ?it/s]
dia:   1%|          | 1/120 [00:00<01:35,  1.25it/s]
dia:   2%|▏         | 2/120 [00:01<01:44,  1.13it/s]
dia:   2%|▎         | 3/120 [00:02<01:23,  1.40it/s]
dia:   3%|▎         | 4/120 [00:02<01:21,  1.42it/s]
dia:   4%|▍         | 5/120 [00:03<01:13,  1.56it/s]
dia:   5%|▌         | 6/120 [00:04<01:08,  1.66it/s]
dia:   6%|▌         | 7/120 [00:04<01:11,  1.58it/s]
dia:   7%|▋         | 8/120 [00:05<01:22,  1.35it/s]
dia:   8%|▊         | 9/120 [00:06<01:14,  1.49it/s]
dia:   8%|▊         | 10/120 [00:06<01:16,  1.44it/s]
dia:   9%|▉         | 11/120 [00:07<01:13,  1.48it/s]
dia:  10%|█         | 12/120 [00:08<01:20,  1.34it/s]
dia:  11%|█         | 13/120 [00:08<01:12,  1.48it/s]
dia:  12%|█▏        | 14/120 [00:09<01:06,  1.59it/s]
dia:  12%|█▎        | 15/120 [00:10<01:02,  1.68it/s]
dia:  13%|█▎        | 16/120 [00:10<00:59,  1.74it/s]
dia:  14%|█▍        | 17/120 [00:11<00:57,  1.78it/s]
dia:  15%|█▌        | 18/120 [00:11<00:56,  1.80it/s]
dia:  16%|█▌        | 19/120 [00:12<01:02,  1.62it/s]
dia:  17%|█▋        | 20/120 [00:13<01:06,  1.50it/s]
dia:  18%|█▊        | 21/120 [00:13<01:00,  1.64it/s]
dia:  18%|█▊        | 22/120 [00:14<00:56,  1.75it/s]
dia:  19%|█▉        | 23/120 [00:14<01:00,  1.59it/s]
dia:  20%|██        | 24/120 [00:15<01:04,  1.49it/s]
dia:  21%|██        | 25/120 [00:16<01:00,  1.57it/s]
dia:  22%|██▏       | 26/120 [00:16<00:57,  1.62it/s]
dia:  22%|██▎       | 27/120 [00:17<01:02,  1.50it/s]
dia:  23%|██▎       | 28/120 [00:18<01:04,  1.42it/s]
dia:  24%|██▍       | 29/120 [00:18<01:01,  1.48it/s]
dia:  25%|██▌       | 30/120 [00:19<00:58,  1.53it/s]
dia:  26%|██▌       | 31/120 [00:20<01:00,  1.48it/s]
dia:  27%|██▋       | 32/120 [00:21<01:00,  1.45it/s]
dia:  28%|██▊       | 33/120 [00:21<00:55,  1.56it/s]
dia:  28%|██▊       | 34/120 [00:22<00:52,  1.65it/s]
dia:  29%|██▉       | 35/120 [00:22<00:50,  1.69it/s]
dia:  30%|███       | 36/120 [00:23<00:49,  1.70it/s]
dia:  31%|███       | 37/120 [00:23<00:47,  1.75it/s]
dia:  32%|███▏      | 38/120 [00:24<00:45,  1.80it/s]
dia:  32%|███▎      | 39/120 [00:25<00:50,  1.61it/s]
dia:  33%|███▎      | 40/120 [00:25<00:52,  1.51it/s]>>> BuildingBlock loading is failed: [Errno 2] No such file or directory: '/home/dudgns1675/library/PORMAKE/pormake/database/bbs/E310.xyz'.
ERROR:generate_mof.log:BuildingBlock loading is failed: [Errno 2] No such file or directory: '/home/dudgns1675/library/PORMAKE/pormake/database/bbs/E310.xyz'.
>>> BuildingBlock loading is failed: [Errno 2] No such file or directory: '/home/dudgns1675/library/PORMAKE/pormake/database/bbs/E649.xyz'.
ERROR:generate_mof.log:BuildingBlock loading is failed: [Errno 2] No such file or directory: '/home/dudgns1675/library/PORMAKE/pormake/database/bbs/E649.xyz'.
>>> BuildingBlock loading is failed: [Errno 2] No such file or directory: '/home/dudgns1675/library/PORMAKE/pormake/database/bbs/E267.xyz'.
ERROR:generate_mof.log:BuildingBlock loading is failed: [Errno 2] No such file or directory: '/home/dudgns1675/library/PORMAKE/pormake/database/bbs/E267.xyz'.
>>> BuildingBlock loading is failed: [Errno 2] No such file or directory: '/home/dudgns1675/library/PORMAKE/pormake/database/bbs/E238.xyz'.
ERROR:generate_mof.log:BuildingBlock loading is failed: [Errno 2] No such file or directory: '/home/dudgns1675/library/PORMAKE/pormake/database/bbs/E238.xyz'.

dia:  38%|███▊      | 45/120 [00:26<00:24,  3.07it/s]>>> BuildingBlock loading is failed: [Errno 2] No such file or directory: '/home/dudgns1675/library/PORMAKE/pormake/database/bbs/E697.xyz'.
ERROR:generate_mof.log:BuildingBlock loading is failed: [Errno 2] No such file or directory: '/home/dudgns1675/library/PORMAKE/pormake/database/bbs/E697.xyz'.
>>> BuildingBlock loading is failed: [Errno 2] No such file or directory: '/home/dudgns1675/library/PORMAKE/pormake/database/bbs/E492.xyz'.
ERROR:generate_mof.log:BuildingBlock loading is failed: [Errno 2] No such file or directory: '/home/dudgns1675/library/PORMAKE/pormake/database/bbs/E492.xyz'.

dia:  40%|████      | 48/120 [00:27<00:22,  3.19it/s]>>> BuildingBlock loading is failed: [Errno 2] No such file or directory: '/home/dudgns1675/library/PORMAKE/pormake/database/bbs/E93.xyz'.
ERROR:generate_mof.log:BuildingBlock loading is failed: [Errno 2] No such file or directory: '/home/dudgns1675/library/PORMAKE/pormake/database/bbs/E93.xyz'.
>>> BuildingBlock loading is failed: [Errno 2] No such file or directory: '/home/dudgns1675/library/PORMAKE/pormake/database/bbs/E307.xyz'.
ERROR:generate_mof.log:BuildingBlock loading is failed: [Errno 2] No such file or directory: '/home/dudgns1675/library/PORMAKE/pormake/database/bbs/E307.xyz'.

dia:  42%|████▎     | 51/120 [00:28<00:22,  3.13it/s]
dia:  43%|████▎     | 52/120 [00:29<00:26,  2.55it/s]
dia:  44%|████▍     | 53/120 [00:30<00:29,  2.26it/s]
dia:  45%|████▌     | 54/120 [00:30<00:31,  2.12it/s]
dia:  46%|████▌     | 55/120 [00:31<00:35,  1.84it/s]>>> BuildingBlock loading is failed: [Errno 2] No such file or directory: '/home/dudgns1675/library/PORMAKE/pormake/database/bbs/E398.xyz'.
ERROR:generate_mof.log:BuildingBlock loading is failed: [Errno 2] No such file or directory: '/home/dudgns1675/library/PORMAKE/pormake/database/bbs/E398.xyz'.
>>> BuildingBlock loading is failed: [Errno 2] No such file or directory: '/home/dudgns1675/library/PORMAKE/pormake/database/bbs/E371.xyz'.
ERROR:generate_mof.log:BuildingBlock loading is failed: [Errno 2] No such file or directory: '/home/dudgns1675/library/PORMAKE/pormake/database/bbs/E371.xyz'.
>>> BuildingBlock loading is failed: [Errno 2] No such file or directory: '/home/dudgns1675/library/PORMAKE/pormake/database/bbs/E256.xyz'.
ERROR:generate_mof.log:BuildingBlock loading is failed: [Errno 2] No such file or directory: '/home/dudgns1675/library/PORMAKE/pormake/database/bbs/E256.xyz'.

dia:  49%|████▉     | 59/120 [00:32<00:21,  2.79it/s]>>> BuildingBlock loading is failed: [Errno 2] No such file or directory: '/home/dudgns1675/library/PORMAKE/pormake/database/bbs/E515.xyz'.
ERROR:generate_mof.log:BuildingBlock loading is failed: [Errno 2] No such file or directory: '/home/dudgns1675/library/PORMAKE/pormake/database/bbs/E515.xyz'.
>>> BuildingBlock loading is failed: [Errno 2] No such file or directory: '/home/dudgns1675/library/PORMAKE/pormake/database/bbs/E310.xyz'.
ERROR:generate_mof.log:BuildingBlock loading is failed: [Errno 2] No such file or directory: '/home/dudgns1675/library/PORMAKE/pormake/database/bbs/E310.xyz'.
>>> BuildingBlock loading is failed: [Errno 2] No such file or directory: '/home/dudgns1675/library/PORMAKE/pormake/database/bbs/E649.xyz'.
ERROR:generate_mof.log:BuildingBlock loading is failed: [Errno 2] No such file or directory: '/home/dudgns1675/library/PORMAKE/pormake/database/bbs/E649.xyz'.
>>> BuildingBlock loading is failed: [Errno 2] No such file or directory: '/home/dudgns1675/library/PORMAKE/pormake/database/bbs/E267.xyz'.
ERROR:generate_mof.log:BuildingBlock loading is failed: [Errno 2] No such file or directory: '/home/dudgns1675/library/PORMAKE/pormake/database/bbs/E267.xyz'.
>>> BuildingBlock loading is failed: [Errno 2] No such file or directory: '/home/dudgns1675/library/PORMAKE/pormake/database/bbs/E238.xyz'.
ERROR:generate_mof.log:BuildingBlock loading is failed: [Errno 2] No such file or directory: '/home/dudgns1675/library/PORMAKE/pormake/database/bbs/E238.xyz'.

dia:  54%|█████▍    | 65/120 [00:33<00:13,  4.21it/s]>>> BuildingBlock loading is failed: [Errno 2] No such file or directory: '/home/dudgns1675/library/PORMAKE/pormake/database/bbs/E697.xyz'.
ERROR:generate_mof.log:BuildingBlock loading is failed: [Errno 2] No such file or directory: '/home/dudgns1675/library/PORMAKE/pormake/database/bbs/E697.xyz'.
>>> BuildingBlock loading is failed: [Errno 2] No such file or directory: '/home/dudgns1675/library/PORMAKE/pormake/database/bbs/E492.xyz'.
ERROR:generate_mof.log:BuildingBlock loading is failed: [Errno 2] No such file or directory: '/home/dudgns1675/library/PORMAKE/pormake/database/bbs/E492.xyz'.

dia:  57%|█████▋    | 68/120 [00:34<00:13,  3.76it/s]>>> BuildingBlock loading is failed: [Errno 2] No such file or directory: '/home/dudgns1675/library/PORMAKE/pormake/database/bbs/E93.xyz'.
ERROR:generate_mof.log:BuildingBlock loading is failed: [Errno 2] No such file or directory: '/home/dudgns1675/library/PORMAKE/pormake/database/bbs/E93.xyz'.
>>> BuildingBlock loading is failed: [Errno 2] No such file or directory: '/home/dudgns1675/library/PORMAKE/pormake/database/bbs/E307.xyz'.
ERROR:generate_mof.log:BuildingBlock loading is failed: [Errno 2] No such file or directory: '/home/dudgns1675/library/PORMAKE/pormake/database/bbs/E307.xyz'.

dia:  59%|█████▉    | 71/120 [00:34<00:12,  3.91it/s]
dia:  60%|██████    | 72/120 [00:35<00:15,  3.09it/s]
dia:  61%|██████    | 73/120 [00:36<00:17,  2.67it/s]
dia:  62%|██████▏   | 74/120 [00:36<00:18,  2.42it/s]
dia:  62%|██████▎   | 75/120 [00:37<00:22,  1.99it/s]>>> BuildingBlock loading is failed: [Errno 2] No such file or directory: '/home/dudgns1675/library/PORMAKE/pormake/database/bbs/E398.xyz'.
ERROR:generate_mof.log:BuildingBlock loading is failed: [Errno 2] No such file or directory: '/home/dudgns1675/library/PORMAKE/pormake/database/bbs/E398.xyz'.
>>> BuildingBlock loading is failed: [Errno 2] No such file or directory: '/home/dudgns1675/library/PORMAKE/pormake/database/bbs/E371.xyz'.
ERROR:generate_mof.log:BuildingBlock loading is failed: [Errno 2] No such file or directory: '/home/dudgns1675/library/PORMAKE/pormake/database/bbs/E371.xyz'.

dia:  65%|██████▌   | 78/120 [00:38<00:15,  2.76it/s]>>> BuildingBlock loading is failed: [Errno 2] No such file or directory: '/home/dudgns1675/library/PORMAKE/pormake/database/bbs/E515.xyz'.
ERROR:generate_mof.log:BuildingBlock loading is failed: [Errno 2] No such file or directory: '/home/dudgns1675/library/PORMAKE/pormake/database/bbs/E515.xyz'.
>>> BuildingBlock loading is failed: [Errno 2] No such file or directory: '/home/dudgns1675/library/PORMAKE/pormake/database/bbs/E310.xyz'.
ERROR:generate_mof.log:BuildingBlock loading is failed: [Errno 2] No such file or directory: '/home/dudgns1675/library/PORMAKE/pormake/database/bbs/E310.xyz'.
>>> BuildingBlock loading is failed: [Errno 2] No such file or directory: '/home/dudgns1675/library/PORMAKE/pormake/database/bbs/E267.xyz'.
ERROR:generate_mof.log:BuildingBlock loading is failed: [Errno 2] No such file or directory: '/home/dudgns1675/library/PORMAKE/pormake/database/bbs/E267.xyz'.
>>> BuildingBlock loading is failed: [Errno 2] No such file or directory: '/home/dudgns1675/library/PORMAKE/pormake/database/bbs/E238.xyz'.
ERROR:generate_mof.log:BuildingBlock loading is failed: [Errno 2] No such file or directory: '/home/dudgns1675/library/PORMAKE/pormake/database/bbs/E238.xyz'.

dia:  69%|██████▉   | 83/120 [00:39<00:09,  3.88it/s]>>> BuildingBlock loading is failed: [Errno 2] No such file or directory: '/home/dudgns1675/library/PORMAKE/pormake/database/bbs/E697.xyz'.
ERROR:generate_mof.log:BuildingBlock loading is failed: [Errno 2] No such file or directory: '/home/dudgns1675/library/PORMAKE/pormake/database/bbs/E697.xyz'.
>>> BuildingBlock loading is failed: [Errno 2] No such file or directory: '/home/dudgns1675/library/PORMAKE/pormake/database/bbs/E492.xyz'.
ERROR:generate_mof.log:BuildingBlock loading is failed: [Errno 2] No such file or directory: '/home/dudgns1675/library/PORMAKE/pormake/database/bbs/E492.xyz'.

dia:  72%|███████▏  | 86/120 [00:39<00:08,  3.96it/s]>>> BuildingBlock loading is failed: [Errno 2] No such file or directory: '/home/dudgns1675/library/PORMAKE/pormake/database/bbs/E93.xyz'.
ERROR:generate_mof.log:BuildingBlock loading is failed: [Errno 2] No such file or directory: '/home/dudgns1675/library/PORMAKE/pormake/database/bbs/E93.xyz'.
>>> BuildingBlock loading is failed: [Errno 2] No such file or directory: '/home/dudgns1675/library/PORMAKE/pormake/database/bbs/E307.xyz'.
ERROR:generate_mof.log:BuildingBlock loading is failed: [Errno 2] No such file or directory: '/home/dudgns1675/library/PORMAKE/pormake/database/bbs/E307.xyz'.

dia:  74%|███████▍  | 89/120 [00:40<00:07,  4.08it/s]
dia:  75%|███████▌  | 90/120 [00:41<00:10,  2.93it/s]
dia:  76%|███████▌  | 91/120 [00:42<00:12,  2.38it/s]
dia:  77%|███████▋  | 92/120 [00:43<00:13,  2.12it/s]
dia:  78%|███████▊  | 93/120 [00:43<00:14,  1.86it/s]>>> BuildingBlock loading is failed: [Errno 2] No such file or directory: '/home/dudgns1675/library/PORMAKE/pormake/database/bbs/E398.xyz'.
ERROR:generate_mof.log:BuildingBlock loading is failed: [Errno 2] No such file or directory: '/home/dudgns1675/library/PORMAKE/pormake/database/bbs/E398.xyz'.
>>> BuildingBlock loading is failed: [Errno 2] No such file or directory: '/home/dudgns1675/library/PORMAKE/pormake/database/bbs/E371.xyz'.
ERROR:generate_mof.log:BuildingBlock loading is failed: [Errno 2] No such file or directory: '/home/dudgns1675/library/PORMAKE/pormake/database/bbs/E371.xyz'.
>>> BuildingBlock loading is failed: [Errno 2] No such file or directory: '/home/dudgns1675/library/PORMAKE/pormake/database/bbs/E256.xyz'.
ERROR:generate_mof.log:BuildingBlock loading is failed: [Errno 2] No such file or directory: '/home/dudgns1675/library/PORMAKE/pormake/database/bbs/E256.xyz'.

dia:  81%|████████  | 97/120 [00:44<00:07,  2.88it/s]>>> BuildingBlock loading is failed: [Errno 2] No such file or directory: '/home/dudgns1675/library/PORMAKE/pormake/database/bbs/E515.xyz'.
ERROR:generate_mof.log:BuildingBlock loading is failed: [Errno 2] No such file or directory: '/home/dudgns1675/library/PORMAKE/pormake/database/bbs/E515.xyz'.
>>> BuildingBlock loading is failed: [Errno 2] No such file or directory: '/home/dudgns1675/library/PORMAKE/pormake/database/bbs/E310.xyz'.
ERROR:generate_mof.log:BuildingBlock loading is failed: [Errno 2] No such file or directory: '/home/dudgns1675/library/PORMAKE/pormake/database/bbs/E310.xyz'.
>>> BuildingBlock loading is failed: [Errno 2] No such file or directory: '/home/dudgns1675/library/PORMAKE/pormake/database/bbs/E649.xyz'.
ERROR:generate_mof.log:BuildingBlock loading is failed: [Errno 2] No such file or directory: '/home/dudgns1675/library/PORMAKE/pormake/database/bbs/E649.xyz'.
>>> BuildingBlock loading is failed: [Errno 2] No such file or directory: '/home/dudgns1675/library/PORMAKE/pormake/database/bbs/E267.xyz'.
ERROR:generate_mof.log:BuildingBlock loading is failed: [Errno 2] No such file or directory: '/home/dudgns1675/library/PORMAKE/pormake/database/bbs/E267.xyz'.
>>> BuildingBlock loading is failed: [Errno 2] No such file or directory: '/home/dudgns1675/library/PORMAKE/pormake/database/bbs/E238.xyz'.
ERROR:generate_mof.log:BuildingBlock loading is failed: [Errno 2] No such file or directory: '/home/dudgns1675/library/PORMAKE/pormake/database/bbs/E238.xyz'.

dia:  86%|████████▌ | 103/120 [00:45<00:03,  4.34it/s]>>> BuildingBlock loading is failed: [Errno 2] No such file or directory: '/home/dudgns1675/library/PORMAKE/pormake/database/bbs/E697.xyz'.
ERROR:generate_mof.log:BuildingBlock loading is failed: [Errno 2] No such file or directory: '/home/dudgns1675/library/PORMAKE/pormake/database/bbs/E697.xyz'.
>>> BuildingBlock loading is failed: [Errno 2] No such file or directory: '/home/dudgns1675/library/PORMAKE/pormake/database/bbs/E492.xyz'.
ERROR:generate_mof.log:BuildingBlock loading is failed: [Errno 2] No such file or directory: '/home/dudgns1675/library/PORMAKE/pormake/database/bbs/E492.xyz'.

dia:  88%|████████▊ | 106/120 [00:46<00:03,  4.35it/s]>>> BuildingBlock loading is failed: [Errno 2] No such file or directory: '/home/dudgns1675/library/PORMAKE/pormake/database/bbs/E93.xyz'.
ERROR:generate_mof.log:BuildingBlock loading is failed: [Errno 2] No such file or directory: '/home/dudgns1675/library/PORMAKE/pormake/database/bbs/E93.xyz'.
>>> BuildingBlock loading is failed: [Errno 2] No such file or directory: '/home/dudgns1675/library/PORMAKE/pormake/database/bbs/E307.xyz'.
ERROR:generate_mof.log:BuildingBlock loading is failed: [Errno 2] No such file or directory: '/home/dudgns1675/library/PORMAKE/pormake/database/bbs/E307.xyz'.

dia:  91%|█████████ | 109/120 [00:47<00:02,  3.93it/s]
dia:  92%|█████████▏| 110/120 [00:47<00:03,  3.21it/s]
dia:  92%|█████████▎| 111/120 [00:48<00:03,  2.61it/s]
dia:  93%|█████████▎| 112/120 [00:49<00:03,  2.19it/s]
dia:  94%|█████████▍| 113/120 [00:50<00:03,  1.91it/s]>>> BuildingBlock loading is failed: [Errno 2] No such file or directory: '/home/dudgns1675/library/PORMAKE/pormake/database/bbs/E398.xyz'.
ERROR:generate_mof.log:BuildingBlock loading is failed: [Errno 2] No such file or directory: '/home/dudgns1675/library/PORMAKE/pormake/database/bbs/E398.xyz'.
>>> BuildingBlock loading is failed: [Errno 2] No such file or directory: '/home/dudgns1675/library/PORMAKE/pormake/database/bbs/E371.xyz'.
ERROR:generate_mof.log:BuildingBlock loading is failed: [Errno 2] No such file or directory: '/home/dudgns1675/library/PORMAKE/pormake/database/bbs/E371.xyz'.
>>> BuildingBlock loading is failed: [Errno 2] No such file or directory: '/home/dudgns1675/library/PORMAKE/pormake/database/bbs/E256.xyz'.
ERROR:generate_mof.log:BuildingBlock loading is failed: [Errno 2] No such file or directory: '/home/dudgns1675/library/PORMAKE/pormake/database/bbs/E256.xyz'.
>>> BuildingBlock loading is failed: [Errno 2] No such file or directory: '/home/dudgns1675/library/PORMAKE/pormake/database/bbs/E515.xyz'.
ERROR:generate_mof.log:BuildingBlock loading is failed: [Errno 2] No such file or directory: '/home/dudgns1675/library/PORMAKE/pormake/database/bbs/E515.xyz'.
>>> BuildingBlock loading is failed: [Errno 2] No such file or directory: '/home/dudgns1675/library/PORMAKE/pormake/database/bbs/E310.xyz'.
ERROR:generate_mof.log:BuildingBlock loading is failed: [Errno 2] No such file or directory: '/home/dudgns1675/library/PORMAKE/pormake/database/bbs/E310.xyz'.
>>> BuildingBlock loading is failed: [Errno 2] No such file or directory: '/home/dudgns1675/library/PORMAKE/pormake/database/bbs/E649.xyz'.
ERROR:generate_mof.log:BuildingBlock loading is failed: [Errno 2] No such file or directory: '/home/dudgns1675/library/PORMAKE/pormake/database/bbs/E649.xyz'.

dia: 100%|██████████| 120/120 [00:50<00:00,  2.39it/s]

acs:   0%|          | 0/106 [00:00<?, ?it/s]
acs:   1%|          | 1/106 [00:00<00:53,  1.95it/s]
acs:   2%|▏         | 2/106 [00:00<00:49,  2.12it/s]
acs:   3%|▎         | 3/106 [00:01<00:45,  2.25it/s]
acs:   4%|▍         | 4/106 [00:01<00:44,  2.28it/s]
acs:   5%|▍         | 5/106 [00:02<00:45,  2.21it/s]
acs:   6%|▌         | 6/106 [00:02<00:44,  2.25it/s]
acs:   7%|▋         | 7/106 [00:03<00:46,  2.11it/s]
acs:   8%|▊         | 8/106 [00:03<00:46,  2.11it/s]
acs:   8%|▊         | 9/106 [00:04<00:45,  2.14it/s]
acs:   9%|▉         | 10/106 [00:04<00:43,  2.21it/s]
acs:  10%|█         | 11/106 [00:05<00:43,  2.20it/s]
acs:  11%|█▏        | 12/106 [00:05<00:43,  2.15it/s]
acs:  12%|█▏        | 13/106 [00:05<00:42,  2.20it/s]
acs:  13%|█▎        | 14/106 [00:06<00:41,  2.24it/s]
acs:  14%|█▍        | 15/106 [00:06<00:41,  2.21it/s]
acs:  15%|█▌        | 16/106 [00:07<00:42,  2.09it/s]
acs:  16%|█▌        | 17/106 [00:07<00:43,  2.03it/s]
acs:  17%|█▋        | 18/106 [00:08<00:46,  1.89it/s]
acs:  18%|█▊        | 19/106 [00:09<00:45,  1.92it/s]
acs:  19%|█▉        | 20/106 [00:09<00:47,  1.80it/s]
acs:  21%|██        | 22/106 [00:10<00:34,  2.45it/s]
acs:  22%|██▏       | 23/106 [00:10<00:36,  2.25it/s]
acs:  23%|██▎       | 24/106 [00:11<00:36,  2.27it/s]
acs:  24%|██▎       | 25/106 [00:11<00:36,  2.22it/s]
acs:  25%|██▌       | 27/106 [00:12<00:27,  2.84it/s]
acs:  26%|██▋       | 28/106 [00:12<00:29,  2.63it/s]
acs:  27%|██▋       | 29/106 [00:12<00:29,  2.61it/s]
acs:  28%|██▊       | 30/106 [00:13<00:30,  2.47it/s]
acs:  29%|██▉       | 31/106 [00:13<00:29,  2.51it/s]
acs:  30%|███       | 32/106 [00:14<00:32,  2.31it/s]
acs:  31%|███       | 33/106 [00:14<00:36,  2.02it/s]
acs:  32%|███▏      | 34/106 [00:15<00:36,  1.99it/s]
acs:  33%|███▎      | 35/106 [00:16<00:38,  1.83it/s]
acs:  34%|███▍      | 36/106 [00:16<00:37,  1.89it/s]
acs:  35%|███▍      | 37/106 [00:17<00:35,  1.95it/s]
acs:  36%|███▌      | 38/106 [00:17<00:34,  1.96it/s]
acs:  37%|███▋      | 39/106 [00:18<00:33,  2.01it/s]
acs:  38%|███▊      | 40/106 [00:18<00:32,  2.01it/s]
acs:  39%|███▊      | 41/106 [00:18<00:30,  2.16it/s]
acs:  40%|███▉      | 42/106 [00:19<00:29,  2.15it/s]
acs:  41%|████      | 43/106 [00:19<00:31,  1.99it/s]
acs:  42%|████▏     | 44/106 [00:20<00:30,  2.00it/s]
acs:  42%|████▏     | 45/106 [00:21<00:32,  1.90it/s]
acs:  43%|████▎     | 46/106 [00:21<00:30,  1.99it/s]
acs:  44%|████▍     | 47/106 [00:21<00:28,  2.05it/s]
acs:  45%|████▌     | 48/106 [00:22<00:29,  1.98it/s]
acs:  46%|████▌     | 49/106 [00:22<00:27,  2.08it/s]
acs:  47%|████▋     | 50/106 [00:23<00:31,  1.79it/s]
acs:  48%|████▊     | 51/106 [00:24<00:28,  1.95it/s]
acs:  49%|████▉     | 52/106 [00:24<00:27,  1.94it/s]
acs:  50%|█████     | 53/106 [00:25<00:28,  1.87it/s]
acs:  51%|█████     | 54/106 [00:25<00:27,  1.91it/s]
acs:  52%|█████▏    | 55/106 [00:26<00:27,  1.84it/s]
acs:  53%|█████▎    | 56/106 [00:26<00:26,  1.90it/s]
acs:  54%|█████▍    | 57/106 [00:27<00:25,  1.90it/s]
acs:  55%|█████▍    | 58/106 [00:27<00:25,  1.87it/s]
acs:  56%|█████▌    | 59/106 [00:28<00:24,  1.94it/s]
acs:  57%|█████▋    | 60/106 [00:28<00:24,  1.90it/s]
acs:  58%|█████▊    | 61/106 [00:29<00:22,  1.97it/s]
acs:  58%|█████▊    | 62/106 [00:29<00:22,  1.98it/s]
acs:  59%|█████▉    | 63/106 [00:30<00:21,  1.96it/s]
acs:  60%|██████    | 64/106 [00:30<00:20,  2.04it/s]
acs:  61%|██████▏   | 65/106 [00:31<00:20,  1.99it/s]
acs:  62%|██████▏   | 66/106 [00:31<00:19,  2.08it/s]
acs:  63%|██████▎   | 67/106 [00:32<00:18,  2.08it/s]
acs:  64%|██████▍   | 68/106 [00:32<00:19,  1.93it/s]
acs:  65%|██████▌   | 69/106 [00:33<00:18,  1.98it/s]
acs:  66%|██████▌   | 70/106 [00:33<00:19,  1.88it/s]
acs:  67%|██████▋   | 71/106 [00:34<00:17,  1.97it/s]
acs:  68%|██████▊   | 72/106 [00:34<00:18,  1.89it/s]
acs:  69%|██████▉   | 73/106 [00:35<00:17,  1.87it/s]
acs:  70%|██████▉   | 74/106 [00:36<00:17,  1.78it/s]
acs:  71%|███████   | 75/106 [00:36<00:17,  1.73it/s]
acs:  72%|███████▏  | 76/106 [00:37<00:16,  1.81it/s]
acs:  73%|███████▎  | 77/106 [00:37<00:15,  1.82it/s]
acs:  74%|███████▎  | 78/106 [00:38<00:15,  1.81it/s]
acs:  75%|███████▍  | 79/106 [00:38<00:15,  1.80it/s]
acs:  75%|███████▌  | 80/106 [00:39<00:14,  1.79it/s]
acs:  76%|███████▋  | 81/106 [00:39<00:13,  1.91it/s]
acs:  87%|████████▋ | 92/106 [00:40<00:01,  7.52it/s]
acs:  88%|████████▊ | 93/106 [00:40<00:02,  5.74it/s]
acs:  89%|████████▊ | 94/106 [00:41<00:02,  4.61it/s]
acs:  90%|████████▉ | 95/106 [00:42<00:02,  3.73it/s]
acs:  91%|█████████ | 96/106 [00:42<00:03,  3.22it/s]
acs:  94%|█████████▍| 100/106 [00:43<00:01,  4.66it/s]
acs: 100%|██████████| 106/106 [00:43<00:00,  2.46it/s]

rtl:   0%|          | 0/123 [00:00<?, ?it/s]ERROR:generate_mof.log:'NoneType' object has no attribute 'write_cif'

rtl:   2%|▏         | 2/123 [00:00<00:39,  3.04it/s]
rtl:   2%|▏         | 3/123 [00:01<00:58,  2.05it/s]
rtl:   3%|▎         | 4/123 [00:02<01:04,  1.84it/s]
rtl:   4%|▍         | 5/123 [00:02<01:07,  1.72it/s]
rtl:   7%|▋         | 8/123 [00:03<00:38,  2.98it/s]
rtl:   7%|▋         | 9/123 [00:03<00:42,  2.65it/s]
rtl:   8%|▊         | 10/123 [00:04<00:47,  2.34it/s]
rtl:   9%|▉         | 11/123 [00:04<00:50,  2.22it/s]
rtl:  10%|▉         | 12/123 [00:05<00:53,  2.06it/s]ERROR:generate_mof.log:'NoneType' object has no attribute 'write_cif'
ERROR:generate_mof.log:'NoneType' object has no attribute 'write_cif'

rtl:  12%|█▏        | 15/123 [00:05<00:35,  3.01it/s]
rtl:  13%|█▎        | 16/123 [00:06<00:40,  2.60it/s]
rtl:  14%|█▍        | 17/123 [00:07<00:55,  1.90it/s]
rtl:  15%|█▍        | 18/123 [00:08<01:02,  1.66it/s]
rtl:  16%|█▌        | 19/123 [00:09<01:04,  1.60it/s]ERROR:generate_mof.log:'NoneType' object has no attribute 'write_cif'
ERROR:generate_mof.log:'NoneType' object has no attribute 'write_cif'

rtl:  18%|█▊        | 22/123 [00:09<00:42,  2.33it/s]
rtl:  19%|█▉        | 23/123 [00:10<00:44,  2.21it/s]
rtl:  20%|█▉        | 24/123 [00:11<00:51,  1.90it/s]
rtl:  20%|██        | 25/123 [00:11<00:56,  1.72it/s]
rtl:  21%|██▏       | 26/123 [00:12<00:56,  1.70it/s]
rtl:  22%|██▏       | 27/123 [00:13<00:56,  1.67it/s]
rtl:  23%|██▎       | 28/123 [00:13<00:58,  1.61it/s]
rtl:  24%|██▍       | 29/123 [00:14<00:59,  1.56it/s]
rtl:  25%|██▍       | 30/123 [00:15<00:57,  1.59it/s]
rtl:  29%|██▊       | 35/123 [00:15<00:24,  3.56it/s]
rtl:  30%|██▉       | 36/123 [00:16<00:28,  2.98it/s]
rtl:  30%|███       | 37/123 [00:16<00:32,  2.62it/s]
rtl:  31%|███       | 38/123 [00:17<00:36,  2.30it/s]
rtl:  35%|███▌      | 43/123 [00:18<00:20,  3.94it/s]
rtl:  36%|███▌      | 44/123 [00:18<00:25,  3.08it/s]
rtl:  37%|███▋      | 45/123 [00:19<00:29,  2.62it/s]
rtl:  38%|███▊      | 46/123 [00:20<00:34,  2.17it/s]
rtl:  42%|████▏     | 51/123 [00:21<00:19,  3.63it/s]
rtl:  43%|████▎     | 52/123 [00:21<00:23,  3.03it/s]
rtl:  43%|████▎     | 53/123 [00:22<00:28,  2.39it/s]
rtl:  44%|████▍     | 54/123 [00:23<00:32,  2.11it/s]
rtl:  48%|████▊     | 59/123 [00:24<00:18,  3.37it/s]
rtl:  49%|████▉     | 60/123 [00:24<00:21,  2.88it/s]
rtl:  50%|█████     | 61/123 [00:25<00:24,  2.54it/s]
rtl:  51%|█████     | 62/123 [00:26<00:26,  2.26it/s]
rtl:  52%|█████▏    | 63/123 [00:26<00:28,  2.07it/s]
rtl:  52%|█████▏    | 64/123 [00:27<00:29,  1.94it/s]
rtl:  53%|█████▎    | 65/123 [00:28<00:32,  1.77it/s]
rtl:  54%|█████▍    | 66/123 [00:28<00:32,  1.71it/s]
rtl:  55%|█████▍    | 67/123 [00:29<00:35,  1.57it/s]
rtl:  56%|█████▌    | 68/123 [00:30<00:34,  1.58it/s]
rtl:  57%|█████▋    | 70/123 [00:30<00:25,  2.04it/s]
rtl:  58%|█████▊    | 71/123 [00:31<00:27,  1.85it/s]
rtl:  60%|█████▉    | 73/123 [00:32<00:22,  2.21it/s]
rtl:  61%|██████▏   | 75/123 [00:32<00:18,  2.57it/s]
rtl:  62%|██████▏   | 76/123 [00:33<00:19,  2.33it/s]
rtl:  63%|██████▎   | 77/123 [00:33<00:21,  2.07it/s]
rtl:  64%|██████▍   | 78/123 [00:34<00:22,  1.96it/s]
rtl:  65%|██████▍   | 79/123 [00:35<00:23,  1.79it/s]
rtl:  66%|██████▌   | 80/123 [00:35<00:23,  1.79it/s]
rtl:  66%|██████▋   | 81/123 [00:36<00:23,  1.71it/s]
rtl:  68%|██████▊   | 83/123 [00:37<00:18,  2.15it/s]
rtl:  69%|██████▉   | 84/123 [00:37<00:19,  1.94it/s]
rtl:  70%|███████   | 86/123 [00:38<00:15,  2.27it/s]
rtl:  71%|███████▏  | 87/123 [00:38<00:17,  2.05it/s]
rtl:  73%|███████▎  | 89/123 [00:39<00:14,  2.29it/s]
rtl:  75%|███████▍  | 91/123 [00:40<00:13,  2.35it/s]
rtl:  75%|███████▌  | 92/123 [00:41<00:14,  2.08it/s]
rtl:  76%|███████▌  | 93/123 [00:42<00:16,  1.81it/s]
rtl:  77%|███████▋  | 94/123 [00:42<00:16,  1.69it/s]
rtl:  78%|███████▊  | 95/123 [00:43<00:18,  1.43it/s]
rtl:  79%|███████▊  | 96/123 [00:44<00:18,  1.37it/s]
rtl:  80%|███████▉  | 97/123 [00:45<00:18,  1.35it/s]
rtl:  81%|████████  | 99/123 [00:46<00:13,  1.73it/s]
rtl:  82%|████████▏ | 100/123 [00:46<00:13,  1.57it/s]
rtl:  84%|████████▎ | 102/123 [00:47<00:10,  1.85it/s]
rtl:  84%|████████▍ | 103/123 [00:48<00:11,  1.69it/s]
rtl:  86%|████████▌ | 105/123 [00:49<00:09,  1.89it/s]
rtl:  88%|████████▊ | 107/123 [00:50<00:07,  2.13it/s]
rtl:  89%|████████▊ | 108/123 [00:50<00:07,  1.99it/s]
rtl:  89%|████████▉ | 109/123 [00:51<00:07,  1.81it/s]
rtl:  90%|█████████ | 110/123 [00:52<00:06,  1.76it/s]
rtl:  91%|█████████ | 111/123 [00:52<00:06,  1.63it/s]
rtl:  92%|█████████▏| 112/123 [00:53<00:06,  1.55it/s]
rtl:  93%|█████████▎| 113/123 [00:54<00:06,  1.43it/s]
rtl:  94%|█████████▍| 115/123 [00:55<00:03,  1.85it/s]
rtl:  95%|█████████▌| 116/123 [00:55<00:03,  1.71it/s]
rtl:  97%|█████████▋| 118/123 [00:56<00:02,  1.89it/s]
rtl:  98%|█████████▊| 119/123 [00:57<00:01,  1.77it/s]
rtl:  99%|█████████▉| 121/123 [00:58<00:00,  2.00it/s]
rtl:  99%|█████████▉| 122/123 [00:58<00:00,  2.00it/s]
rtl: 100%|██████████| 123/123 [00:58<00:00,  2.10it/s]

cds:   0%|          | 0/99 [00:00<?, ?it/s]
cds:   1%|          | 1/99 [00:00<00:47,  2.08it/s]
cds:   2%|▏         | 2/99 [00:00<00:42,  2.27it/s]
cds:   3%|▎         | 3/99 [00:01<00:41,  2.32it/s]
cds:   4%|▍         | 4/99 [00:01<00:40,  2.37it/s]
cds:   5%|▌         | 5/99 [00:02<00:36,  2.57it/s]
cds:   6%|▌         | 6/99 [00:02<00:37,  2.45it/s]
cds:   7%|▋         | 7/99 [00:02<00:38,  2.40it/s]
cds:   8%|▊         | 8/99 [00:03<00:39,  2.31it/s]
cds:   9%|▉         | 9/99 [00:03<00:39,  2.29it/s]
cds:  10%|█         | 10/99 [00:04<00:40,  2.21it/s]
cds:  11%|█         | 11/99 [00:04<00:38,  2.28it/s]
cds:  12%|█▏        | 12/99 [00:05<00:37,  2.35it/s]
cds:  13%|█▎        | 13/99 [00:05<00:36,  2.35it/s]
cds:  14%|█▍        | 14/99 [00:06<00:36,  2.30it/s]
cds:  15%|█▌        | 15/99 [00:06<00:35,  2.39it/s]
cds:  16%|█▌        | 16/99 [00:06<00:33,  2.46it/s]
cds:  17%|█▋        | 17/99 [00:07<00:33,  2.46it/s]
cds:  18%|█▊        | 18/99 [00:07<00:32,  2.47it/s]
cds:  19%|█▉        | 19/99 [00:08<00:35,  2.29it/s]
cds:  20%|██        | 20/99 [00:08<00:32,  2.40it/s]
cds:  21%|██        | 21/99 [00:08<00:33,  2.36it/s]
cds:  22%|██▏       | 22/99 [00:09<00:31,  2.42it/s]
cds:  23%|██▎       | 23/99 [00:09<00:32,  2.36it/s]
cds:  24%|██▍       | 24/99 [00:10<00:32,  2.32it/s]
cds:  25%|██▌       | 25/99 [00:10<00:32,  2.28it/s]
cds:  26%|██▋       | 26/99 [00:11<00:31,  2.32it/s]
cds:  27%|██▋       | 27/99 [00:11<00:29,  2.45it/s]
cds:  28%|██▊       | 28/99 [00:11<00:28,  2.51it/s]
cds:  29%|██▉       | 29/99 [00:12<00:28,  2.44it/s]
cds:  30%|███       | 30/99 [00:12<00:29,  2.38it/s]
cds:  31%|███▏      | 31/99 [00:13<00:29,  2.28it/s]
cds:  32%|███▏      | 32/99 [00:13<00:28,  2.35it/s]
cds:  33%|███▎      | 33/99 [00:13<00:27,  2.38it/s]
cds:  35%|███▌      | 35/99 [00:14<00:21,  3.03it/s]
cds:  36%|███▋      | 36/99 [00:14<00:21,  2.90it/s]
cds:  37%|███▋      | 37/99 [00:15<00:28,  2.20it/s]
cds:  38%|███▊      | 38/99 [00:16<00:28,  2.17it/s]
cds:  39%|███▉      | 39/99 [00:16<00:27,  2.17it/s]
cds:  40%|████      | 40/99 [00:16<00:26,  2.24it/s]
cds:  42%|████▏     | 42/99 [00:17<00:19,  2.96it/s]
cds:  43%|████▎     | 43/99 [00:17<00:20,  2.76it/s]
cds:  44%|████▍     | 44/99 [00:18<00:20,  2.69it/s]
cds:  46%|████▋     | 46/99 [00:18<00:16,  3.22it/s]
cds:  47%|████▋     | 47/99 [00:19<00:18,  2.87it/s]
cds:  51%|█████     | 50/99 [00:19<00:12,  4.04it/s]
cds:  52%|█████▏    | 51/99 [00:19<00:13,  3.57it/s]
cds:  53%|█████▎    | 52/99 [00:20<00:14,  3.16it/s]
cds:  55%|█████▍    | 54/99 [00:20<00:12,  3.50it/s]
cds:  56%|█████▌    | 55/99 [00:21<00:13,  3.25it/s]
cds:  57%|█████▋    | 56/99 [00:21<00:13,  3.07it/s]
cds:  59%|█████▊    | 58/99 [00:22<00:11,  3.57it/s]
cds:  60%|█████▉    | 59/99 [00:22<00:12,  3.26it/s]
cds:  61%|██████    | 60/99 [00:22<00:13,  2.92it/s]
cds:  62%|██████▏   | 61/99 [00:23<00:13,  2.81it/s]
cds:  63%|██████▎   | 62/99 [00:23<00:13,  2.70it/s]
cds:  64%|██████▎   | 63/99 [00:24<00:13,  2.64it/s]
cds:  65%|██████▍   | 64/99 [00:24<00:14,  2.49it/s]
cds:  66%|██████▌   | 65/99 [00:24<00:13,  2.52it/s]
cds:  68%|██████▊   | 67/99 [00:25<00:10,  3.10it/s]
cds:  69%|██████▊   | 68/99 [00:25<00:11,  2.80it/s]
cds:  70%|██████▉   | 69/99 [00:26<00:10,  2.78it/s]
cds:  71%|███████   | 70/99 [00:26<00:12,  2.28it/s]
cds:  72%|███████▏  | 71/99 [00:27<00:11,  2.33it/s]
cds:  73%|███████▎  | 72/99 [00:27<00:11,  2.34it/s]
cds:  74%|███████▎  | 73/99 [00:28<00:10,  2.45it/s]
cds:  77%|███████▋  | 76/99 [00:28<00:05,  4.00it/s]
cds:  78%|███████▊  | 77/99 [00:28<00:06,  3.49it/s]
cds:  79%|███████▉  | 78/99 [00:29<00:06,  3.13it/s]
cds:  83%|████████▎ | 82/99 [00:29<00:03,  5.25it/s]
cds:  84%|████████▍ | 83/99 [00:30<00:03,  4.35it/s]
cds:  87%|████████▋ | 86/99 [00:30<00:02,  4.98it/s]
cds:  88%|████████▊ | 87/99 [00:30<00:02,  4.29it/s]
cds:  90%|████████▉ | 89/99 [00:31<00:02,  4.62it/s]
cds:  93%|█████████▎| 92/99 [00:31<00:01,  5.31it/s]
cds:  97%|█████████▋| 96/99 [00:32<00:00,  6.68it/s]ERROR:generate_mof.log:'NoneType' object has no attribute 'write_cif'

cds: 100%|██████████| 99/99 [00:32<00:00,  3.08it/s]

srs:   0%|          | 0/97 [00:00<?, ?it/s]ERROR:generate_mof.log:'NoneType' object has no attribute 'write_cif'
ERROR:generate_mof.log:'NoneType' object has no attribute 'write_cif'
ERROR:generate_mof.log:'NoneType' object has no attribute 'write_cif'
ERROR:generate_mof.log:'NoneType' object has no attribute 'write_cif'
ERROR:generate_mof.log:'NoneType' object has no attribute 'write_cif'
ERROR:generate_mof.log:'NoneType' object has no attribute 'write_cif'
ERROR:generate_mof.log:'NoneType' object has no attribute 'write_cif'
ERROR:generate_mof.log:'NoneType' object has no attribute 'write_cif'
ERROR:generate_mof.log:'NoneType' object has no attribute 'write_cif'
ERROR:generate_mof.log:'NoneType' object has no attribute 'write_cif'
ERROR:generate_mof.log:'NoneType' object has no attribute 'write_cif'
ERROR:generate_mof.log:'NoneType' object has no attribute 'write_cif'
ERROR:generate_mof.log:'NoneType' object has no attribute 'write_cif'
ERROR:generate_mof.log:'NoneType' object has no attribute 'write_cif'
ERROR:generate_mof.log:'NoneType' object has no attribute 'write_cif'
ERROR:generate_mof.log:'NoneType' object has no attribute 'write_cif'
ERROR:generate_mof.log:'NoneType' object has no attribute 'write_cif'
ERROR:generate_mof.log:'NoneType' object has no attribute 'write_cif'
ERROR:generate_mof.log:'NoneType' object has no attribute 'write_cif'
ERROR:generate_mof.log:'NoneType' object has no attribute 'write_cif'
ERROR:generate_mof.log:'NoneType' object has no attribute 'write_cif'
ERROR:generate_mof.log:'NoneType' object has no attribute 'write_cif'
ERROR:generate_mof.log:'NoneType' object has no attribute 'write_cif'
ERROR:generate_mof.log:'NoneType' object has no attribute 'write_cif'
ERROR:generate_mof.log:'NoneType' object has no attribute 'write_cif'
ERROR:generate_mof.log:'NoneType' object has no attribute 'write_cif'
ERROR:generate_mof.log:'NoneType' object has no attribute 'write_cif'
ERROR:generate_mof.log:'NoneType' object has no attribute 'write_cif'
ERROR:generate_mof.log:'NoneType' object has no attribute 'write_cif'
ERROR:generate_mof.log:'NoneType' object has no attribute 'write_cif'
ERROR:generate_mof.log:'NoneType' object has no attribute 'write_cif'
ERROR:generate_mof.log:'NoneType' object has no attribute 'write_cif'
ERROR:generate_mof.log:'NoneType' object has no attribute 'write_cif'
ERROR:generate_mof.log:'NoneType' object has no attribute 'write_cif'
ERROR:generate_mof.log:'NoneType' object has no attribute 'write_cif'
ERROR:generate_mof.log:'NoneType' object has no attribute 'write_cif'
ERROR:generate_mof.log:'NoneType' object has no attribute 'write_cif'
ERROR:generate_mof.log:'NoneType' object has no attribute 'write_cif'
ERROR:generate_mof.log:'NoneType' object has no attribute 'write_cif'
ERROR:generate_mof.log:'NoneType' object has no attribute 'write_cif'
ERROR:generate_mof.log:'NoneType' object has no attribute 'write_cif'
ERROR:generate_mof.log:'NoneType' object has no attribute 'write_cif'
ERROR:generate_mof.log:'NoneType' object has no attribute 'write_cif'
ERROR:generate_mof.log:'NoneType' object has no attribute 'write_cif'
ERROR:generate_mof.log:'NoneType' object has no attribute 'write_cif'
ERROR:generate_mof.log:'NoneType' object has no attribute 'write_cif'
ERROR:generate_mof.log:'NoneType' object has no attribute 'write_cif'
ERROR:generate_mof.log:'NoneType' object has no attribute 'write_cif'
ERROR:generate_mof.log:'NoneType' object has no attribute 'write_cif'
ERROR:generate_mof.log:'NoneType' object has no attribute 'write_cif'
ERROR:generate_mof.log:'NoneType' object has no attribute 'write_cif'
ERROR:generate_mof.log:'NoneType' object has no attribute 'write_cif'
ERROR:generate_mof.log:'NoneType' object has no attribute 'write_cif'
ERROR:generate_mof.log:'NoneType' object has no attribute 'write_cif'
ERROR:generate_mof.log:'NoneType' object has no attribute 'write_cif'
ERROR:generate_mof.log:'NoneType' object has no attribute 'write_cif'
ERROR:generate_mof.log:'NoneType' object has no attribute 'write_cif'
ERROR:generate_mof.log:'NoneType' object has no attribute 'write_cif'
ERROR:generate_mof.log:'NoneType' object has no attribute 'write_cif'
ERROR:generate_mof.log:'NoneType' object has no attribute 'write_cif'
ERROR:generate_mof.log:'NoneType' object has no attribute 'write_cif'
ERROR:generate_mof.log:'NoneType' object has no attribute 'write_cif'
ERROR:generate_mof.log:'NoneType' object has no attribute 'write_cif'
ERROR:generate_mof.log:'NoneType' object has no attribute 'write_cif'
ERROR:generate_mof.log:'NoneType' object has no attribute 'write_cif'
ERROR:generate_mof.log:'NoneType' object has no attribute 'write_cif'
ERROR:generate_mof.log:'NoneType' object has no attribute 'write_cif'
ERROR:generate_mof.log:'NoneType' object has no attribute 'write_cif'
ERROR:generate_mof.log:'NoneType' object has no attribute 'write_cif'
ERROR:generate_mof.log:'NoneType' object has no attribute 'write_cif'
ERROR:generate_mof.log:'NoneType' object has no attribute 'write_cif'
ERROR:generate_mof.log:'NoneType' object has no attribute 'write_cif'

srs:  75%|███████▌  | 73/97 [00:00<00:00, 121.37it/s]ERROR:generate_mof.log:'NoneType' object has no attribute 'write_cif'
ERROR:generate_mof.log:'NoneType' object has no attribute 'write_cif'
ERROR:generate_mof.log:'NoneType' object has no attribute 'write_cif'
ERROR:generate_mof.log:'NoneType' object has no attribute 'write_cif'
ERROR:generate_mof.log:'NoneType' object has no attribute 'write_cif'
ERROR:generate_mof.log:'NoneType' object has no attribute 'write_cif'
ERROR:generate_mof.log:'NoneType' object has no attribute 'write_cif'
ERROR:generate_mof.log:'NoneType' object has no attribute 'write_cif'
ERROR:generate_mof.log:'NoneType' object has no attribute 'write_cif'
ERROR:generate_mof.log:'NoneType' object has no attribute 'write_cif'
ERROR:generate_mof.log:'NoneType' object has no attribute 'write_cif'
ERROR:generate_mof.log:'NoneType' object has no attribute 'write_cif'
ERROR:generate_mof.log:'NoneType' object has no attribute 'write_cif'
ERROR:generate_mof.log:'NoneType' object has no attribute 'write_cif'
ERROR:generate_mof.log:'NoneType' object has no attribute 'write_cif'
ERROR:generate_mof.log:'NoneType' object has no attribute 'write_cif'
ERROR:generate_mof.log:'NoneType' object has no attribute 'write_cif'
ERROR:generate_mof.log:'NoneType' object has no attribute 'write_cif'
ERROR:generate_mof.log:'NoneType' object has no attribute 'write_cif'
ERROR:generate_mof.log:'NoneType' object has no attribute 'write_cif'
ERROR:generate_mof.log:'NoneType' object has no attribute 'write_cif'
ERROR:generate_mof.log:'NoneType' object has no attribute 'write_cif'

srs: 100%|██████████| 97/97 [00:00<00:00, 159.10it/s]

ths:   0%|          | 0/97 [00:00<?, ?it/s]
ths:   1%|          | 1/97 [00:00<00:47,  2.02it/s]
ths:   2%|▏         | 2/97 [00:00<00:44,  2.13it/s]
ths:   3%|▎         | 3/97 [00:01<00:41,  2.25it/s]
ths:   4%|▍         | 4/97 [00:01<00:37,  2.51it/s]
ths:   5%|▌         | 5/97 [00:02<00:38,  2.37it/s]
ths:   6%|▌         | 6/97 [00:02<00:40,  2.24it/s]
ths:   7%|▋         | 7/97 [00:02<00:36,  2.46it/s]
ths:   8%|▊         | 8/97 [00:03<00:38,  2.31it/s]
ths:   9%|▉         | 9/97 [00:04<00:48,  1.81it/s]
ths:  10%|█         | 10/97 [00:04<00:47,  1.83it/s]
ths:  11%|█▏        | 11/97 [00:05<00:42,  2.02it/s]
ths:  12%|█▏        | 12/97 [00:05<00:37,  2.25it/s]
ths:  13%|█▎        | 13/97 [00:06<00:42,  1.98it/s]
ths:  14%|█▍        | 14/97 [00:06<00:40,  2.04it/s]
ths:  15%|█▌        | 15/97 [00:07<00:39,  2.09it/s]
ths:  16%|█▋        | 16/97 [00:07<00:35,  2.26it/s]
ths:  18%|█▊        | 17/97 [00:07<00:35,  2.28it/s]
ths:  19%|█▊        | 18/97 [00:08<00:33,  2.37it/s]
ths:  20%|█▉        | 19/97 [00:08<00:32,  2.38it/s]
ths:  21%|██        | 20/97 [00:08<00:30,  2.54it/s]
ths:  22%|██▏       | 21/97 [00:09<00:30,  2.46it/s]
ths:  23%|██▎       | 22/97 [00:09<00:32,  2.28it/s]
ths:  24%|██▎       | 23/97 [00:10<00:32,  2.28it/s]
ths:  25%|██▍       | 24/97 [00:10<00:28,  2.57it/s]
ths:  26%|██▌       | 25/97 [00:11<00:33,  2.18it/s]
ths:  27%|██▋       | 26/97 [00:11<00:31,  2.24it/s]
ths:  28%|██▊       | 27/97 [00:12<00:30,  2.26it/s]
ths:  29%|██▉       | 28/97 [00:12<00:28,  2.44it/s]
ths:  30%|██▉       | 29/97 [00:13<00:33,  2.05it/s]
ths:  31%|███       | 30/97 [00:13<00:32,  2.08it/s]
ths:  32%|███▏      | 31/97 [00:13<00:29,  2.22it/s]
ths:  33%|███▎      | 32/97 [00:14<00:29,  2.21it/s]
ths:  34%|███▍      | 33/97 [00:14<00:29,  2.20it/s]
ths:  35%|███▌      | 34/97 [00:15<00:27,  2.29it/s]
ths:  36%|███▌      | 35/97 [00:15<00:27,  2.25it/s]
ths:  37%|███▋      | 36/97 [00:16<00:28,  2.12it/s]
ths:  38%|███▊      | 37/97 [00:16<00:32,  1.83it/s]
ths:  39%|███▉      | 38/97 [00:17<00:30,  1.92it/s]ERROR:generate_mof.log:'NoneType' object has no attribute 'write_cif'

ths:  41%|████      | 40/97 [00:18<00:27,  2.04it/s]
ths:  42%|████▏     | 41/97 [00:19<00:30,  1.83it/s]
ths:  43%|████▎     | 42/97 [00:19<00:28,  1.91it/s]
ths:  44%|████▍     | 43/97 [00:20<00:27,  1.96it/s]
ths:  45%|████▌     | 44/97 [00:20<00:24,  2.15it/s]
ths:  46%|████▋     | 45/97 [00:20<00:25,  2.00it/s]
ths:  47%|████▋     | 46/97 [00:21<00:25,  2.01it/s]
ths:  48%|████▊     | 47/97 [00:22<00:26,  1.90it/s]
ths:  49%|████▉     | 48/97 [00:22<00:22,  2.21it/s]
ths:  51%|█████     | 49/97 [00:22<00:22,  2.14it/s]
ths:  52%|█████▏    | 50/97 [00:23<00:22,  2.05it/s]
ths:  53%|█████▎    | 51/97 [00:23<00:21,  2.14it/s]
ths:  54%|█████▎    | 52/97 [00:24<00:19,  2.34it/s]
ths:  55%|█████▍    | 53/97 [00:24<00:19,  2.24it/s]
ths:  56%|█████▌    | 54/97 [00:25<00:20,  2.06it/s]
ths:  57%|█████▋    | 55/97 [00:25<00:20,  2.02it/s]
ths:  58%|█████▊    | 56/97 [00:26<00:20,  1.96it/s]
ths:  59%|█████▉    | 57/97 [00:26<00:19,  2.00it/s]
ths:  60%|█████▉    | 58/97 [00:27<00:18,  2.07it/s]
ths:  61%|██████    | 59/97 [00:27<00:18,  2.02it/s]
ths:  62%|██████▏   | 60/97 [00:28<00:16,  2.25it/s]
ths:  63%|██████▎   | 61/97 [00:28<00:19,  1.85it/s]
ths:  64%|██████▍   | 62/97 [00:29<00:18,  1.89it/s]
ths:  65%|██████▍   | 63/97 [00:29<00:16,  2.08it/s]
ths:  67%|██████▋   | 65/97 [00:30<00:11,  2.70it/s]
ths:  68%|██████▊   | 66/97 [00:30<00:12,  2.57it/s]
ths:  69%|██████▉   | 67/97 [00:31<00:15,  1.99it/s]
ths:  70%|███████   | 68/97 [00:31<00:13,  2.10it/s]
ths:  71%|███████   | 69/97 [00:32<00:13,  2.09it/s]
ths:  72%|███████▏  | 70/97 [00:32<00:13,  1.98it/s]
ths:  73%|███████▎  | 71/97 [00:33<00:12,  2.06it/s]
ths:  74%|███████▍  | 72/97 [00:33<00:11,  2.24it/s]
ths:  75%|███████▌  | 73/97 [00:34<00:13,  1.83it/s]
ths:  76%|███████▋  | 74/97 [00:34<00:11,  1.96it/s]
ths:  77%|███████▋  | 75/97 [00:35<00:11,  1.94it/s]
ths:  78%|███████▊  | 76/97 [00:35<00:11,  1.85it/s]
ths:  79%|███████▉  | 77/97 [00:36<00:10,  1.83it/s]
ths:  80%|████████  | 78/97 [00:36<00:09,  1.98it/s]
ths:  81%|████████▏ | 79/97 [00:37<00:09,  1.97it/s]
ths:  82%|████████▏ | 80/97 [00:37<00:07,  2.19it/s]
ths:  84%|████████▎ | 81/97 [00:38<00:07,  2.15it/s]
ths:  85%|████████▍ | 82/97 [00:38<00:06,  2.16it/s]
ths:  86%|████████▌ | 83/97 [00:39<00:06,  2.29it/s]
ths:  87%|████████▋ | 84/97 [00:39<00:05,  2.56it/s]
ths:  88%|████████▊ | 85/97 [00:40<00:06,  1.94it/s]
ths:  89%|████████▊ | 86/97 [00:40<00:05,  2.00it/s]
ths:  90%|████████▉ | 87/97 [00:41<00:05,  1.74it/s]
ths:  91%|█████████ | 88/97 [00:41<00:04,  1.81it/s]
ths:  92%|█████████▏| 89/97 [00:42<00:04,  1.86it/s]ERROR:generate_mof.log:'NoneType' object has no attribute 'write_cif'

ths:  94%|█████████▍| 91/97 [00:42<00:02,  2.62it/s]
ths:  95%|█████████▍| 92/97 [00:43<00:02,  2.26it/s]
ths:  96%|█████████▌| 93/97 [00:43<00:01,  2.21it/s]
ths:  97%|█████████▋| 94/97 [00:44<00:01,  2.23it/s]
ths:  98%|█████████▊| 95/97 [00:44<00:00,  2.33it/s]
ths:  99%|█████████▉| 96/97 [00:45<00:00,  2.05it/s]
ths: 100%|██████████| 97/97 [00:46<00:00,  1.78it/s]
ths: 100%|██████████| 97/97 [00:46<00:00,  2.10it/s]

bcu:   0%|          | 0/99 [00:00<?, ?it/s]
bcu:   1%|          | 1/99 [00:00<00:51,  1.92it/s]
bcu:   2%|▏         | 2/99 [00:01<01:01,  1.57it/s]
bcu:   3%|▎         | 3/99 [00:02<01:06,  1.44it/s]
bcu:   4%|▍         | 4/99 [00:02<01:01,  1.54it/s]
bcu:   5%|▌         | 5/99 [00:03<01:03,  1.49it/s]
bcu:   6%|▌         | 6/99 [00:03<01:02,  1.49it/s]
bcu:   8%|▊         | 8/99 [00:04<00:48,  1.89it/s]
bcu:   9%|▉         | 9/99 [00:05<00:47,  1.91it/s]
bcu:  10%|█         | 10/99 [00:05<00:46,  1.90it/s]
bcu:  12%|█▏        | 12/99 [00:06<00:39,  2.21it/s]
bcu:  13%|█▎        | 13/99 [00:07<00:46,  1.85it/s]
bcu:  14%|█▍        | 14/99 [00:08<00:49,  1.73it/s]
bcu:  16%|█▌        | 16/99 [00:08<00:39,  2.11it/s]
bcu:  17%|█▋        | 17/99 [00:09<00:42,  1.95it/s]
bcu:  18%|█▊        | 18/99 [00:09<00:43,  1.85it/s]
bcu:  19%|█▉        | 19/99 [00:10<00:48,  1.66it/s]
bcu:  20%|██        | 20/99 [00:11<00:50,  1.58it/s]
bcu:  21%|██        | 21/99 [00:12<00:51,  1.52it/s]
bcu:  22%|██▏       | 22/99 [00:12<00:51,  1.50it/s]
bcu:  24%|██▍       | 24/99 [00:13<00:39,  1.90it/s]
bcu:  25%|██▌       | 25/99 [00:14<00:41,  1.78it/s]
bcu:  26%|██▋       | 26/99 [00:14<00:42,  1.71it/s]
bcu:  27%|██▋       | 27/99 [00:15<00:43,  1.65it/s]
bcu:  28%|██▊       | 28/99 [00:16<00:47,  1.48it/s]ERROR:generate_mof.log:'NoneType' object has no attribute 'write_cif'

bcu:  34%|███▍      | 34/99 [00:16<00:17,  3.69it/s]
bcu:  36%|███▋      | 36/99 [00:17<00:18,  3.42it/s]
bcu:  38%|███▊      | 38/99 [00:18<00:18,  3.23it/s]
bcu:  39%|███▉      | 39/99 [00:19<00:21,  2.81it/s]
bcu:  40%|████      | 40/99 [00:19<00:24,  2.41it/s]
bcu:  42%|████▏     | 42/99 [00:20<00:21,  2.64it/s]
bcu:  45%|████▌     | 45/99 [00:21<00:17,  3.06it/s]
bcu:  48%|████▊     | 48/99 [00:21<00:15,  3.28it/s]
bcu:  49%|████▉     | 49/99 [00:22<00:17,  2.84it/s]
bcu:  53%|█████▎    | 52/99 [00:23<00:15,  3.11it/s]
bcu:  54%|█████▎    | 53/99 [00:23<00:16,  2.78it/s]
bcu:  55%|█████▍    | 54/99 [00:24<00:19,  2.36it/s]
bcu:  58%|█████▊    | 57/99 [00:25<00:14,  2.82it/s]
bcu:  61%|██████    | 60/99 [00:25<00:11,  3.44it/s]
bcu:  62%|██████▏   | 61/99 [00:26<00:12,  3.01it/s]
bcu:  64%|██████▎   | 63/99 [00:27<00:13,  2.69it/s]ERROR:generate_mof.log:'NoneType' object has no attribute 'write_cif'

bcu:  68%|██████▊   | 67/99 [00:27<00:08,  3.83it/s]
bcu:  71%|███████   | 70/99 [00:28<00:07,  3.77it/s]
bcu:  74%|███████▎  | 73/99 [00:29<00:06,  3.98it/s]
bcu:  75%|███████▍  | 74/99 [00:30<00:07,  3.30it/s]
bcu:  77%|███████▋  | 76/99 [00:30<00:07,  3.18it/s]
bcu:  81%|████████  | 80/99 [00:31<00:04,  4.10it/s]
bcu:  82%|████████▏ | 81/99 [00:32<00:05,  3.15it/s]
bcu:  83%|████████▎ | 82/99 [00:32<00:06,  2.60it/s]
bcu:  85%|████████▍ | 84/99 [00:33<00:05,  2.71it/s]
bcu:  87%|████████▋ | 86/99 [00:34<00:05,  2.59it/s]
bcu:  88%|████████▊ | 87/99 [00:35<00:05,  2.39it/s]
bcu:  91%|█████████ | 90/99 [00:35<00:03,  2.91it/s]
bcu:  92%|█████████▏| 91/99 [00:36<00:03,  2.28it/s]
bcu:  95%|█████████▍| 94/99 [00:37<00:01,  3.04it/s]
bcu:  97%|█████████▋| 96/99 [00:38<00:01,  2.72it/s]
bcu:  99%|█████████▉| 98/99 [00:38<00:00,  2.77it/s]
bcu: 100%|██████████| 99/99 [00:38<00:00,  2.55it/s]

fsc:   0%|          | 0/105 [00:00<?, ?it/s]
fsc:   1%|          | 1/105 [00:00<00:59,  1.76it/s]
fsc:   2%|▏         | 2/105 [00:01<01:00,  1.70it/s]
fsc:   3%|▎         | 3/105 [00:01<00:58,  1.75it/s]
fsc:   4%|▍         | 4/105 [00:02<00:57,  1.75it/s]
fsc:   5%|▍         | 5/105 [00:02<00:57,  1.75it/s]
fsc:   6%|▌         | 6/105 [00:03<00:57,  1.71it/s]
fsc:   7%|▋         | 7/105 [00:04<00:57,  1.72it/s]
fsc:   8%|▊         | 8/105 [00:04<00:55,  1.74it/s]
fsc:   9%|▊         | 9/105 [00:05<00:54,  1.78it/s]
fsc:  10%|▉         | 10/105 [00:05<00:54,  1.73it/s]
fsc:  10%|█         | 11/105 [00:06<00:55,  1.70it/s]
fsc:  11%|█▏        | 12/105 [00:06<00:54,  1.72it/s]
fsc:  12%|█▏        | 13/105 [00:07<00:55,  1.66it/s]
fsc:  13%|█▎        | 14/105 [00:08<00:54,  1.68it/s]
fsc:  14%|█▍        | 15/105 [00:08<00:52,  1.71it/s]
fsc:  16%|█▌        | 17/105 [00:09<00:42,  2.09it/s]
fsc:  17%|█▋        | 18/105 [00:10<00:43,  1.99it/s]
fsc:  18%|█▊        | 19/105 [00:10<00:44,  1.93it/s]
fsc:  19%|█▉        | 20/105 [00:11<00:46,  1.83it/s]
fsc:  20%|██        | 21/105 [00:11<00:47,  1.77it/s]
fsc:  21%|██        | 22/105 [00:12<00:44,  1.85it/s]
fsc:  23%|██▎       | 24/105 [00:12<00:34,  2.33it/s]
fsc:  24%|██▍       | 25/105 [00:13<00:35,  2.23it/s]
fsc:  25%|██▍       | 26/105 [00:13<00:38,  2.04it/s]
fsc:  27%|██▋       | 28/105 [00:14<00:30,  2.52it/s]
fsc:  28%|██▊       | 29/105 [00:15<00:34,  2.21it/s]
fsc:  29%|██▊       | 30/105 [00:15<00:36,  2.08it/s]
fsc: 100%|██████████| 105/105 [00:15<00:00,  6.67it/s]

[Generator] Predict Properties: [33;1m[1;3maccessible_surface_area
[0mload model : /home/dudgns1675/ChatMOF/chatmof/database/load_model/accessible_surface_area/best.ckpt

Predicting: 0it [00:00, ?it/s]
Predicting:   0%|          | 0/2 [00:00<?, ?it/s]
Predicting DataLoader 0:   0%|          | 0/2 [00:00<?, ?it/s]
Predicting DataLoader 0:  50%|█████     | 1/2 [00:00<00:00, 14.90it/s]
Predicting DataLoader 0: 100%|██████████| 2/2 [00:00<00:00, 20.43it/s]
Predicting DataLoader 0: 100%|██████████| 2/2 [00:00<00:00,  9.30it/s]
load model : /home/dudgns1675/ChatMOF/chatmof/database/load_model/accessible_surface_area/best.ckpt

Predicting: 0it [00:00, ?it/s]
Predicting:   0%|          | 0/5 [00:00<?, ?it/s]
Predicting DataLoader 0:   0%|          | 0/5 [00:00<?, ?it/s]
Predicting DataLoader 0:  20%|██        | 1/5 [00:00<00:00, 15.20it/s]
Predicting DataLoader 0:  40%|████      | 2/5 [00:00<00:00, 14.77it/s]
Predicting DataLoader 0:  60%|██████    | 3/5 [00:00<00:00, 14.81it/s]
Predicting DataLoader 0:  80%|████████  | 4/5 [00:00<00:00, 14.87it/s]
Predicting DataLoader 0: 100%|██████████| 5/5 [00:00<00:00, 16.82it/s]
Predicting DataLoader 0: 100%|██████████| 5/5 [00:00<00:00, 11.89it/s]
load model : /home/dudgns1675/ChatMOF/chatmof/database/load_model/accessible_surface_area/best.ckpt

Predicting: 0it [00:00, ?it/s]
Predicting:   0%|          | 0/6 [00:00<?, ?it/s]
Predicting DataLoader 0:   0%|          | 0/6 [00:00<?, ?it/s]
Predicting DataLoader 0:  17%|█▋        | 1/6 [00:00<00:00, 15.10it/s]
Predicting DataLoader 0:  33%|███▎      | 2/6 [00:00<00:00, 15.35it/s]
Predicting DataLoader 0:  50%|█████     | 3/6 [00:00<00:00, 15.50it/s]
Predicting DataLoader 0:  67%|██████▋   | 4/6 [00:00<00:00, 15.53it/s]
Predicting DataLoader 0:  83%|████████▎ | 5/6 [00:00<00:00, 15.68it/s]
Predicting DataLoader 0: 100%|██████████| 6/6 [00:00<00:00, 17.54it/s]
Predicting DataLoader 0: 100%|██████████| 6/6 [00:00<00:00, 13.32it/s]
load model : /home/dudgns1675/ChatMOF/chatmof/database/load_model/accessible_surface_area/best.ckpt

Predicting: 0it [00:00, ?it/s]
Predicting:   0%|          | 0/6 [00:00<?, ?it/s]
Predicting DataLoader 0:   0%|          | 0/6 [00:00<?, ?it/s]
Predicting DataLoader 0:  17%|█▋        | 1/6 [00:00<00:00, 15.10it/s]
Predicting DataLoader 0:  33%|███▎      | 2/6 [00:00<00:00, 15.06it/s]
Predicting DataLoader 0:  50%|█████     | 3/6 [00:00<00:00, 15.03it/s]
Predicting DataLoader 0:  67%|██████▋   | 4/6 [00:00<00:00, 15.19it/s]
Predicting DataLoader 0:  83%|████████▎ | 5/6 [00:00<00:00, 15.31it/s]
Predicting DataLoader 0: 100%|██████████| 6/6 [00:00<00:00, 17.26it/s]
Predicting DataLoader 0: 100%|██████████| 6/6 [00:00<00:00, 12.90it/s]
load model : /home/dudgns1675/ChatMOF/chatmof/database/load_model/accessible_surface_area/best.ckpt

Predicting: 0it [00:00, ?it/s]
Predicting:   0%|          | 0/5 [00:00<?, ?it/s]
Predicting DataLoader 0:   0%|          | 0/5 [00:00<?, ?it/s]
Predicting DataLoader 0:  20%|██        | 1/5 [00:00<00:00, 15.05it/s]
Predicting DataLoader 0:  40%|████      | 2/5 [00:00<00:00, 15.56it/s]
Predicting DataLoader 0:  60%|██████    | 3/5 [00:00<00:00, 15.74it/s]
Predicting DataLoader 0:  80%|████████  | 4/5 [00:00<00:00, 15.84it/s]
Predicting DataLoader 0: 100%|██████████| 5/5 [00:00<00:00, 16.82it/s]
Predicting DataLoader 0: 100%|██████████| 5/5 [00:00<00:00, 11.66it/s]
load model : /home/dudgns1675/ChatMOF/chatmof/database/load_model/accessible_surface_area/best.ckpt

Predicting: 0it [00:00, ?it/s]
Predicting:   0%|          | 0/1 [00:00<?, ?it/s]
Predicting DataLoader 0:   0%|          | 0/1 [00:00<?, ?it/s]
Predicting DataLoader 0: 100%|██████████| 1/1 [00:00<00:00, 93.34it/s]
Predicting DataLoader 0: 100%|██████████| 1/1 [00:00<00:00,  7.45it/s]
load model : /home/dudgns1675/ChatMOF/chatmof/database/load_model/accessible_surface_area/best.ckpt

Predicting: 0it [00:00, ?it/s]
Predicting:   0%|          | 0/1 [00:00<?, ?it/s]
Predicting DataLoader 0:   0%|          | 0/1 [00:00<?, ?it/s]
Predicting DataLoader 0: 100%|██████████| 1/1 [00:00<00:00, 14.99it/s]
Predicting DataLoader 0: 100%|██████████| 1/1 [00:00<00:00,  5.22it/s]
load model : /home/dudgns1675/ChatMOF/chatmof/database/load_model/accessible_surface_area/best.ckpt

Predicting: 0it [00:00, ?it/s]
Predicting:   0%|          | 0/4 [00:00<?, ?it/s]
Predicting DataLoader 0:   0%|          | 0/4 [00:00<?, ?it/s]
Predicting DataLoader 0:  25%|██▌       | 1/4 [00:00<00:00, 15.10it/s]
Predicting DataLoader 0:  50%|█████     | 2/4 [00:00<00:00, 14.97it/s]
Predicting DataLoader 0:  75%|███████▌  | 3/4 [00:00<00:00, 14.90it/s]
Predicting DataLoader 0: 100%|██████████| 4/4 [00:00<00:00, 16.70it/s]
Predicting DataLoader 0: 100%|██████████| 4/4 [00:00<00:00, 11.06it/s]
load model : /home/dudgns1675/ChatMOF/chatmof/database/load_model/accessible_surface_area/best.ckpt

Predicting: 0it [00:00, ?it/s]
Predicting:   0%|          | 0/2 [00:00<?, ?it/s]
Predicting DataLoader 0:   0%|          | 0/2 [00:00<?, ?it/s]
Predicting DataLoader 0:  50%|█████     | 1/2 [00:00<00:00, 15.07it/s]
Predicting DataLoader 0: 100%|██████████| 2/2 [00:00<00:00, 17.86it/s]
Predicting DataLoader 0: 100%|██████████| 2/2 [00:00<00:00,  8.60it/s]
[32;1m[1;3m

[Generator] Run genetic algorithm : Cycle 2.
[0m
[Generator] Find Parents: [33;1m[1;3mextract cif_id and accessible_surface_area of 100 materials with the largest surface area from look-up tables.[0m

[1m> Entering new TableSearcher chain...[0m

[Table Searcher] Thought: [33;1m[1;3mTo extract the top 100 materials with the largest surface area, we can sort the DataFrame by the 'accessible_surface_area' column in descending order and then use the head() function to get the top 100 rows.[0m
[Table Searcher] Input: [33;1m[1;3mimport pandas as pd
import json
df_sorted = df.sort_values(by='accessible_surface_area', ascending=False)
print(df_sorted.head(100).to_markdown())[0m
[Table Searcher] Observation: [33;1m[1;3m
|      | cif_id        |   accessible_surface_area |
|-----:|:--------------|--------------------------:|
|  150 | pcu+N47+E33   |                   5808.59 |
| 2051 | pcu+N274+E32  |                   5723.77 |
| 2284 | pcu+N234+E229 |                   5665.73 |
| 2826 | pcu+N613+E106 |                   5661.26 |
|  419 | pcu+N85+E77   |                   5656.8  |
| 2853 | pcu+N274+E33  |                   5652.34 |
|  314 | pcu+N694+E10  |                   5647.87 |
|  861 | pcu+N559+E61  |                   5643.41 |
| 2525 | pcu+N613+E90  |                   5643.41 |
|  339 | pcu+N613+E6   |                   5638.94 |
| 1547 | pcu+N47+E41   |                   5638.94 |
| 1900 | pcu+N574+E30  |                   5616.62 |
| 1181 | pcu+N613+E223 |                   5612.16 |
|  392 | pcu+N668+E33  |                   5603.23 |
| 2764 | pcu+N628+E229 |                   5601    |
| 2057 | pcu+N47+E28   |                   5601    |
| 2358 | pcu+N559+E82  |                   5596.53 |
| 1103 | pcu+N678+E33  |                   5594.3  |
| 2349 | pcu+N406+E33  |                   5580.91 |
|  335 | pcu+N680+E229 |                   5580.91 |
| 1041 | pcu+N274+E1   |                   5578.67 |
|  156 | pcu+N483+E141 |                   5578.67 |
|   86 | pcu+N274+E28  |                   5571.98 |
| 1315 | pcu+N613+E10  |                   5569.75 |
|  376 | pcu+N213+E1   |                   5558.58 |
|  615 | pcu+N180+E9   |                   5554.12 |
|  905 | pcu+N694+E9   |                   5554.12 |
| 2828 | pcu+N222+E121 |                   5549.66 |
|  420 | pcu+N680+E78  |                   5549.66 |
| 2762 | pcu+N222+E106 |                   5540.73 |
| 2851 | pcu+N47+E222  |                   5540.73 |
| 1263 | pcu+N180+E10  |                   5538.49 |
| 2629 | pcu+N47+E229  |                   5538.49 |
|  654 | pcu+N392+E10  |                   5534.03 |
| 2772 | pcu+N595+E9   |                   5529.57 |
| 1196 | pcu+N483+E24  |                   5525.1  |
| 2671 | pcu+N167+E33  |                   5522.87 |
| 1656 | pcu+N540+E1   |                   5520.64 |
|  180 | pcu+N222+E111 |                   5520.64 |
| 1879 | pcu+N180+E77  |                   5520.64 |
| 2317 | pcu+N657+E90  |                   5516.17 |
| 2228 | pcu+N222+E31  |                   5513.94 |
| 2357 | pcu+N657+E9   |                   5511.71 |
| 1398 | pcu+N392+E176 |                   5505.01 |
|  691 | pcu+N47+E83   |                   5500.55 |
| 2603 | pcu+N559+E59  |                   5500.55 |
| 1094 | pcu+N222+E6   |                   5500.55 |
| 1865 | pcu+N392+E121 |                   5498.31 |
| 1880 | pcu+N598+E106 |                   5498.31 |
| 2427 | pcu+N678+E1   |                   5491.62 |
| 2011 | pcu+N392+E78  |                   5487.15 |
|  326 | pcu+N598+E4   |                   5484.92 |
| 1843 | pcu+N162+E4   |                   5482.69 |
|   77 | pcu+N274+E203 |                   5475.99 |
| 1892 | pcu+N483+E96  |                   5473.76 |
| 2589 | pcu+N483+E91  |                   5469.3  |
|  299 | pcu+N680+E10  |                   5469.3  |
|  273 | pcu+N483+E59  |                   5462.6  |
| 1279 | pcu+N214+E97  |                   5462.6  |
| 2794 | pcu+N668+E106 |                   5462.6  |
| 2346 | pcu+N521+E82  |                   5453.67 |
| 2862 | pcu+N47+E32   |                   5451.44 |
| 2461 | pcu+N234+E9   |                   5451.44 |
|  531 | pcu+N480+E33  |                   5451.44 |
| 2782 | pcu+N483+E3   |                   5446.97 |
| 2610 | pcu+N295+E229 |                   5446.97 |
|  590 | pcu+N694+E36  |                   5442.51 |
|  945 | pcu+N559+E203 |                   5438.05 |
|  798 | pcu+N55+E1    |                   5435.81 |
|  489 | pcu+N392+E141 |                   5431.35 |
| 2246 | pcu+N341+E10  |                   5429.12 |
|  100 | pcu+N613+E107 |                   5429.12 |
| 2123 | pcu+N148+E22  |                   5422.42 |
| 1105 | pcu+N465+E1   |                   5422.42 |
|  903 | pcu+N613+E179 |                   5417.96 |
| 1134 | pcu+N483+E68  |                   5415.72 |
| 2803 | pcu+N295+E126 |                   5413.49 |
|  961 | pcu+N180+E12  |                   5413.49 |
|    0 | pcu+N678+E87  |                   5411.26 |
| 2846 | pcu+N680+E222 |                   5411.26 |
| 2272 | pcu+N214+E39  |                   5409.03 |
| 2233 | pcu+N392+E77  |                   5406.79 |
|   66 | pcu+N162+E83  |                   5402.33 |
|  614 | pcu+N680+E225 |                   5400.1  |
| 1188 | pcu+N213+E229 |                   5397.87 |
|  783 | pcu+N392+E6   |                   5397.87 |
|  895 | pcu+N483+E98  |                   5397.87 |
| 1111 | pcu+N680+E141 |                   5391.17 |
| 2556 | pcu+N598+E90  |                   5388.94 |
| 1690 | pcu+N16+E12   |                   5388.94 |
| 1126 | pcu+N205+E59  |                   5388.94 |
| 1344 | pcu+N16+E28   |                   5386.71 |
| 2580 | pcu+N240+E33  |                   5384.47 |
| 2287 | pcu+N309+E22  |                   5380.01 |
| 2370 | pcu+N336+E30  |                   5380.01 |
|  786 | pcu+N489+E223 |                   5377.78 |
| 1687 | pcu+N341+E101 |                   5375.54 |
| 2294 | pcu+N483+E39  |                   5373.31 |
|  565 | pcu+N595+E106 |                   5373.31 |
|  717 | pcu+N105+E106 |                   5373.31 |[0m
[1m> Finished chain.[0m


[1m> Entering new TableSearcher chain...[0m

[Table Searcher] Thought: [33;1m[1;3mTo extract the top 100 materials with the largest surface area, we need to sort the DataFrame by the 'accessible_surface_area' column in descending order and then use the head() function to get the first 100 rows.[0m
[Table Searcher] Input: [33;1m[1;3mprint(df.sort_values(by='accessible_surface_area', ascending=False).head(100).to_markdown())[0m
[Table Searcher] Observation: [33;1m[1;3m
|      | cif_id        |   accessible_surface_area |
|-----:|:--------------|--------------------------:|
|  430 | dia+N515+E23  |                   6375.57 |
| 1238 | dia+N515+E24  |                   6362.17 |
| 2556 | dia+N267+E24  |                   6326.46 |
| 2613 | dia+N515+E3   |                   6308.6  |
|  180 | dia+N310+E3   |                   6295.21 |
| 2062 | dia+N649+E47  |                   6290.74 |
| 2569 | dia+N697+E24  |                   6286.28 |
| 2566 | dia+N310+E24  |                   6250.56 |
| 1807 | dia+N267+E23  |                   6250.56 |
| 1265 | dia+N310+E47  |                   6250.56 |
| 2598 | dia+N76+E23   |                   6246.1  |
| 2618 | dia+N238+E23  |                   6246.1  |
| 2136 | dia+N238+E21  |                   6241.63 |
| 2151 | dia+N76+E163  |                   6237.17 |
| 1828 | dia+N515+E112 |                   6232.71 |
|  383 | dia+N492+E28  |                   6232.71 |
| 2158 | dia+N515+E17  |                   6232.71 |
|  637 | dia+N697+E34  |                   6232.71 |
|  539 | dia+N697+E35  |                   6232.71 |
| 1756 | dia+N515+E32  |                   6228.24 |
| 2087 | dia+N310+E35  |                   6223.78 |
| 2591 | dia+N515+E47  |                   6219.31 |
| 2315 | dia+N238+E47  |                   6214.85 |
| 1877 | dia+N161+E32  |                   6214.85 |
| 1632 | dia+N435+E8   |                   6214.85 |
| 2568 | dia+N76+E68   |                   6210.38 |
|  762 | dia+N515+E42  |                   6210.38 |
| 1574 | dia+N93+E149  |                   6205.92 |
| 2275 | dia+N113+E36  |                   6205.92 |
| 2288 | dia+N93+E151  |                   6205.92 |
|  472 | dia+N161+E107 |                   6196.99 |
|  866 | dia+N238+E12  |                   6196.99 |
|  215 | dia+N93+E72   |                   6192.53 |
| 2577 | dia+N68+E24   |                   6192.53 |
|  886 | dia+N2+E163   |                   6183.6  |
| 2149 | dia+N76+E218  |                   6183.6  |
| 2534 | dia+N267+E152 |                   6183.6  |
| 1471 | dia+N310+E87  |                   6183.6  |
| 1131 | dia+N307+E80  |                   6183.6  |
| 2599 | dia+N68+E23   |                   6179.13 |
| 1290 | dia+N310+E82  |                   6179.13 |
| 2600 | dia+N76+E32   |                   6179.13 |
|  479 | dia+N310+E77  |                   6174.67 |
|  680 | dia+N515+E111 |                   6174.67 |
|  620 | dia+N76+E30   |                   6170.2  |
|  991 | dia+N492+E82  |                   6170.2  |
|  408 | dia+N2+E72    |                   6170.2  |
|  346 | dia+N492+E223 |                   6165.74 |
|  296 | dia+N156+E32  |                   6165.74 |
| 2604 | dia+N649+E24  |                   6161.28 |
| 1447 | dia+N492+E110 |                   6156.81 |
| 1650 | dia+N515+E31  |                   6156.81 |
|   27 | dia+N310+E97  |                   6156.81 |
| 2242 | dia+N649+E6   |                   6156.81 |
| 2506 | dia+N76+E4    |                   6152.35 |
| 1278 | dia+N697+E36  |                   6152.35 |
|  342 | dia+N310+E20  |                   6152.35 |
| 1953 | dia+N492+E35  |                   6152.35 |
| 2284 | dia+N435+E156 |                   6152.35 |
| 2041 | dia+N161+E111 |                   6152.35 |
| 1417 | dia+N50+E95   |                   6147.88 |
| 2263 | dia+N310+E36  |                   6147.88 |
| 1056 | dia+N2+E49    |                   6143.42 |
|  120 | dia+N93+E147  |                   6143.42 |
| 1157 | dia+N68+E35   |                   6143.42 |
|  554 | dia+N267+E17  |                   6143.42 |
|  451 | dia+N307+E188 |                   6143.42 |
| 2051 | dia+N2+E11    |                   6143.42 |
|  241 | dia+N2+E220   |                   6138.95 |
|  906 | dia+N515+E68  |                   6138.95 |
| 2267 | dia+N238+E152 |                   6138.95 |
| 1871 | dia+N93+E26   |                   6134.49 |
| 1868 | dia+N310+E111 |                   6134.49 |
|  982 | dia+N188+E40  |                   6134.49 |
| 1829 | dia+N2+E116   |                   6134.49 |
| 2531 | dia+N515+E20  |                   6130.03 |
|  188 | dia+N238+E31  |                   6130.03 |
| 1346 | dia+N435+E45  |                   6130.03 |
|  659 | dia+N515+E104 |                   6130.03 |
| 2589 | dia+N310+E23  |                   6130.03 |
| 2404 | dia+N2+E85    |                   6125.56 |
| 2171 | dia+N307+E224 |                   6125.56 |
| 1487 | dia+N719+E26  |                   6125.56 |
| 1517 | dia+N93+E123  |                   6125.56 |
| 1699 | dia+N93+E154  |                   6125.56 |
| 1688 | dia+N708+E177 |                   6125.56 |
|  281 | dia+N68+E20   |                   6125.56 |
| 2564 | dia+N697+E23  |                   6121.1  |
| 2510 | dia+N515+E152 |                   6121.1  |
| 2109 | dia+N93+E8    |                   6116.63 |
| 2067 | dia+N113+E35  |                   6116.63 |
| 2169 | dia+N113+E6   |                   6116.63 |
| 2602 | dia+N238+E2   |                   6116.63 |
|  662 | dia+N708+E147 |                   6116.63 |
| 2619 | dia+N492+E23  |                   6116.63 |
|  422 | dia+N158+E132 |                   6116.63 |
| 2002 | dia+N697+E12  |                   6116.63 |
|  196 | dia+N398+E23  |                   6116.63 |
|  711 | dia+N515+E12  |                   6112.17 |
| 1644 | dia+N50+E147  |                   6112.17 |[0m
[1m> Finished chain.[0m


[1m> Entering new TableSearcher chain...[0m

[Table Searcher] Thought: [33;1m[1;3mTo extract the top 100 materials with the largest surface area, we can sort the DataFrame by the 'accessible_surface_area' column in descending order and then use the head() function to get the first 100 rows.[0m
[Table Searcher] Input: [33;1m[1;3mprint(df.sort_values(by='accessible_surface_area', ascending=False).head(100).to_markdown())[0m
[Table Searcher] Observation: [33;1m[1;3m
|      | cif_id        |   accessible_surface_area |
|-----:|:--------------|--------------------------:|
| 2555 | acs+N628+E39  |                   6228.24 |
| 2538 | acs+N574+E10  |                   6143.42 |
| 2559 | acs+N553+E10  |                   6121.1  |
| 2568 | acs+N198+E10  |                   6080.92 |
| 2569 | acs+N198+E39  |                   6045.2  |
| 1247 | acs+N489+E10  |                   6000.56 |
| 1747 | acs+N553+E10  |                   5978.24 |
|  469 | acs+N481+E10  |                   5960.38 |
| 2552 | acs+N553+E39  |                   5880.02 |
| 2514 | acs+N628+E10  |                   5875.56 |
| 2536 | acs+N489+E10  |                   5875.56 |
| 1781 | acs+N628+E194 |                   5871.09 |
| 2586 | acs+N198+E9   |                   5857.7  |
| 2570 | acs+N553+E229 |                   5848.77 |
|  582 | acs+N536+E39  |                   5835.38 |
| 2035 | acs+N343+E39  |                   5830.91 |
| 2583 | acs+N628+E229 |                   5826.45 |
|  143 | acs+N481+E39  |                   5821.98 |
| 2510 | acs+N481+E10  |                   5817.52 |
|  614 | acs+N125+E39  |                   5772.87 |
|  766 | acs+N287+E10  |                   5759.48 |
| 2529 | acs+N198+E1   |                   5759.48 |
| 2296 | acs+N589+E39  |                   5755.02 |
| 1229 | acs+N481+E194 |                   5750.55 |
| 2156 | acs+N628+E9   |                   5746.09 |
| 2504 | acs+N553+E22  |                   5741.62 |
| 1641 | acs+N553+E39  |                   5732.69 |
| 2518 | acs+N198+E28  |                   5723.77 |
| 1068 | acs+N489+E39  |                   5723.77 |
| 2483 | acs+N198+E9   |                   5719.3  |
| 2539 | acs+N125+E10  |                   5696.98 |
| 2573 | acs+N270+E10  |                   5692.52 |
| 2580 | acs+N553+E33  |                   5692.52 |
|  631 | acs+N270+E39  |                   5692.52 |
| 2577 | acs+N553+E194 |                   5688.05 |
| 1234 | acs+N553+E4   |                   5683.59 |
| 2550 | acs+N553+E28  |                   5674.66 |
| 2553 | acs+N343+E10  |                   5652.34 |
| 1654 | acs+N481+E229 |                   5652.34 |
| 2532 | acs+N553+E59  |                   5652.34 |
|  565 | acs+N287+E39  |                   5647.87 |
|  553 | acs+N536+E10  |                   5638.94 |
| 2567 | acs+N589+E194 |                   5638.94 |
| 2519 | acs+N574+E59  |                   5634.48 |
| 2506 | acs+N553+E9   |                   5634.48 |
|  309 | acs+N553+E7   |                   5627.78 |
| 1227 | acs+N125+E33  |                   5618.85 |
| 2502 | acs+N489+E59  |                   5616.62 |
| 2527 | acs+N489+E39  |                   5616.62 |
| 2541 | acs+N574+E7   |                   5605.46 |
| 2566 | acs+N198+E194 |                   5580.91 |
| 2523 | acs+N553+E1   |                   5580.91 |
| 2572 | acs+N628+E9   |                   5569.75 |
| 2350 | acs+N589+E10  |                   5567.51 |
| 2562 | acs+N574+E121 |                   5563.05 |
| 1500 | acs+N198+E22  |                   5558.58 |
| 1743 | acs+N489+E9   |                   5545.19 |
| 2507 | acs+N553+E7   |                   5538.49 |
| 2528 | acs+N489+E229 |                   5538.49 |
| 2534 | acs+N553+E4   |                   5529.57 |
| 2526 | acs+N553+E121 |                   5522.87 |
| 1549 | acs+N198+E59  |                   5522.87 |
| 1385 | acs+N574+E7   |                   5518.4  |
| 2558 | acs+N489+E9   |                   5518.4  |
| 1586 | acs+N628+E28  |                   5509.48 |
|  955 | acs+N553+E36  |                   5507.24 |
|  800 | acs+N489+E121 |                   5500.55 |
| 1604 | acs+N489+E1   |                   5487.15 |
| 2521 | acs+N481+E9   |                   5482.69 |
| 1057 | acs+N422+E28  |                   5469.3  |
|  104 | acs+N86+E121  |                   5462.6  |
| 2546 | acs+N198+E59  |                   5460.37 |
| 2531 | acs+N574+E22  |                   5455.9  |
| 2530 | acs+N198+E33  |                   5449.21 |
| 2511 | acs+N536+E10  |                   5449.21 |
| 1976 | acs+N489+E7   |                   5446.97 |
| 2175 | acs+N574+E1   |                   5442.51 |
| 2564 | acs+N574+E229 |                   5442.51 |
| 2561 | acs+N574+E33  |                   5431.35 |
| 2524 | acs+N553+E36  |                   5424.65 |
| 2581 | acs+N489+E33  |                   5422.42 |
|  533 | acs+N102+E121 |                   5420.19 |
| 1037 | acs+N422+E10  |                   5417.96 |
| 2292 | acs+N198+E36  |                   5415.72 |
| 2565 | acs+N489+E7   |                   5415.72 |
| 2453 | acs+N691+E10  |                   5413.49 |
| 1695 | acs+N134+E39  |                   5411.26 |
| 2513 | acs+N574+E9   |                   5411.26 |
|   76 | acs+N574+E28  |                   5409.03 |
| 2571 | acs+N628+E2   |                   5400.1  |
| 1061 | acs+N553+E121 |                   5397.87 |
| 2066 | acs+N447+E121 |                   5395.63 |
| 1608 | acs+N553+E28  |                   5393.4  |
| 2560 | acs+N489+E2   |                   5388.94 |
| 2542 | acs+N574+E39  |                   5384.47 |
| 2537 | acs+N198+E4   |                   5382.24 |
| 1543 | acs+N554+E39  |                   5375.54 |
| 1692 | acs+N328+E33  |                   5373.31 |
| 2579 | acs+N198+E36  |                   5373.31 |
|  643 | acs+N628+E225 |                   5371.08 |[0m
[1m> Finished chain.[0m


[1m> Entering new TableSearcher chain...[0m

[Table Searcher] Thought: [33;1m[1;3mTo extract the top 100 materials with the largest surface area, we can sort the DataFrame by the 'accessible_surface_area' column in descending order and then use the head() function to get the top 100 rows.[0m
[Table Searcher] Input: [33;1m[1;3mimport pandas as pd
import json
df_sorted = df.sort_values(by='accessible_surface_area', ascending=False)
print(df_sorted.head(100).to_markdown())[0m
[Table Searcher] Observation: [33;1m[1;3m
|      | cif_id        |   accessible_surface_area |
|-----:|:--------------|--------------------------:|
|  686 | rtl+N535+N234 |                   6411.28 |
| 2400 | rtl+N535+N392 |                   6375.57 |
|  991 | rtl+N535+N222 |                   6313.06 |
| 2395 | rtl+N535+N234 |                   6313.06 |
| 1503 | rtl+N535+N680 |                   6259.49 |
| 1399 | rtl+N535+N162 |                   6259.49 |
|  497 | rtl+N535+N613 |                   6255.03 |
|  321 | rtl+N535+N668 |                   6250.56 |
| 2361 | rtl+N535+N213 |                   6241.63 |
| 1288 | rtl+N535+N483 |                   6232.71 |
| 2386 | rtl+N535+N613 |                   6228.24 |
| 2360 | rtl+N535+N465 |                   6223.78 |
| 2405 | rtl+N535+N222 |                   6188.06 |
|  405 | rtl+N535+N106 |                   6183.6  |
|  701 | rtl+N535+N598 |                   6170.2  |
|   28 | rtl+N535+N590 |                   6161.28 |
|  747 | rtl+N535+N289 |                   6161.28 |
|  205 | rtl+N535+N283 |                   6147.88 |
| 2445 | rtl+N535+N678 |                   6147.88 |
|  195 | rtl+N535+N521 |                   6138.95 |
| 1405 | rtl+N535+N559 |                   6138.95 |
| 2418 | rtl+N535+N559 |                   6125.56 |
| 1377 | rtl+N535+N341 |                   6125.56 |
| 1907 | rtl+N535+N696 |                   6121.1  |
| 2410 | rtl+N535+N16  |                   6098.77 |
| 1605 | rtl+N535+N309 |                   6089.85 |
| 2390 | rtl+N386+N392 |                   6089.85 |
| 2441 | rtl+N535+N151 |                   6089.85 |
|  635 | rtl+N386+N392 |                   6080.92 |
| 2398 | rtl+N535+N593 |                   6076.45 |
| 1878 | rtl+N535+N457 |                   6018.42 |
| 2407 | rtl+N535+N336 |                   6013.95 |
|  894 | rtl+N535+N148 |                   6013.95 |
| 2388 | rtl+N535+N214 |                   6005.02 |
| 2422 | rtl+N126+N222 |                   5996.09 |
| 1910 | rtl+N535+N504 |                   5960.38 |
| 1877 | rtl+N535+N36  |                   5938.06 |
| 2429 | rtl+N386+N678 |                   5933.59 |
| 1648 | rtl+N535+N569 |                   5920.2  |
| 2376 | rtl+N386+N234 |                   5920.2  |
| 1635 | rtl+N386+N678 |                   5911.27 |
| 1992 | rtl+N535+N508 |                   5902.34 |
| 1568 | rtl+N535+N480 |                   5897.88 |
|  677 | rtl+N48+N613  |                   5880.02 |
| 2380 | rtl+N48+N222  |                   5880.02 |
|  818 | rtl+N386+N222 |                   5862.16 |
| 2401 | rtl+N386+N613 |                   5844.3  |
| 1793 | rtl+N386+N214 |                   5839.84 |
| 1273 | rtl+N535+N311 |                   5830.91 |
| 1601 | rtl+N535+N33  |                   5808.59 |
| 2417 | rtl+N535+N447 |                   5799.66 |
|  613 | rtl+N126+N613 |                   5799.66 |
| 2389 | rtl+N126+N613 |                   5795.2  |
| 2322 | rtl+N535+N135 |                   5786.27 |
| 2384 | rtl+N386+N151 |                   5763.95 |
| 1464 | rtl+N535+N205 |                   5763.95 |
|  859 | rtl+N535+N105 |                   5755.02 |
| 1901 | rtl+N535+N630 |                   5750.55 |
| 2394 | rtl+N48+N613  |                   5746.09 |
|  468 | rtl+N535+N453 |                   5741.62 |
| 2157 | rtl+N535+N529 |                   5728.23 |
| 2421 | rtl+N535+N205 |                   5728.23 |
|  687 | rtl+N48+N151  |                   5714.84 |
|  889 | rtl+N535+N491 |                   5696.98 |
| 1347 | rtl+N535+N65  |                   5696.98 |
|  590 | rtl+N535+N146 |                   5688.05 |
| 2423 | rtl+N535+N518 |                   5688.05 |
| 1933 | rtl+N535+N366 |                   5683.59 |
|  252 | rtl+N535+N250 |                   5679.12 |
| 2426 | rtl+N535+N33  |                   5634.48 |
| 2415 | rtl+N386+N559 |                   5627.78 |
| 2399 | rtl+N386+N593 |                   5616.62 |
| 2436 | rtl+N386+N214 |                   5609.92 |
| 2412 | rtl+N386+N205 |                   5605.46 |
| 1322 | rtl+N386+N205 |                   5603.23 |
|  750 | rtl+N386+N593 |                   5601    |
| 1779 | rtl+N535+N324 |                   5594.3  |
| 2425 | rtl+N535+N555 |                   5563.05 |
|  426 | rtl+N535+N486 |                   5549.66 |
| 2451 | rtl+N48+N234  |                   5549.66 |
|  204 | rtl+N386+N16  |                   5540.73 |
| 1475 | rtl+N535+N518 |                   5540.73 |
| 2416 | rtl+N535+N489 |                   5525.1  |
| 2379 | rtl+N386+N16  |                   5525.1  |
| 2385 | rtl+N535+N486 |                   5511.71 |
| 2381 | rtl+N535+N552 |                   5491.62 |
| 1400 | rtl+N535+N447 |                   5489.39 |
| 2411 | rtl+N386+N486 |                   5475.99 |
| 2324 | rtl+N48+N234  |                   5462.6  |
|  263 | rtl+N535+N552 |                   5455.9  |
| 2093 | rtl+N535+N442 |                   5451.44 |
| 1528 | rtl+N48+N559  |                   5449.21 |
| 1462 | rtl+N386+N489 |                   5446.97 |
| 1533 | rtl+N535+N555 |                   5446.97 |
| 2409 | rtl+N126+N678 |                   5444.74 |
| 1099 | rtl+N386+N33  |                   5442.51 |
| 1723 | rtl+N386+N336 |                   5442.51 |
| 2408 | rtl+N386+N33  |                   5438.05 |
| 2433 | rtl+N386+N336 |                   5435.81 |
| 1155 | rtl+N126+N678 |                   5433.58 |[0m
[1m> Finished chain.[0m


[1m> Entering new TableSearcher chain...[0m

[Table Searcher] Thought: [33;1m[1;3mTo extract the top 100 materials with the largest surface area, we can sort the DataFrame by the 'accessible_surface_area' column in descending order and then use the head() function to get the top 100 rows.[0m
[Table Searcher] Input: [33;1m[1;3mprint(df.sort_values(by='accessible_surface_area', ascending=False).head(100).to_markdown())[0m
[Table Searcher] Observation: [33;1m[1;3m
|      | cif_id        |   accessible_surface_area |
|-----:|:--------------|--------------------------:|
| 2720 | cds+N259+E224 |                   5964.84 |
| 2396 | cds+N112+E32  |                   5933.59 |
| 2417 | cds+N654+E32  |                   5929.13 |
| 2737 | cds+N464+E224 |                   5920.2  |
|  508 | cds+N561+E32  |                   5915.73 |
| 2765 | cds+N112+E32  |                   5906.81 |
| 2746 | cds+N194+E224 |                   5902.34 |
| 2740 | cds+N500+E32  |                   5897.88 |
| 2768 | cds+N500+E33  |                   5893.41 |
| 2725 | cds+N512+E32  |                   5862.16 |
| 1395 | cds+N464+E224 |                   5862.16 |
|  959 | cds+N464+E234 |                   5853.23 |
| 2742 | cds+N194+E32  |                   5853.23 |
| 2718 | cds+N654+E33  |                   5848.77 |
| 1369 | cds+N292+E176 |                   5839.84 |
| 1037 | cds+N470+E7   |                   5839.84 |
| 2749 | cds+N551+E32  |                   5830.91 |
| 2699 | cds+N561+E110 |                   5830.91 |
| 2764 | cds+N211+E32  |                   5826.45 |
| 1063 | cds+N193+E41  |                   5826.45 |
| 2772 | cds+N549+E32  |                   5826.45 |
| 2709 | cds+N193+E32  |                   5817.52 |
| 2734 | cds+N112+E224 |                   5817.52 |
|  515 | cds+N551+E33  |                   5808.59 |
| 1669 | cds+N259+E98  |                   5804.12 |
|  334 | cds+N512+E33  |                   5795.2  |
| 2701 | cds+N500+E110 |                   5795.2  |
|  930 | cds+N503+E224 |                   5790.73 |
| 1666 | cds+N193+E22  |                   5786.27 |
| 2728 | cds+N335+E224 |                   5781.8  |
| 1674 | cds+N194+E152 |                   5781.8  |
| 2577 | cds+N193+E33  |                   5781.8  |
| 2706 | cds+N259+E32  |                   5781.8  |
| 2723 | cds+N464+E32  |                   5777.34 |
|  920 | cds+N259+E77  |                   5777.34 |
| 2707 | cds+N689+E32  |                   5777.34 |
| 1602 | cds+N194+E87  |                   5772.87 |
| 1490 | cds+N500+E61  |                   5768.41 |
|  267 | cds+N551+E110 |                   5768.41 |
| 2712 | cds+N551+E33  |                   5768.41 |
| 1519 | cds+N409+E39  |                   5768.41 |
| 1588 | cds+N557+E41  |                   5759.48 |
| 2126 | cds+N500+E203 |                   5759.48 |
| 2133 | cds+N211+E42  |                   5759.48 |
|  183 | cds+N365+E7   |                   5759.48 |
|  902 | cds+N464+E110 |                   5759.48 |
| 2761 | cds+N27+E32   |                   5759.48 |
| 2061 | cds+N194+E232 |                   5759.48 |
| 2705 | cds+N365+E32  |                   5755.02 |
| 2053 | cds+N689+E36  |                   5750.55 |
|  846 | cds+N259+E163 |                   5750.55 |
|  460 | cds+N365+E36  |                   5750.55 |
| 1198 | cds+N557+E7   |                   5750.55 |
| 1692 | cds+N464+E33  |                   5750.55 |
|  538 | cds+N445+E36  |                   5750.55 |
|   67 | cds+N618+E110 |                   5746.09 |
| 2731 | cds+N561+E33  |                   5746.09 |
| 1903 | cds+N259+E21  |                   5746.09 |
|  619 | cds+N194+E6   |                   5741.62 |
| 1554 | cds+N500+E114 |                   5741.62 |
| 1547 | cds+N654+E77  |                   5741.62 |
| 2217 | cds+N342+E225 |                   5741.62 |
| 2721 | cds+N464+E110 |                   5741.62 |
|  611 | cds+N335+E90  |                   5737.16 |
| 2451 | cds+N500+E101 |                   5737.16 |
| 2295 | cds+N355+E1   |                   5737.16 |
| 2738 | cds+N335+E32  |                   5732.69 |
|  325 | cds+N464+E162 |                   5732.69 |
| 2186 | cds+N174+E33  |                   5732.69 |
|  393 | cds+N618+E78  |                   5732.69 |
| 2755 | cds+N654+E110 |                   5732.69 |
|  430 | cds+N211+E10  |                   5732.69 |
| 2711 | cds+N194+E33  |                   5728.23 |
| 1627 | cds+N512+E22  |                   5728.23 |
| 1358 | cds+N365+E1   |                   5728.23 |
|   10 | cds+N200+E193 |                   5723.77 |
| 2544 | cds+N302+E41  |                   5723.77 |
|  827 | cds+N654+E187 |                   5723.77 |
| 1927 | cds+N259+E17  |                   5723.77 |
| 2756 | cds+N112+E110 |                   5723.77 |
| 2771 | cds+N193+E33  |                   5719.3  |
|  189 | cds+N500+E225 |                   5719.3  |
|  438 | cds+N292+E12  |                   5719.3  |
| 1212 | cds+N549+E33  |                   5719.3  |
| 1987 | cds+N464+E6   |                   5719.3  |
| 2522 | cds+N654+E223 |                   5719.3  |
| 1029 | cds+N194+E14  |                   5719.3  |
| 2766 | cds+N512+E110 |                   5714.84 |
|  181 | cds+N259+E90  |                   5714.84 |
|  903 | cds+N112+E170 |                   5714.84 |
| 2733 | cds+N200+E32  |                   5710.37 |
| 1977 | cds+N153+E106 |                   5710.37 |
| 2316 | cds+N194+E36  |                   5710.37 |
| 1784 | cds+N561+E22  |                   5710.37 |
| 2456 | cds+N112+E7   |                   5705.91 |
| 2368 | cds+N503+E33  |                   5705.91 |
| 1208 | cds+N335+E135 |                   5705.91 |
| 1233 | cds+N259+E113 |                   5705.91 |
| 2745 | cds+N464+E33  |                   5705.91 |
| 1487 | cds+N27+E33   |                   5705.91 |[0m
[1m> Finished chain.[0m


[1m> Entering new TableSearcher chain...[0m

[Table Searcher] Thought: [33;1m[1;3mTo extract the top 100 materials with the largest surface area, we can sort the DataFrame by the 'accessible_surface_area' column in descending order and then use the head() function to get the first 100 rows.[0m
[Table Searcher] Input: [33;1m[1;3mimport pandas as pd
import json
df_sorted = df.sort_values(by='accessible_surface_area', ascending=False)
print(df_sorted.head(100).to_markdown())[0m
[Table Searcher] Observation: [33;1m[1;3m
|      | cif_id        |   accessible_surface_area |
|-----:|:--------------|--------------------------:|
|  235 | srs+N285+E129 |                   6063.06 |
|  723 | srs+N298+E63  |                   6058.6  |
| 2112 | srs+N606+E45  |                   6058.6  |
|  278 | srs+N298+E128 |                   6054.13 |
|  319 | srs+N285+E172 |                   6049.67 |
| 1110 | srs+N298+E168 |                   6045.2  |
| 1655 | srs+N298+E212 |                   6040.74 |
| 2290 | srs+N606+E14  |                   6036.27 |
| 2152 | srs+N611+E58  |                   6031.81 |
| 1126 | srs+N606+E180 |                   6031.81 |
| 1470 | srs+N606+E8   |                   6018.42 |
| 1560 | srs+N298+E151 |                   6018.42 |
|  910 | srs+N298+E71  |                   6018.42 |
| 1846 | srs+N298+E37  |                   6013.95 |
|  750 | srs+N298+E16  |                   6005.02 |
|  626 | srs+N298+E132 |                   5996.09 |
| 1112 | srs+N611+E29  |                   5991.63 |
|  893 | srs+N298+E216 |                   5991.63 |
|  970 | srs+N298+E18  |                   5982.7  |
| 1301 | srs+N285+E105 |                   5978.24 |
|  912 | srs+N298+E205 |                   5978.24 |
| 2202 | srs+N186+E16  |                   5973.77 |
| 2387 | srs+N285+E129 |                   5973.77 |
| 1816 | srs+N606+E188 |                   5969.31 |
| 1290 | srs+N298+E166 |                   5969.31 |
| 2354 | srs+N606+E221 |                   5964.84 |
| 2159 | srs+N298+E29  |                   5964.84 |
| 2278 | srs+N298+E146 |                   5964.84 |
| 1894 | srs+N606+E130 |                   5964.84 |
|  354 | srs+N611+E67  |                   5955.91 |
| 2119 | srs+N298+E25  |                   5955.91 |
| 1789 | srs+N611+E220 |                   5951.45 |
|  192 | srs+N298+E66  |                   5951.45 |
| 1842 | srs+N298+E186 |                   5951.45 |
| 2021 | srs+N606+E201 |                   5951.45 |
| 1611 | srs+N611+E139 |                   5946.99 |
|  849 | srs+N611+E81  |                   5946.99 |
| 1718 | srs+N298+E119 |                   5942.52 |
| 1498 | srs+N298+E206 |                   5938.06 |
|  928 | srs+N298+E81  |                   5933.59 |
| 1373 | srs+N611+E226 |                   5929.13 |
|  932 | srs+N298+E182 |                   5929.13 |
|  402 | srs+N298+E27  |                   5929.13 |
|   20 | srs+N611+E108 |                   5929.13 |
| 1242 | srs+N611+E52  |                   5920.2  |
| 2079 | srs+N298+E159 |                   5915.73 |
|  673 | srs+N606+E24  |                   5915.73 |
|  899 | srs+N186+E58  |                   5915.73 |
| 1813 | srs+N606+E6   |                   5911.27 |
|  174 | srs+N186+E204 |                   5911.27 |
|  801 | srs+N606+E181 |                   5906.81 |
|  901 | srs+N606+E23  |                   5906.81 |
|  454 | srs+N298+E221 |                   5906.81 |
| 1720 | srs+N606+E26  |                   5906.81 |
|  555 | srs+N411+E98  |                   5902.34 |
|  495 | srs+N186+E108 |                   5902.34 |
| 1520 | srs+N298+E190 |                   5902.34 |
| 2331 | srs+N611+E37  |                   5897.88 |
|  170 | srs+N606+E190 |                   5897.88 |
|  326 | srs+N96+E173  |                   5897.88 |
|  944 | srs+N606+E187 |                   5897.88 |
| 1937 | srs+N298+E134 |                   5897.88 |
| 1439 | srs+N298+E50  |                   5897.88 |
|  325 | srs+N186+E48  |                   5893.41 |
| 2143 | srs+N96+E204  |                   5893.41 |
| 1491 | srs+N519+E167 |                   5888.95 |
| 1349 | srs+N611+E151 |                   5888.95 |
| 1507 | srs+N186+E220 |                   5888.95 |
| 1355 | srs+N611+E173 |                   5884.48 |
|  320 | srs+N606+E87  |                   5884.48 |
|  869 | srs+N411+E224 |                   5880.02 |
| 1941 | srs+N186+E171 |                   5880.02 |
|  572 | srs+N411+E5   |                   5875.56 |
| 1844 | srs+N298+E167 |                   5875.56 |
| 1991 | srs+N606+E160 |                   5875.56 |
| 1681 | srs+N130+E129 |                   5871.09 |
|  163 | srs+N611+E19  |                   5871.09 |
|  516 | srs+N606+E113 |                   5866.63 |
| 2025 | srs+N298+E49  |                   5866.63 |
| 1372 | srs+N96+E171  |                   5862.16 |
|  686 | srs+N186+E85  |                   5862.16 |
|    3 | srs+N23+E129  |                   5857.7  |
| 2114 | srs+N606+E73  |                   5857.7  |
|  935 | srs+N411+E11  |                   5857.7  |
| 1956 | srs+N186+E180 |                   5857.7  |
| 1955 | srs+N298+E79  |                   5853.23 |
| 1609 | srs+N606+E175 |                   5853.23 |
|  730 | srs+N641+E149 |                   5853.23 |
|  556 | srs+N611+E11  |                   5853.23 |
| 2084 | srs+N611+E70  |                   5848.77 |
|  155 | srs+N606+E61  |                   5848.77 |
| 2097 | srs+N137+E16  |                   5844.3  |
|  798 | srs+N96+E168  |                   5844.3  |
| 1912 | srs+N411+E47  |                   5839.84 |
| 1269 | srs+N186+E52  |                   5839.84 |
| 1990 | srs+N315+E175 |                   5839.84 |
|  323 | srs+N415+E72  |                   5835.38 |
| 2153 | srs+N186+E138 |                   5835.38 |
| 1398 | srs+N298+E174 |                   5835.38 |
| 1009 | srs+N477+E129 |                   5835.38 |[0m
[1m> Finished chain.[0m


[1m> Entering new TableSearcher chain...[0m

[Table Searcher] Thought: [33;1m[1;3mTo extract the top 100 materials with the largest surface area, we can sort the DataFrame by the 'accessible_surface_area' column in descending order and then use the head() function to get the first 100 rows.[0m
[Table Searcher] Input: [33;1m[1;3mimport pandas as pd
import json
df_sorted = df.sort_values(by='accessible_surface_area', ascending=False)
print(df_sorted.head(100).to_markdown())[0m
[Table Searcher] Observation: [33;1m[1;3m
|      | cif_id        |   accessible_surface_area |
|-----:|:--------------|--------------------------:|
| 1274 | ths+N606+E8   |                   5853.23 |
|  605 | ths+N96+E149  |                   5835.38 |
|  193 | ths+N298+E81  |                   5835.38 |
|  597 | ths+N606+E23  |                   5830.91 |
| 1151 | ths+N606+E11  |                   5830.91 |
|  147 | ths+N411+E27  |                   5821.98 |
| 1284 | ths+N411+E44  |                   5821.98 |
|  293 | ths+N411+E44  |                   5808.59 |
|  632 | ths+N606+E156 |                   5804.12 |
|  506 | ths+N298+E168 |                   5804.12 |
|  499 | ths+N606+E24  |                   5795.2  |
| 1185 | ths+N606+E26  |                   5795.2  |
|  494 | ths+N298+E167 |                   5795.2  |
|  861 | ths+N606+E195 |                   5786.27 |
| 1251 | ths+N96+E19   |                   5772.87 |
|  403 | ths+N606+E219 |                   5772.87 |
| 1258 | ths+N411+E13  |                   5750.55 |
|  508 | ths+N606+E112 |                   5750.55 |
|  735 | ths+N411+E8   |                   5750.55 |
|  527 | ths+N96+E15   |                   5746.09 |
|  858 | ths+N96+E216  |                   5746.09 |
|   60 | ths+N411+E128 |                   5741.62 |
|  667 | ths+N298+E72  |                   5737.16 |
|  107 | ths+N298+E76  |                   5732.69 |
|  804 | ths+N606+E136 |                   5732.69 |
|  915 | ths+N96+E16   |                   5728.23 |
|  242 | ths+N96+E57   |                   5723.77 |
|  174 | ths+N96+E27   |                   5714.84 |
|  606 | ths+N315+E216 |                   5714.84 |
| 1194 | ths+N96+E127  |                   5714.84 |
|  291 | ths+N96+E220  |                   5705.91 |
| 1025 | ths+N298+E182 |                   5705.91 |
|  127 | ths+N411+E26  |                   5701.44 |
| 1266 | ths+N137+E216 |                   5701.44 |
|  346 | ths+N411+E187 |                   5683.59 |
|  793 | ths+N96+E18   |                   5683.59 |
|  466 | ths+N298+E15  |                   5679.12 |
| 1204 | ths+N96+E182  |                   5679.12 |
| 1138 | ths+N611+E81  |                   5679.12 |
|  806 | ths+N611+E108 |                   5674.66 |
|  773 | ths+N315+E128 |                   5674.66 |
|  636 | ths+N96+E158  |                   5674.66 |
|  324 | ths+N277+E207 |                   5674.66 |
|  227 | ths+N411+E95  |                   5670.19 |
|  373 | ths+N298+E13  |                   5670.19 |
| 1070 | ths+N315+E85  |                   5665.73 |
| 1141 | ths+N606+E187 |                   5661.26 |
|  663 | ths+N606+E181 |                   5661.26 |
|  694 | ths+N96+E130  |                   5661.26 |
|  269 | ths+N606+E148 |                   5656.8  |
| 1133 | ths+N96+E45   |                   5656.8  |
|  827 | ths+N298+E180 |                   5656.8  |
| 1224 | ths+N411+E85  |                   5656.8  |
|  784 | ths+N298+E201 |                   5652.34 |
|  697 | ths+N606+E234 |                   5652.34 |
|  123 | ths+N96+E72   |                   5647.87 |
|  313 | ths+N415+E180 |                   5643.41 |
| 1298 | ths+N411+E138 |                   5643.41 |
|  168 | ths+N298+E43  |                   5638.94 |
|   99 | ths+N611+E146 |                   5638.94 |
| 1037 | ths+N411+E234 |                   5638.94 |
|  253 | ths+N298+E159 |                   5638.94 |
|  720 | ths+N606+E86  |                   5634.48 |
|    6 | ths+N298+E216 |                   5634.48 |
|  695 | ths+N411+E76  |                   5634.48 |
|  235 | ths+N315+E138 |                   5634.48 |
|   62 | ths+N611+E132 |                   5630.01 |
|   64 | ths+N298+E71  |                   5630.01 |
|  745 | ths+N298+E130 |                   5625.55 |
|  549 | ths+N611+E44  |                   5625.55 |
| 1061 | ths+N606+E190 |                   5621.09 |
|  742 | ths+N298+E120 |                   5621.09 |
|  951 | ths+N606+E34  |                   5621.09 |
| 1062 | ths+N606+E178 |                   5618.85 |
|  941 | ths+N611+E151 |                   5618.85 |
|  681 | ths+N186+E48  |                   5616.62 |
|   84 | ths+N415+E186 |                   5614.39 |
|  524 | ths+N298+E128 |                   5614.39 |
|  208 | ths+N415+E16  |                   5614.39 |
|   79 | ths+N411+E150 |                   5612.16 |
|  438 | ths+N298+E175 |                   5609.92 |
|  415 | ths+N606+E113 |                   5609.92 |
|  692 | ths+N315+E131 |                   5609.92 |
|  611 | ths+N298+E86  |                   5605.46 |
|   28 | ths+N96+E195  |                   5605.46 |
|  212 | ths+N411+E112 |                   5598.76 |
|  995 | ths+N415+E81  |                   5598.76 |
|  640 | ths+N96+E52   |                   5596.53 |
|  552 | ths+N315+E171 |                   5596.53 |
|  204 | ths+N298+E162 |                   5596.53 |
|  860 | ths+N315+E13  |                   5596.53 |
|  323 | ths+N499+E187 |                   5594.3  |
|  321 | ths+N606+E137 |                   5589.83 |
| 1140 | ths+N130+E191 |                   5585.37 |
|   72 | ths+N411+E189 |                   5585.37 |
| 1097 | ths+N411+E204 |                   5583.14 |
|  198 | ths+N315+E92  |                   5583.14 |
|  581 | ths+N298+E69  |                   5565.28 |
|  141 | ths+N411+E160 |                   5565.28 |
|  732 | ths+N186+E175 |                   5558.58 |[0m
[1m> Finished chain.[0m


[1m> Entering new TableSearcher chain...[0m

[Table Searcher] Thought: [33;1m[1;3mTo extract the top 100 materials with the largest surface area, we can sort the DataFrame by the 'accessible_surface_area' column in descending order and then use the head() function to get the top 100 rows.[0m
[Table Searcher] Input: [33;1m[1;3mtop_100 = df.sort_values(by='accessible_surface_area', ascending=False).head(100)
print(top_100[['cif_id', 'accessible_surface_area']].to_markdown())[0m
[Table Searcher] Observation: [33;1m[1;3m
|      | cif_id        |   accessible_surface_area |
|-----:|:--------------|--------------------------:|
| 2794 | bcu+N642+E10  |                   6219.31 |
|    3 | bcu+N672+E229 |                   6152.35 |
| 2757 | bcu+N293+E10  |                   6112.17 |
| 2796 | bcu+N26+E10   |                   6080.92 |
| 2775 | bcu+N64+E10   |                   6067.52 |
| 1191 | bcu+N293+E39  |                   6040.74 |
| 2768 | bcu+N228+E229 |                   6027.34 |
| 2762 | bcu+N293+E1   |                   6009.49 |
| 2758 | bcu+N69+E10   |                   5955.91 |
| 1097 | bcu+N204+E10  |                   5951.45 |
| 2779 | bcu+N281+E10  |                   5929.13 |
|  438 | bcu+N293+E1   |                   5911.27 |
| 1740 | bcu+N293+E121 |                   5902.34 |
|  403 | bcu+N372+E10  |                   5902.34 |
| 1652 | bcu+N204+E39  |                   5897.88 |
| 2801 | bcu+N362+E10  |                   5897.88 |
| 2753 | bcu+N672+E229 |                   5884.48 |
|   21 | bcu+N293+E36  |                   5884.48 |
| 2756 | bcu+N281+E229 |                   5844.3  |
| 1389 | bcu+N656+E10  |                   5746.09 |
| 1720 | bcu+N642+E229 |                   5732.69 |
|  492 | bcu+N64+E225  |                   5728.23 |
| 2789 | bcu+N281+E1   |                   5719.3  |
| 2139 | bcu+N293+E21  |                   5701.44 |
| 2787 | bcu+N642+E229 |                   5692.52 |
| 2772 | bcu+N293+E229 |                   5670.19 |
| 2761 | bcu+N189+E10  |                   5665.73 |
| 1115 | bcu+N228+E39  |                   5661.26 |
| 2791 | bcu+N64+E1    |                   5656.8  |
| 2793 | bcu+N228+E10  |                   5647.87 |
| 2803 | bcu+N262+E229 |                   5634.48 |
| 2777 | bcu+N672+E39  |                   5630.01 |
| 1252 | bcu+N672+E59  |                   5614.39 |
| 2783 | bcu+N204+E229 |                   5605.46 |
| 1071 | bcu+N293+E40  |                   5601    |
| 2781 | bcu+N204+E10  |                   5598.76 |
| 2181 | bcu+N293+E126 |                   5576.44 |
| 1032 | bcu+N281+E10  |                   5547.42 |
| 2792 | bcu+N26+E1    |                   5545.19 |
| 2785 | bcu+N189+E229 |                   5542.96 |
| 2802 | bcu+N664+E229 |                   5534.03 |
|  856 | bcu+N228+E28  |                   5525.1  |
| 2106 | bcu+N281+E194 |                   5502.78 |
| 2769 | bcu+N64+E229  |                   5496.08 |
| 1053 | bcu+N212+E39  |                   5482.69 |
|  985 | bcu+N64+E223  |                   5431.35 |
| 2672 | bcu+N362+E1   |                   5417.96 |
|  730 | bcu+N637+E10  |                   5413.49 |
| 2807 | bcu+N141+E10  |                   5406.79 |
|  304 | bcu+N189+E10  |                   5404.56 |
|  565 | bcu+N293+E176 |                   5404.56 |
| 2767 | bcu+N637+E229 |                   5384.47 |
| 2754 | bcu+N587+E10  |                   5380.01 |
| 2766 | bcu+N35+E10   |                   5375.54 |
| 2806 | bcu+N228+E1   |                   5373.31 |
| 2774 | bcu+N626+E10  |                   5371.08 |
|  430 | bcu+N189+E39  |                   5346.53 |
| 1104 | bcu+N64+E82   |                   5344.29 |
| 2075 | bcu+N629+E10  |                   5333.13 |
|  449 | bcu+N664+E10  |                   5326.44 |
|  130 | bcu+N84+E56   |                   5324.2  |
|  420 | bcu+N281+E225 |                   5299.65 |
| 1043 | bcu+N204+E12  |                   5288.49 |
| 1783 | bcu+N204+E33  |                   5288.49 |
| 2804 | bcu+N204+E1   |                   5272.86 |
| 1980 | bcu+N281+E22  |                   5272.86 |
| 2763 | bcu+N656+E229 |                   5270.63 |
| 2770 | bcu+N637+E10  |                   5268.4  |
|  260 | bcu+N26+E59   |                   5255.01 |
| 1750 | bcu+N281+E223 |                   5250.54 |
| 2144 | bcu+N587+E229 |                   5241.61 |
| 2776 | bcu+N199+E10  |                   5237.15 |
|  203 | bcu+N64+E161  |                   5221.52 |
|  899 | bcu+N141+E39  |                   5219.29 |
| 2160 | bcu+N204+E83  |                   5210.36 |
|  523 | bcu+N212+E59  |                   5203.67 |
|  338 | bcu+N204+E41  |                   5185.81 |
| 2438 | bcu+N642+E2   |                   5176.88 |
| 2799 | bcu+N189+E1   |                   5167.95 |
| 2795 | bcu+N587+E229 |                   5152.33 |
|  418 | bcu+N281+E12  |                   5152.33 |
|  732 | bcu+N293+E41  |                   5145.63 |
| 2759 | bcu+N226+E10  |                   5143.4  |
| 2805 | bcu+N626+E229 |                   5138.93 |
|  167 | bcu+N637+E194 |                   5136.7  |
| 2782 | bcu+N212+E229 |                   5118.84 |
| 2773 | bcu+N212+E1   |                   5109.91 |
| 1119 | bcu+N293+E23  |                   5105.45 |
|  307 | bcu+N637+E9   |                   5103.22 |
| 1153 | bcu+N587+E194 |                   5089.82 |
| 1195 | bcu+N672+E33  |                   5085.36 |
|  126 | bcu+N204+E21  |                   5067.5  |
| 2566 | bcu+N587+E59  |                   5060.81 |
| 1889 | bcu+N149+E39  |                   5056.34 |
| 2154 | bcu+N281+E114 |                   5054.11 |
| 1794 | bcu+N262+E106 |                   5049.64 |
| 1641 | bcu+N281+E126 |                   5049.64 |
|  592 | bcu+N293+E38  |                   5045.18 |
| 1812 | bcu+N431+E39  |                   5040.72 |
| 1747 | bcu+N204+E170 |                   5040.72 |[0m
[1m> Finished chain.[0m


[1m> Entering new TableSearcher chain...[0m

[Table Searcher] Thought: [33;1m[1;3mTo extract the top 100 materials with the largest surface area, we can sort the DataFrame by the 'accessible_surface_area' column in descending order and then use the head() function to get the top 100 rows.[0m
[Table Searcher] Input: [33;1m[1;3mimport pandas as pd
import json
df_sorted = df.sort_values(by='accessible_surface_area', ascending=False)
print(df_sorted.head(100).to_markdown())[0m
[Table Searcher] Observation: [33;1m[1;3m
|      | cif_id        |   accessible_surface_area |
|-----:|:--------------|--------------------------:|
|   35 | fsc+N614+N483 |                   4279.54 |
| 1751 | fsc+N255+N214 |                   4266.14 |
| 1511 | fsc+N255+N214 |                   4263.91 |
| 1731 | fsc+N614+N457 |                   4243.82 |
|  342 | fsc+N614+N457 |                   4241.59 |
| 1750 | fsc+N614+N208 |                   4176.86 |
| 1735 | fsc+N665+N392 |                   4174.62 |
|  621 | fsc+N201+N457 |                   4159    |
|  885 | fsc+N614+N678 |                   4154.54 |
| 1753 | fsc+N665+N457 |                   4083.1  |
| 1741 | fsc+N614+N392 |                   4049.62 |
| 1220 | fsc+N201+N483 |                   4049.62 |
| 1524 | fsc+N201+N208 |                   4042.93 |
| 1747 | fsc+N665+N208 |                   4040.69 |
|  420 | fsc+N255+N392 |                   4022.84 |
| 1734 | fsc+N201+N457 |                   4016.14 |
| 1732 | fsc+N255+N392 |                   4009.44 |
| 1745 | fsc+N665+N483 |                   3982.66 |
| 1677 | fsc+N129+N208 |                   3980.42 |
| 1609 | fsc+N665+N457 |                   3978.19 |
| 1728 | fsc+N201+N392 |                   3978.19 |
| 1411 | fsc+N665+N208 |                   3944.71 |
| 1748 | fsc+N255+N678 |                   3944.71 |
| 1676 | fsc+N255+N521 |                   3929.08 |
|  669 | fsc+N614+N521 |                   3913.46 |
| 1241 | fsc+N665+N483 |                   3902.3  |
|  220 | fsc+N201+N392 |                   3897.83 |
|  981 | fsc+N614+N214 |                   3891.14 |
| 1746 | fsc+N255+N457 |                   3884.44 |
| 1617 | fsc+N255+N274 |                   3882.21 |
| 1439 | fsc+N255+N678 |                   3877.74 |
| 1401 | fsc+N255+N457 |                   3859.89 |
| 1744 | fsc+N12+N208  |                   3859.89 |
| 1057 | fsc+N12+N457  |                   3855.42 |
| 1729 | fsc+N614+N274 |                   3853.19 |
| 1171 | fsc+N12+N208  |                   3848.72 |
| 1386 | fsc+N12+N483  |                   3826.4  |
| 1425 | fsc+N614+N680 |                   3819.71 |
| 1742 | fsc+N201+N678 |                   3806.31 |
| 1737 | fsc+N255+N208 |                   3781.76 |
| 1730 | fsc+N12+N392  |                   3770.6  |
|  913 | fsc+N614+N570 |                   3750.51 |
|  176 | fsc+N255+N162 |                   3739.35 |
| 1740 | fsc+N201+N274 |                   3734.88 |
|  557 | fsc+N614+N560 |                   3725.95 |
| 1472 | fsc+N12+N678  |                   3710.33 |
|  660 | fsc+N665+N214 |                   3699.17 |
| 1720 | fsc+N255+N680 |                   3665.69 |
| 1736 | fsc+N665+N214 |                   3654.52 |
|  167 | fsc+N91+N457  |                   3641.13 |
|  897 | fsc+N201+N570 |                   3621.04 |
|  666 | fsc+N91+N678  |                   3618.81 |
| 1743 | fsc+N201+N214 |                   3616.58 |
| 1739 | fsc+N614+N678 |                   3607.65 |
|  491 | fsc+N665+N274 |                   3607.65 |
|  139 | fsc+N614+N162 |                   3596.49 |
|  445 | fsc+N129+N678 |                   3587.56 |
| 1629 | fsc+N255+N55  |                   3585.33 |
|  402 | fsc+N202+N457 |                   3565.24 |
| 1738 | fsc+N665+N678 |                   3533.99 |
| 1672 | fsc+N91+N392  |                   3527.29 |
|  223 | fsc+N255+N559 |                   3504.97 |
|  662 | fsc+N255+N283 |                   3493.81 |
|  503 | fsc+N202+N208 |                   3467.02 |
|  727 | fsc+N614+N151 |                   3467.02 |
| 1342 | fsc+N614+N167 |                   3458.09 |
|  390 | fsc+N399+N457 |                   3451.39 |
|  391 | fsc+N91+N483  |                   3446.93 |
|  182 | fsc+N255+N33  |                   3433.54 |
| 1052 | fsc+N255+N560 |                   3417.91 |
|  490 | fsc+N201+N151 |                   3415.68 |
| 1523 | fsc+N12+N274  |                   3402.29 |
| 1591 | fsc+N255+N690 |                   3402.29 |
| 1752 | fsc+N12+N274  |                   3386.66 |
|  396 | fsc+N129+N214 |                   3382.2  |
|  351 | fsc+N1+N457   |                   3366.57 |
| 1219 | fsc+N614+N33  |                   3355.41 |
|  979 | fsc+N201+N47  |                   3334.2  |
|  631 | fsc+N201+N521 |                   3323.04 |
| 1689 | fsc+N201+N167 |                   3309.65 |
|  194 | fsc+N1+N208   |                   3307.42 |
| 1423 | fsc+N255+N489 |                   3298.49 |
|  261 | fsc+N201+N222 |                   3295.14 |
| 1529 | fsc+N201+N55  |                   3278.4  |
|  908 | fsc+N12+N521  |                   3270.59 |
|  839 | fsc+N614+N222 |                   3258.31 |
|  942 | fsc+N255+N328 |                   3258.31 |
|  960 | fsc+N614+N283 |                   3250.5  |
|  742 | fsc+N597+N208 |                   3237.1  |
|  425 | fsc+N129+N680 |                   3225.94 |
|  412 | fsc+N614+N16  |                   3223.71 |
|  363 | fsc+N201+N559 |                   3222.59 |
| 1733 | fsc+N12+N214  |                   3221.48 |
|  422 | fsc+N255+N613 |                   3213.67 |
|  109 | fsc+N201+N613 |                   3213.67 |
| 1130 | fsc+N614+N341 |                   3206.97 |
| 1006 | fsc+N614+N666 |                   3206.97 |
|    2 | fsc+N129+N570 |                   3198.04 |
| 1590 | fsc+N614+N47  |                   3185.76 |
| 1322 | fsc+N665+N167 |                   3184.65 |[0m
[1m> Finished chain.[0m

[Generator] Get Children: [33;1m[1;3mgenerate 100 new materials with the largest surface area from the 100 materials.[0m['N47+E32', 'N274+E33', 'N234+E10', 'N613+E77', 'N85+E33', 'N274+E10', 'N694+E61', 'N559+E90', 'N613+E6', 'N613+E41', 'N47+E30', 'N574+E229', 'N613+E33', 'N668+E229', 'N628+E28', 'N47+E82', 'N559+E33', 'N678+E229', 'N406+E229', 'N680+E1', 'N274+E77', 'N483+E28', 'N274+E10', 'N613+E1', 'N213+E9', 'N180+E121', 'N694+E106', 'N222+E78', 'N680+E106', 'N222+E10', 'N47+E10', 'N180+E176', 'N47+E121', 'N392+E9', 'N595+E24', 'N483+E33', 'N167+E1', 'N540+E111', 'N222+E77', 'N180+E90', 'N657+E6', 'N222+E83', 'N657+E59', 'N392+E6', 'N47+E59', 'N559+E6', 'N222+E78', 'N392+E4', 'N598+E203', 'N678+E96', 'N392+E91', 'N598+E59', 'N162+E203', 'N274+E96', 'N483+E91', 'N483+E10', 'N680+E59', 'N483+E97', 'N214+E106', 'N668+E82', 'N521+E32', 'N47+E9', 'N234+E33', 'N480+E3', 'N483+E229', 'N295+E36', 'N694+E203', 'N559+E1', 'N55+E141', 'N392+E10', 'N341+E107', 'N613+E22', 'N148+E1', 'N465+E179', 'N613+E68', 'N483+E126', 'N295+E12', 'N180+E87', 'N678+E222', 'N680+E39', 'N214+E77', 'N392+E83', 'N162+E225', 'N680+E229', 'N213+E6', 'N392+E98', 'N483+E141', 'N680+E90', 'N598+E12', 'N16+E59', 'N205+E28', 'N16+E33', 'N240+E22', 'N309+E30', 'N336+E223', 'N489+E101', 'N341+E39', 'N483+E106', 'N595+E106', 'N105+E33']
['N515+E47', 'N267+E3', 'N310+E24', 'N649+E23', 'N697+E3', 'N310+E32', 'N267+E32', 'N310+E12', 'N76+E24', 'N238+E24', 'N238+E3', 'N76+E32', 'N515+E34', 'N492+E3', 'N515+E35', 'N697+E32', 'N697+E12', 'N515+E31', 'N310+E47', 'N515+E24', 'N238+E32', 'N161+E3', 'N435+E23', 'N76+E3', 'N515+E21', 'N93+E24', 'N113+E24', 'N93+E3', 'N161+E24', 'N238+E31', 'N93+E32', 'N68+E3', 'N2+E24', 'N76+E31', 'N267+E31', 'N310+E31', 'N307+E24', 'N68+E32', 'N310+E34', 'N76+E34', 'N310+E35', 'N515+E36', 'N76+E35', 'N492+E31', 'N2+E32', 'N492+E24', 'N156+E3', 'N649+E32', 'N492+E32', 'N515+E33', 'N310+E33', 'N649+E31', 'N76+E33', 'N697+E33', 'N310+E36', 'N492+E36', 'N435+E24', 'N161+E32', 'N50+E3', 'N310+E12', 'N2+E31', 'N93+E31', 'N68+E31', 'N267+E33', 'N307+E31', 'N2+E33', 'N2+E34', 'N515+E37', 'N238+E33', 'N93+E33', 'N310+E37', 'N188+E3', 'N2+E35', 'N515+E38', 'N238+E34', 'N435+E31', 'N515+E39', 'N310+E39', 'N2+E36', 'N307+E32', 'N719+E3', 'N93+E34', 'N93+E35', 'N708+E24', 'N68+E33', 'N697+E31', 'N515+E40', 'N93+E36', 'N113+E31', 'N113+E32', 'N238+E35', 'N708+E31', 'N492+E31', 'N158+E24', 'N697+E34', 'N398+E3', 'N515+E41', 'N50+E31']
WARNING:langchain.chat_models.openai:Retrying langchain.chat_models.openai.ChatOpenAI.completion_with_retry.<locals>._completion_with_retry in 1.0 seconds as it raised Timeout: Request timed out: HTTPSConnectionPool(host='api.openai.com', port=443): Read timed out. (read timeout=600).
['N628+E10', 'N574+E39', 'N553+E32', 'N198+E31', 'N198+E32', 'N489+E31', 'N553+E31', 'N481+E32', 'N553+E10', 'N628+E32', 'N489+E32', 'N628+E194', 'N198+E39', 'N553+E229', 'N536+E32', 'N343+E32', 'N628+E229', 'N481+E10', 'N481+E31', 'N125+E32', 'N287+E31', 'N198+E39', 'N589+E32', 'N481+E194', 'N628+E39', 'N553+E22', 'N553+E10', 'N198+E28', 'N489+E10', 'N198+E39', 'N125+E31', 'N270+E31', 'N553+E33', 'N270+E32', 'N553+E194', 'N553+E39', 'N553+E28', 'N343+E31', 'N481+E229', 'N553+E59', 'N287+E32', 'N536+E31', 'N589+E194', 'N574+E59', 'N553+E39', 'N553+E7', 'N125+E33', 'N489+E59', 'N489+E10', 'N574+E7', 'N198+E194', 'N553+E39', 'N628+E39', 'N589+E31', 'N574+E121', 'N198+E22', 'N489+E39', 'N553+E7', 'N489+E229', 'N553+E39', 'N553+E121', 'N198+E59', 'N574+E7', 'N489+E39', 'N628+E28', 'N553+E36', 'N489+E121', 'N489+E39', 'N481+E39', 'N422+E28', 'N86+E121', 'N198+E59', 'N574+E22', 'N198+E33', 'N536+E31', 'N489+E7', 'N574+E39', 'N574+E229', 'N574+E33', 'N553+E36', 'N489+E33', 'N102+E121', 'N422+E31', 'N198+E36', 'N489+E7', 'N691+E31', 'N134+E32', 'N574+E39', 'N574+E28', 'N628+E2', 'N553+E121', 'N447+E121', 'N553+E28', 'N489+E2', 'N574+E32', 'N198+E39', 'N554+E32', 'N328+E33', 'N198+E36', 'N628+E225']
['N234+N392', 'N234+N222', 'N234+N680', 'N234+N162', 'N234+N613', 'N234+N668', 'N234+N213', 'N234+N483', 'N234+N465', 'N234+N106', 'N234+N598', 'N234+N590', 'N234+N289', 'N234+N283', 'N234+N678', 'N234+N521', 'N234+N559', 'N234+N341', 'N234+N696', 'N234+N16', 'N234+N309', 'N234+N151', 'N234+N593', 'N234+N457', 'N234+N336', 'N234+N148', 'N234+N214', 'N234+N504', 'N234+N36', 'N234+N569', 'N234+N508', 'N234+N480', 'N234+N311', 'N234+N33', 'N234+N447', 'N234+N135', 'N234+N205', 'N234+N105', 'N234+N630', 'N234+N453', 'N234+N529', 'N234+N491', 'N234+N65', 'N234+N146', 'N234+N518', 'N234+N366', 'N234+N250', 'N234+N324', 'N234+N555', 'N234+N486', 'N234+N552', 'N234+N442', 'N535+N386', 'N535+N48', 'N535+N126', 'N392+N222', 'N392+N680', 'N392+N162', 'N392+N613', 'N392+N668', 'N392+N213', 'N392+N483', 'N392+N465', 'N392+N106', 'N392+N598', 'N392+N590', 'N392+N289', 'N392+N283', 'N392+N678', 'N392+N521', 'N392+N559', 'N392+N341', 'N392+N696', 'N392+N16', 'N392+N309', 'N392+N151', 'N392+N593', 'N392+N457', 'N392+N336', 'N392+N148', 'N392+N214', 'N392+N504', 'N392+N36', 'N392+N569', 'N392+N508', 'N392+N480', 'N392+N311', 'N392+N33', 'N392+N447', 'N392+N135', 'N392+N205', 'N392+N105', 'N392+N630', 'N392+N453', 'N392+N529', 'N392+N491', 'N392+N65', 'N392+N146', 'N392+N518', 'N392+N366', 'N392+N250', 'N392+N324', 'N392+N555', 'N392+N486', 'N392+N552', 'N392+N442']
['N259+E32', 'N112+E224', 'N654+E224', 'N464+E32', 'N561+E224', 'N112+E224', 'N194+E32', 'N500+E224', 'N500+E224', 'N512+E224', 'N464+E32', 'N464+E32', 'N194+E224', 'N654+E224', 'N292+E32', 'N470+E224', 'N551+E224', 'N561+E224', 'N211+E224', 'N193+E224', 'N549+E224', 'N193+E32', 'N112+E32', 'N551+E32', 'N259+E32', 'N512+E224', 'N500+E32', 'N503+E32', 'N193+E224', 'N335+E32', 'N194+E32', 'N193+E32', 'N259+E224', 'N464+E224', 'N259+E32', 'N689+E224', 'N194+E32', 'N500+E224', 'N551+E32', 'N551+E224', 'N409+E224', 'N557+E224', 'N500+E32', 'N211+E224', 'N365+E224', 'N464+E32', 'N27+E224', 'N194+E32', 'N365+E224', 'N689+E224', 'N259+E32', 'N365+E224', 'N557+E224', 'N464+E224', 'N445+E224', 'N618+E32', 'N561+E224', 'N259+E224', 'N194+E224', 'N500+E32', 'N654+E32', 'N342+E224', 'N464+E32', 'N335+E224', 'N500+E32', 'N355+E224', 'N335+E224', 'N464+E32', 'N174+E224', 'N618+E32', 'N654+E32', 'N211+E224', 'N194+E224', 'N512+E224', 'N365+E224', 'N200+E224', 'N302+E224', 'N654+E32', 'N259+E224', 'N112+E32', 'N193+E224', 'N500+E32', 'N292+E224', 'N549+E224', 'N464+E224', 'N654+E32', 'N194+E224', 'N512+E32', 'N259+E224', 'N112+E32', 'N200+E224', 'N153+E224', 'N194+E224', 'N561+E224', 'N112+E224', 'N503+E224', 'N335+E224', 'N259+E32', 'N464+E224', 'N27+E224']
['N285+E63', 'N298+E129', 'N606+E129', 'N298+E45', 'N285+E32', 'N298+E172', 'N606+E172', 'N611+E45', 'N606+E14', 'N298+E14', 'N285+E14', 'N611+E172', 'N606+E168', 'N298+E180', 'N285+E168', 'N611+E168', 'N298+E8', 'N606+E8', 'N285+E8', 'N611+E8', 'N298+E71', 'N606+E71', 'N285+E71', 'N611+E71', 'N298+E37', 'N606+E37', 'N285+E37', 'N611+E37', 'N298+E16', 'N606+E16', 'N285+E16', 'N611+E16', 'N298+E132', 'N606+E132', 'N285+E132', 'N611+E132', 'N298+E29', 'N606+E29', 'N285+E29', 'N611+E29', 'N298+E25', 'N606+E25', 'N285+E25', 'N611+E25', 'N298+E66', 'N606+E66', 'N285+E66', 'N611+E66', 'N298+E186', 'N606+E186', 'N285+E186', 'N611+E186', 'N298+E119', 'N606+E119', 'N285+E119', 'N611+E119', 'N298+E81', 'N606+E81', 'N285+E81', 'N611+E81', 'N298+E27', 'N606+E27', 'N285+E27', 'N611+E27', 'N298+E159', 'N606+E159', 'N285+E159', 'N611+E159', 'N298+E24', 'N606+E24', 'N285+E24', 'N611+E24', 'N298+E6', 'N606+E6', 'N285+E6', 'N611+E6', 'N298+E181', 'N606+E181', 'N285+E181', 'N611+E181', 'N298+E23', 'N606+E23', 'N285+E23', 'N611+E23', 'N298+E26', 'N606+E26', 'N285+E26', 'N611+E26', 'N298+E98', 'N606+E98', 'N285+E98', 'N611+E98', 'N298+E37', 'N606+E37', 'N285+E37', 'N611+E37', 'N298+E173', 'N606+E173', 'N285+E173', 'N611+E173', 'N298+E187', 'N606+E187', 'N285+E187', 'N611+E187', 'N298+E50', 'N606+E50', 'N285+E50', 'N611+E50', 'N298+E48', 'N606+E48', 'N285+E48', 'N611+E48', 'N298+E204', 'N606+E204', 'N285+E204', 'N611+E204', 'N298+E167', 'N606+E167', 'N285+E167', 'N611+E167', 'N298+E220', 'N606+E220', 'N285+E220', 'N611+E220', 'N298+E173', 'N606+E173', 'N285+E173', 'N611+E173', 'N298+E87', 'N606+E87', 'N285+E87', 'N611+E87', 'N298+E224', 'N606+E224', 'N285+E224', 'N611+E224', 'N298+E171', 'N606+E171', 'N285+E171', 'N611+E171', 'N298+E5', 'N606+E5', 'N285+E5', 'N611+E5', 'N298+E160', 'N606+E160', 'N285+E160', 'N611+E160', 'N298+E129', 'N606+E129', 'N285+E129', 'N611+E129', 'N298+E19', 'N606+E19', 'N285+E19', 'N611+E19', 'N298+E113', 'N606+E113', 'N285+E113', 'N611+E113', 'N298+E49', 'N606+E49', 'N285+E49', 'N611+E49', 'N298+E171', 'N606+E171', 'N285+E171', 'N611+E171', 'N298+E85', 'N606+E85', 'N285+E85', 'N611+E85', 'N298+E73', 'N606+E73', 'N285+E73', 'N611+E73', 'N298+E11', 'N606+E11', 'N285+E11', 'N611+E11', 'N298+E79', 'N606+E79', 'N285+E79', 'N611+E79', 'N298+E175', 'N606+E175', 'N285+E175', 'N611+E175', 'N298+E149', 'N606+E149', 'N285+E149', 'N611+E149', 'N298+E70', 'N606+E70', 'N285+E70', 'N611+E70', 'N298+E61', 'N606+E61', 'N285+E61', 'N611+E61', 'N298+E16', 'N606+E16', 'N285+E16', 'N611+E16', 'N298+E168', 'N606+E168', 'N285+E168', 'N611+E168', 'N298+E47', 'N606+E47', 'N285+E47', 'N611+E47', 'N298+E52', 'N606+E52', 'N285+E52', 'N611+E52', 'N298+E175', 'N606+E175', 'N285+E175', 'N611+E175', 'N298+E72', 'N606+E72', 'N285+E72', 'N611+E72', 'N298+E138', 'N606+E138', 'N285+E138', 'N611+E138', 'N298+E129', 'N606+E129', 'N285+E129', 'N611+E129']
['N606+E149', 'N96+E8', 'N298+E8', 'N606+E12', 'N411+E12', 'N411+E8', 'N606+E32', 'N298+E32', 'N606+E11', 'N411+E11', 'N411+E31', 'N606+E31', 'N298+E31', 'N606+E24', 'N96+E24', 'N298+E24', 'N606+E26', 'N96+E26', 'N298+E26', 'N606+E195', 'N96+E195', 'N298+E195', 'N606+E219', 'N96+E219', 'N298+E219', 'N411+E13', 'N606+E13', 'N96+E13', 'N411+E8', 'N606+E8', 'N96+E8', 'N96+E216', 'N411+E216', 'N298+E216', 'N606+E216', 'N411+E128', 'N606+E128', 'N96+E128', 'N298+E72', 'N606+E72', 'N96+E72', 'N298+E76', 'N606+E76', 'N96+E76', 'N606+E136', 'N96+E136', 'N298+E136', 'N96+E16', 'N411+E16', 'N298+E16', 'N606+E16', 'N96+E57', 'N411+E57', 'N298+E57', 'N606+E57', 'N96+E27', 'N411+E27', 'N298+E27', 'N606+E27', 'N315+E216', 'N606+E216', 'N96+E216', 'N411+E216', 'N96+E127', 'N411+E127', 'N298+E127', 'N606+E127', 'N96+E220', 'N411+E220', 'N298+E220', 'N606+E220', 'N298+E182', 'N606+E182', 'N96+E182', 'N411+E182', 'N411+E26', 'N606+E26', 'N96+E26', 'N298+E26', 'N137+E216', 'N606+E216', 'N96+E216', 'N411+E216', 'N411+E187', 'N606+E187', 'N96+E187', 'N298+E187', 'N96+E18', 'N411+E18', 'N298+E18', 'N606+E18', 'N298+E15', 'N606+E15', 'N96+E15', 'N411+E15', 'N96+E182', 'N411+E182', 'N298+E182', 'N606+E182', 'N611+E81', 'N606+E81', 'N96+E81', 'N411+E81', 'N611+E108', 'N606+E108', 'N96+E108', 'N411+E108', 'N315+E128', 'N606+E128', 'N96+E128', 'N411+E128', 'N96+E158', 'N411+E158', 'N298+E158', 'N606+E158', 'N277+E207', 'N606+E207', 'N96+E207', 'N411+E207', 'N411+E95', 'N606+E95', 'N96+E95', 'N298+E95', 'N298+E13', 'N606+E13', 'N96+E13', 'N411+E13', 'N315+E85', 'N606+E85', 'N96+E85', 'N411+E85', 'N606+E187', 'N96+E187', 'N298+E187', 'N411+E187', 'N606+E181', 'N96+E181', 'N298+E181', 'N411+E181', 'N96+E130', 'N411+E130', 'N298+E130', 'N606+E130', 'N606+E148', 'N96+E148', 'N298+E148', 'N411+E148', 'N96+E45', 'N411+E45', 'N298+E45', 'N606+E45', 'N298+E180', 'N606+E180', 'N96+E180', 'N411+E180', 'N411+E85', 'N606+E85', 'N96+E85', 'N298+E85', 'N298+E201', 'N606+E201', 'N96+E201', 'N411+E201', 'N606+E234', 'N96+E234', 'N298+E234', 'N411+E234', 'N96+E72', 'N411+E72', 'N298+E72', 'N606+E72', 'N415+E180', 'N606+E180', 'N96+E180', 'N411+E180', 'N411+E138', 'N606+E138', 'N96+E138', 'N298+E138', 'N298+E43', 'N606+E43', 'N96+E43', 'N411+E43', 'N611+E146', 'N606+E146', 'N96+E146', 'N411+E146', 'N411+E234', 'N606+E234', 'N96+E234', 'N298+E234', 'N298+E159', 'N606+E159', 'N96+E159', 'N411+E159', 'N606+E86', 'N96+E86', 'N298+E86', 'N411+E86', 'N298+E216', 'N606+E216', 'N96+E216', 'N411+E216', 'N411+E76', 'N606+E76', 'N96+E76', 'N298+E76', 'N315+E138', 'N606+E138', 'N96+E138', 'N411+E138', 'N611+E132', 'N606+E132', 'N96+E132', 'N411+E132', 'N298+E71', 'N606+E71', 'N96+E71', 'N411+E71', 'N298+E130', 'N606+E130', 'N96+E130', 'N411+E130', 'N611+E44', 'N606+E44', 'N96+E44', 'N411+E44', 'N606+E190', 'N96+E190', 'N298+E190', 'N411+E190', 'N298+E120', 'N606+E120', 'N96+E120', 'N411+E120', 'N606+E34', 'N96+E34', 'N298+E34', 'N411+E34', 'N606+E178', 'N96+E178', 'N298+E178', 'N411+E178', 'N611+E151', 'N606+E151', 'N96+E151', 'N411+E151', 'N186+E48', 'N606+E48', 'N96+E48', 'N411+E48', 'N415+E186', 'N606+E186', 'N96+E186', 'N411+E186', 'N298+E128', 'N606+E128', 'N96+E128', 'N411+E128', 'N415+E16', 'N606+E16', 'N96+E16', 'N411+E16', 'N411+E150', 'N606+E150', 'N96+E150', 'N298+E150', 'N298+E175', 'N606+E175', 'N96+E175', 'N411+E175', 'N606+E113', 'N96+E113', 'N298+E113', 'N411+E113', 'N315+E131', 'N606+E131', 'N96+E131', 'N411+E131', 'N298+E86', 'N606+E86', 'N96+E86', 'N411+E86', 'N96+E195', 'N411+E195', 'N298+E195', 'N606+E195', 'N411+E112', 'N606+E112', 'N96+E112', 'N298+E112', 'N415+E81', 'N606+E81', 'N96+E81', 'N411+E81', 'N96+E52', 'N411+E52', 'N298+E52', 'N606+E52', 'N315+E171', 'N606+E171', 'N96+E171', 'N411+E171', 'N298+E162', 'N606+E162', 'N96+E162', 'N411+E162', 'N315+E13', 'N606+E13', 'N96+E13', 'N411+E13', 'N499+E187', 'N606+E187', 'N96+E187', 'N411+E187', 'N606+E137', 'N96+E137', 'N298+E137', 'N411+E137', 'N130+E191', 'N606+E191', 'N96+E191', 'N411+E191', 'N411+E189', 'N606+E189', 'N96+E189', 'N298+E189', 'N411+E204', 'N606+E204', 'N96+E204', 'N298+E204', 'N315+E92', 'N606+E92', 'N96+E92', 'N411+E92', 'N298+E69', 'N606+E69', 'N96+E69', 'N411+E69', 'N411+E160', 'N606+E160', 'N96+E160', 'N298+E160', 'N186+E175', 'N606+E175', 'N96+E175', 'N411+E175']
['N642+E229', 'N672+E10', 'N293+E229', 'N26+E229', 'N64+E229', 'N293+E10', 'N228+E10', 'N293+E229', 'N69+E229', 'N204+E229', 'N281+E229', 'N293+E229', 'N293+E10', 'N372+E229', 'N204+E10', 'N362+E229', 'N672+E10', 'N293+E229', 'N281+E10', 'N656+E229', 'N642+E10', 'N64+E10', 'N281+E229', 'N293+E10', 'N642+E10', 'N293+E10', 'N189+E229', 'N228+E229', 'N64+E229', 'N228+E229', 'N262+E10', 'N672+E10', 'N672+E229', 'N204+E10', 'N293+E229', 'N204+E229', 'N293+E10', 'N281+E229', 'N26+E229', 'N189+E10', 'N664+E10', 'N228+E229', 'N281+E10', 'N64+E10', 'N212+E229', 'N64+E10', 'N362+E229', 'N637+E229', 'N141+E229', 'N189+E229', 'N293+E10', 'N637+E10', 'N587+E229', 'N35+E229', 'N228+E229', 'N626+E229', 'N189+E10', 'N64+E229', 'N629+E229', 'N664+E229', 'N84+E229', 'N281+E10', 'N204+E229', 'N204+E229', 'N204+E229', 'N281+E229', 'N656+E10', 'N637+E229', 'N26+E229', 'N281+E10', 'N587+E10', 'N199+E229', 'N64+E229', 'N141+E10', 'N204+E229', 'N212+E229', 'N204+E10', 'N642+E229', 'N189+E229', 'N587+E10', 'N281+E229', 'N293+E229', 'N226+E229', 'N626+E10', 'N637+E229', 'N212+E10', 'N212+E229', 'N293+E229', 'N637+E229', 'N587+E10', 'N672+E229', 'N204+E229', 'N587+E229', 'N149+E229', 'N281+E10', 'N262+E229', 'N281+E10', 'N293+E229', 'N431+E229', 'N204+E10']
['N614+N214', 'N255+N483', 'N255+N457', 'N614+N208', 'N665+N392', 'N201+N678', 'N614+N392', 'N201+N208', 'N665+N483', 'N255+N208', 'N201+N274', 'N614+N570', 'N255+N162', 'N201+N560', 'N12+N678', 'N665+N680', 'N91+N678', 'N201+N214', 'N665+N162', 'N129+N678', 'N255+N559', 'N202+N208', 'N614+N151', 'N91+N483', 'N255+N560', 'N201+N151', 'N12+N690', 'N1+N208', 'N201+N222', 'N12+N521', 'N614+N283', 'N129+N680', 'N201+N559', 'N12+N214', 'N201+N613', 'N614+N341', 'N129+N570', 'N665+N167', 'N255+N614', 'N255+N614', 'N614+N255', 'N614+N255', 'N255+N665', 'N255+N665', 'N665+N255', 'N665+N255', 'N201+N614', 'N201+N614', 'N614+N201', 'N614+N201', 'N201+N665', 'N201+N665', 'N665+N201', 'N665+N201', 'N255+N201', 'N255+N201', 'N201+N255', 'N201+N255', 'N12+N614', 'N12+N614', 'N614+N12', 'N614+N12', 'N12+N665', 'N12+N665', 'N665+N12', 'N665+N12', 'N12+N201', 'N12+N201', 'N201+N12', 'N201+N12', 'N12+N255', 'N12+N255', 'N255+N12', 'N255+N12', 'N91+N614', 'N91+N614', 'N614+N91', 'N614+N91', 'N91+N665', 'N91+N665', 'N665+N91', 'N665+N91', 'N91+N201', 'N91+N201', 'N201+N91', 'N201+N91', 'N91+N255', 'N91+N255', 'N255+N91', 'N255+N91', 'N202+N614', 'N202+N614', 'N614+N202', 'N614+N202', 'N202+N665', 'N202+N665', 'N665+N202', 'N665+N202', 'N202+N201', 'N202+N201', 'N201+N202', 'N201+N202', 'N202+N255', 'N202+N255', 'N255+N202', 'N255+N202', 'N129+N614', 'N129+N614', 'N614+N129', 'N614+N129', 'N129+N665', 'N129+N665', 'N665+N129', 'N665+N129', 'N129+N201', 'N129+N201', 'N201+N129', 'N201+N129', 'N129+N255', 'N129+N255', 'N255+N129', 'N255+N129']

[Generator] Generate Structures: [33;1m[1;3m[0m
pcu:   0%|          | 0/100 [00:00<?, ?it/s]/home/dudgns1675/library/PORMAKE/pormake/locator.py:20: UserWarning: Optimal rotation is not uniquely or poorly defined for the given sets of vectors.
  U, rmsd = scipy.spatial.transform.Rotation.align_vectors(p, q)
/home/dudgns1675/anaconda3/envs/chatmof/lib/python3.9/site-packages/ase/utils/__init__.py:62: FutureWarning: Please use atoms.cell.cellpar() instead
  warnings.warn(warning)
/home/dudgns1675/anaconda3/envs/chatmof/lib/python3.9/site-packages/ase/io/cif.py:401: UserWarning: crystal system 'triclinic' is not interpreted for space group Spacegroup(1, setting=1). This may result in wrong setting!
  warnings.warn(

pcu:   1%|          | 1/100 [00:00<00:49,  2.00it/s]
pcu:   2%|▏         | 2/100 [00:00<00:45,  2.17it/s]
pcu:   3%|▎         | 3/100 [00:01<00:43,  2.24it/s]
pcu:   4%|▍         | 4/100 [00:01<00:47,  2.01it/s]
pcu:   5%|▌         | 5/100 [00:02<00:43,  2.19it/s]
pcu:   6%|▌         | 6/100 [00:02<00:43,  2.17it/s]
pcu:   7%|▋         | 7/100 [00:03<00:42,  2.16it/s]
pcu:   8%|▊         | 8/100 [00:03<00:48,  1.90it/s]
pcu:   9%|▉         | 9/100 [00:04<00:44,  2.04it/s]
pcu:  10%|█         | 10/100 [00:04<00:40,  2.22it/s]
pcu:  11%|█         | 11/100 [00:05<00:39,  2.26it/s]
pcu:  12%|█▏        | 12/100 [00:05<00:41,  2.10it/s]
pcu:  13%|█▎        | 13/100 [00:06<00:39,  2.21it/s]
pcu:  14%|█▍        | 14/100 [00:06<00:40,  2.12it/s]
pcu:  15%|█▌        | 15/100 [00:06<00:38,  2.21it/s]
pcu:  16%|█▌        | 16/100 [00:07<00:37,  2.22it/s]
pcu:  17%|█▋        | 17/100 [00:07<00:34,  2.39it/s]
pcu:  18%|█▊        | 18/100 [00:08<00:37,  2.18it/s]
pcu:  19%|█▉        | 19/100 [00:08<00:37,  2.14it/s]/home/dudgns1675/anaconda3/envs/chatmof/lib/python3.9/site-packages/pymatgen/io/cif.py:1145: UserWarning: Issues encountered while parsing CIF: Some fractional coordinates rounded to ideal values to avoid issues with finite precision.
  warnings.warn("Issues encountered while parsing CIF: " + "\n".join(self.warnings))

pcu:  20%|██        | 20/100 [00:09<00:37,  2.14it/s]
pcu:  21%|██        | 21/100 [00:09<00:40,  1.97it/s]
pcu:  22%|██▏       | 22/100 [00:10<00:39,  1.98it/s]
pcu:  24%|██▍       | 24/100 [00:10<00:28,  2.62it/s]
pcu:  25%|██▌       | 25/100 [00:11<00:28,  2.60it/s]
pcu:  26%|██▌       | 26/100 [00:11<00:30,  2.45it/s]
pcu:  27%|██▋       | 27/100 [00:12<00:31,  2.34it/s]
pcu:  28%|██▊       | 28/100 [00:12<00:30,  2.35it/s]
pcu:  29%|██▉       | 29/100 [00:13<00:31,  2.25it/s]
pcu:  30%|███       | 30/100 [00:13<00:30,  2.30it/s]
pcu:  31%|███       | 31/100 [00:13<00:30,  2.27it/s]
pcu:  32%|███▏      | 32/100 [00:14<00:30,  2.20it/s]
pcu:  33%|███▎      | 33/100 [00:14<00:30,  2.17it/s]
pcu:  34%|███▍      | 34/100 [00:15<00:28,  2.28it/s]
pcu:  35%|███▌      | 35/100 [00:15<00:28,  2.25it/s]
pcu:  36%|███▌      | 36/100 [00:16<00:28,  2.27it/s]
pcu:  37%|███▋      | 37/100 [00:16<00:27,  2.26it/s]
pcu:  38%|███▊      | 38/100 [00:17<00:27,  2.26it/s]
pcu:  39%|███▉      | 39/100 [00:17<00:28,  2.13it/s]
pcu:  40%|████      | 40/100 [00:18<00:29,  2.04it/s]
pcu:  41%|████      | 41/100 [00:18<00:27,  2.18it/s]
pcu:  42%|████▏     | 42/100 [00:19<00:26,  2.20it/s]
pcu:  43%|████▎     | 43/100 [00:19<00:26,  2.17it/s]
pcu:  44%|████▍     | 44/100 [00:19<00:24,  2.30it/s]
pcu:  45%|████▌     | 45/100 [00:20<00:25,  2.20it/s]
pcu:  46%|████▌     | 46/100 [00:20<00:22,  2.37it/s]
pcu:  48%|████▊     | 48/100 [00:21<00:16,  3.13it/s]
pcu:  49%|████▉     | 49/100 [00:21<00:17,  2.90it/s]
pcu:  50%|█████     | 50/100 [00:21<00:18,  2.68it/s]
pcu:  51%|█████     | 51/100 [00:22<00:19,  2.56it/s]
pcu:  52%|█████▏    | 52/100 [00:22<00:19,  2.42it/s]
pcu:  53%|█████▎    | 53/100 [00:23<00:20,  2.34it/s]
pcu:  54%|█████▍    | 54/100 [00:23<00:20,  2.29it/s]
pcu:  55%|█████▌    | 55/100 [00:24<00:20,  2.18it/s]
pcu:  56%|█████▌    | 56/100 [00:24<00:20,  2.14it/s]
pcu:  57%|█████▋    | 57/100 [00:25<00:20,  2.09it/s]
pcu:  58%|█████▊    | 58/100 [00:25<00:20,  2.05it/s]
pcu:  59%|█████▉    | 59/100 [00:26<00:19,  2.06it/s]
pcu:  60%|██████    | 60/100 [00:26<00:18,  2.14it/s]
pcu:  61%|██████    | 61/100 [00:27<00:20,  1.93it/s]
pcu:  62%|██████▏   | 62/100 [00:27<00:18,  2.05it/s]
pcu:  63%|██████▎   | 63/100 [00:28<00:16,  2.20it/s]
pcu:  64%|██████▍   | 64/100 [00:28<00:15,  2.27it/s]
pcu:  65%|██████▌   | 65/100 [00:29<00:16,  2.08it/s]
pcu:  66%|██████▌   | 66/100 [00:29<00:15,  2.24it/s]
pcu:  67%|██████▋   | 67/100 [00:29<00:14,  2.26it/s]
pcu:  68%|██████▊   | 68/100 [00:30<00:13,  2.29it/s]
pcu:  69%|██████▉   | 69/100 [00:30<00:13,  2.25it/s]
pcu:  70%|███████   | 70/100 [00:31<00:13,  2.29it/s]
pcu:  71%|███████   | 71/100 [00:31<00:12,  2.27it/s]
pcu:  72%|███████▏  | 72/100 [00:32<00:11,  2.36it/s]
pcu:  73%|███████▎  | 73/100 [00:32<00:11,  2.27it/s]
pcu:  74%|███████▍  | 74/100 [00:32<00:11,  2.31it/s]
pcu:  75%|███████▌  | 75/100 [00:33<00:10,  2.33it/s]
pcu:  76%|███████▌  | 76/100 [00:33<00:10,  2.20it/s]
pcu:  77%|███████▋  | 77/100 [00:34<00:09,  2.35it/s]
pcu:  78%|███████▊  | 78/100 [00:34<00:09,  2.21it/s]
pcu:  79%|███████▉  | 79/100 [00:35<00:09,  2.19it/s]
pcu:  80%|████████  | 80/100 [00:35<00:09,  2.21it/s]
pcu:  81%|████████  | 81/100 [00:36<00:09,  2.08it/s]
pcu:  82%|████████▏ | 82/100 [00:36<00:08,  2.13it/s]
pcu:  83%|████████▎ | 83/100 [00:37<00:08,  2.11it/s]
pcu:  84%|████████▍ | 84/100 [00:37<00:07,  2.04it/s]
pcu:  85%|████████▌ | 85/100 [00:38<00:06,  2.18it/s]
pcu:  86%|████████▌ | 86/100 [00:38<00:06,  2.16it/s]
pcu:  87%|████████▋ | 87/100 [00:39<00:06,  2.12it/s]
pcu:  88%|████████▊ | 88/100 [00:39<00:05,  2.03it/s]
pcu:  89%|████████▉ | 89/100 [00:39<00:05,  2.19it/s]
pcu:  90%|█████████ | 90/100 [00:40<00:04,  2.21it/s]
pcu:  91%|█████████ | 91/100 [00:40<00:03,  2.25it/s]
pcu:  92%|█████████▏| 92/100 [00:41<00:03,  2.43it/s]
pcu:  93%|█████████▎| 93/100 [00:41<00:02,  2.50it/s]
pcu:  94%|█████████▍| 94/100 [00:41<00:02,  2.53it/s]
pcu:  95%|█████████▌| 95/100 [00:42<00:02,  2.40it/s]
pcu:  96%|█████████▌| 96/100 [00:42<00:01,  2.32it/s]
pcu:  97%|█████████▋| 97/100 [00:43<00:01,  2.35it/s]
pcu:  98%|█████████▊| 98/100 [00:43<00:00,  2.19it/s]
pcu:  99%|█████████▉| 99/100 [00:44<00:00,  2.18it/s]
pcu: 100%|██████████| 100/100 [00:44<00:00,  2.32it/s]
pcu: 100%|██████████| 100/100 [00:44<00:00,  2.24it/s]

dia:   0%|          | 0/98 [00:00<?, ?it/s]
dia:   1%|          | 1/98 [00:00<01:31,  1.06it/s]
dia:   2%|▏         | 2/98 [00:01<01:23,  1.14it/s]
dia:   3%|▎         | 3/98 [00:02<01:07,  1.41it/s]
dia:   4%|▍         | 4/98 [00:02<00:59,  1.57it/s]
dia:   5%|▌         | 5/98 [00:03<00:59,  1.56it/s]
dia:   6%|▌         | 6/98 [00:04<01:02,  1.48it/s]
dia:   7%|▋         | 7/98 [00:05<01:10,  1.30it/s]
dia:   8%|▊         | 8/98 [00:05<01:07,  1.32it/s]
dia:   9%|▉         | 9/98 [00:06<01:03,  1.39it/s]
dia:  10%|█         | 10/98 [00:07<00:57,  1.52it/s]
dia:  11%|█         | 11/98 [00:07<00:56,  1.54it/s]
dia:  12%|█▏        | 12/98 [00:08<01:02,  1.38it/s]
dia:  13%|█▎        | 13/98 [00:09<01:03,  1.35it/s]
dia:  14%|█▍        | 14/98 [00:10<00:59,  1.40it/s]
dia:  15%|█▌        | 15/98 [00:10<00:59,  1.38it/s]
dia:  16%|█▋        | 16/98 [00:11<01:00,  1.35it/s]
dia:  17%|█▋        | 17/98 [00:12<00:55,  1.46it/s]
dia:  18%|█▊        | 18/98 [00:12<00:53,  1.49it/s]
dia:  19%|█▉        | 19/98 [00:13<00:55,  1.41it/s]
dia:  20%|██        | 20/98 [00:14<00:53,  1.46it/s]
dia:  21%|██▏       | 21/98 [00:14<00:54,  1.42it/s]
dia:  22%|██▏       | 22/98 [00:15<00:54,  1.39it/s]
dia:  23%|██▎       | 23/98 [00:16<00:54,  1.37it/s]
dia:  24%|██▍       | 24/98 [00:17<00:54,  1.35it/s]
dia:  26%|██▌       | 25/98 [00:17<00:55,  1.31it/s]
dia:  27%|██▋       | 26/98 [00:18<00:54,  1.31it/s]
dia:  28%|██▊       | 27/98 [00:19<00:49,  1.44it/s]
dia:  29%|██▊       | 28/98 [00:20<00:53,  1.32it/s]
dia:  30%|██▉       | 29/98 [00:20<00:49,  1.39it/s]
dia:  31%|███       | 30/98 [00:21<00:44,  1.52it/s]
dia:  32%|███▏      | 31/98 [00:22<00:52,  1.28it/s]
dia:  33%|███▎      | 32/98 [00:23<00:50,  1.31it/s]
dia:  34%|███▎      | 33/98 [00:23<00:49,  1.32it/s]
dia:  35%|███▍      | 34/98 [00:24<00:45,  1.39it/s]
dia:  36%|███▌      | 35/98 [00:25<00:44,  1.41it/s]
dia:  37%|███▋      | 36/98 [00:25<00:40,  1.54it/s]
dia:  38%|███▊      | 37/98 [00:26<00:36,  1.67it/s]
dia:  39%|███▉      | 38/98 [00:27<00:40,  1.48it/s]
dia:  40%|███▉      | 39/98 [00:27<00:39,  1.50it/s]
dia:  41%|████      | 40/98 [00:28<00:40,  1.43it/s]
dia:  42%|████▏     | 41/98 [00:29<00:38,  1.49it/s]
dia:  43%|████▎     | 42/98 [00:29<00:37,  1.49it/s]
dia:  44%|████▍     | 43/98 [00:30<00:37,  1.45it/s]
dia:  45%|████▍     | 44/98 [00:30<00:34,  1.57it/s]
dia:  46%|████▌     | 45/98 [00:32<00:40,  1.32it/s]
dia:  47%|████▋     | 46/98 [00:32<00:35,  1.45it/s]
dia:  48%|████▊     | 47/98 [00:33<00:34,  1.49it/s]
dia:  49%|████▉     | 48/98 [00:33<00:34,  1.43it/s]
dia:  50%|█████     | 49/98 [00:34<00:37,  1.30it/s]
dia:  51%|█████     | 50/98 [00:35<00:35,  1.36it/s]
dia:  52%|█████▏    | 51/98 [00:36<00:31,  1.47it/s]
dia:  53%|█████▎    | 52/98 [00:36<00:29,  1.58it/s]
dia:  54%|█████▍    | 53/98 [00:37<00:28,  1.56it/s]
dia:  55%|█████▌    | 54/98 [00:37<00:27,  1.62it/s]
dia:  56%|█████▌    | 55/98 [00:38<00:25,  1.68it/s]
dia:  57%|█████▋    | 56/98 [00:38<00:24,  1.71it/s]
dia:  58%|█████▊    | 57/98 [00:39<00:26,  1.57it/s]
dia:  59%|█████▉    | 58/98 [00:40<00:28,  1.39it/s]
dia:  60%|██████    | 59/98 [00:41<00:30,  1.27it/s]
dia:  62%|██████▏   | 61/98 [00:42<00:22,  1.66it/s]
dia:  63%|██████▎   | 62/98 [00:43<00:23,  1.56it/s]
dia:  64%|██████▍   | 63/98 [00:43<00:22,  1.59it/s]
dia:  65%|██████▌   | 64/98 [00:44<00:22,  1.53it/s]
dia:  66%|██████▋   | 65/98 [00:44<00:19,  1.65it/s]
dia:  67%|██████▋   | 66/98 [00:45<00:21,  1.52it/s]
dia:  68%|██████▊   | 67/98 [00:46<00:22,  1.36it/s]
dia:  69%|██████▉   | 68/98 [00:47<00:23,  1.30it/s]
dia:  70%|███████   | 69/98 [00:47<00:20,  1.42it/s]
dia:  71%|███████▏  | 70/98 [00:48<00:20,  1.37it/s]
dia:  72%|███████▏  | 71/98 [00:49<00:18,  1.42it/s]
dia:  73%|███████▎  | 72/98 [00:50<00:19,  1.34it/s]
dia:  74%|███████▍  | 73/98 [00:51<00:19,  1.27it/s]
dia:  76%|███████▌  | 74/98 [00:51<00:16,  1.42it/s]
dia:  77%|███████▋  | 75/98 [00:52<00:15,  1.46it/s]
dia:  78%|███████▊  | 76/98 [00:53<00:15,  1.42it/s]
dia:  79%|███████▊  | 77/98 [00:53<00:15,  1.33it/s]
dia:  80%|███████▉  | 78/98 [00:54<00:14,  1.35it/s]
dia:  81%|████████  | 79/98 [00:55<00:14,  1.32it/s]
dia:  82%|████████▏ | 80/98 [00:56<00:13,  1.34it/s]
dia:  83%|████████▎ | 81/98 [00:56<00:13,  1.29it/s]
dia:  84%|████████▎ | 82/98 [00:57<00:13,  1.21it/s]
dia:  85%|████████▍ | 83/98 [00:58<00:12,  1.18it/s]
dia:  86%|████████▌ | 84/98 [00:59<00:11,  1.18it/s]
dia:  87%|████████▋ | 85/98 [01:00<00:10,  1.28it/s]
dia:  88%|████████▊ | 86/98 [01:00<00:08,  1.41it/s]
dia:  89%|████████▉ | 87/98 [01:01<00:08,  1.35it/s]
dia:  90%|████████▉ | 88/98 [01:02<00:07,  1.32it/s]
dia:  91%|█████████ | 89/98 [01:02<00:06,  1.45it/s]
dia:  92%|█████████▏| 90/98 [01:03<00:05,  1.40it/s]
dia:  93%|█████████▎| 91/98 [01:04<00:04,  1.46it/s]
dia:  94%|█████████▍| 92/98 [01:05<00:04,  1.46it/s]
dia:  96%|█████████▌| 94/98 [01:05<00:02,  1.84it/s]
dia:  97%|█████████▋| 95/98 [01:06<00:01,  1.74it/s]
dia:  98%|█████████▊| 96/98 [01:07<00:01,  1.69it/s]
dia:  99%|█████████▉| 97/98 [01:07<00:00,  1.73it/s]
dia: 100%|██████████| 98/98 [01:08<00:00,  1.57it/s]
dia: 100%|██████████| 98/98 [01:08<00:00,  1.43it/s]

acs:   0%|          | 0/100 [00:00<?, ?it/s]
acs:   1%|          | 1/100 [00:00<00:40,  2.42it/s]
acs:   2%|▏         | 2/100 [00:00<00:44,  2.22it/s]
acs:   3%|▎         | 3/100 [00:01<00:49,  1.97it/s]
acs:   4%|▍         | 4/100 [00:01<00:47,  2.04it/s]
acs:   5%|▌         | 5/100 [00:02<00:50,  1.87it/s]
acs:   6%|▌         | 6/100 [00:03<00:51,  1.82it/s]
acs:   7%|▋         | 7/100 [00:03<00:48,  1.90it/s]
acs:   8%|▊         | 8/100 [00:04<00:51,  1.79it/s]
acs:   9%|▉         | 9/100 [00:04<00:48,  1.89it/s]
acs:  10%|█         | 10/100 [00:05<00:49,  1.83it/s]
acs:  11%|█         | 11/100 [00:06<00:53,  1.66it/s]
acs:  12%|█▏        | 12/100 [00:06<00:49,  1.79it/s]
acs:  13%|█▎        | 13/100 [00:06<00:45,  1.92it/s]
acs:  14%|█▍        | 14/100 [00:07<00:45,  1.89it/s]
acs:  15%|█▌        | 15/100 [00:08<00:46,  1.81it/s]
acs:  16%|█▌        | 16/100 [00:08<00:48,  1.75it/s]
acs:  17%|█▋        | 17/100 [00:09<00:46,  1.80it/s]
acs:  18%|█▊        | 18/100 [00:09<00:42,  1.91it/s]
acs:  19%|█▉        | 19/100 [00:10<00:41,  1.97it/s]
acs:  20%|██        | 20/100 [00:10<00:43,  1.85it/s]
acs:  21%|██        | 21/100 [00:11<00:40,  1.93it/s]
acs:  23%|██▎       | 23/100 [00:11<00:32,  2.38it/s]
acs:  24%|██▍       | 24/100 [00:12<00:33,  2.30it/s]
acs:  25%|██▌       | 25/100 [00:12<00:32,  2.33it/s]
acs:  26%|██▌       | 26/100 [00:13<00:32,  2.29it/s]
acs:  28%|██▊       | 28/100 [00:13<00:24,  2.91it/s]
acs:  29%|██▉       | 29/100 [00:14<00:26,  2.66it/s]
acs:  31%|███       | 31/100 [00:14<00:21,  3.15it/s]
acs:  32%|███▏      | 32/100 [00:15<00:26,  2.56it/s]
acs:  33%|███▎      | 33/100 [00:15<00:27,  2.42it/s]
acs:  34%|███▍      | 34/100 [00:16<00:30,  2.15it/s]
acs:  35%|███▌      | 35/100 [00:16<00:31,  2.10it/s]
acs:  36%|███▌      | 36/100 [00:17<00:30,  2.10it/s]
acs:  37%|███▋      | 37/100 [00:17<00:30,  2.06it/s]
acs:  38%|███▊      | 38/100 [00:18<00:29,  2.10it/s]
acs:  39%|███▉      | 39/100 [00:18<00:30,  2.01it/s]
acs:  40%|████      | 40/100 [00:19<00:30,  1.97it/s]
acs:  41%|████      | 41/100 [00:19<00:31,  1.86it/s]
acs:  42%|████▏     | 42/100 [00:20<00:29,  1.94it/s]
acs:  43%|████▎     | 43/100 [00:20<00:28,  1.98it/s]
acs:  44%|████▍     | 44/100 [00:21<00:29,  1.89it/s]
acs:  46%|████▌     | 46/100 [00:21<00:21,  2.53it/s]
acs:  47%|████▋     | 47/100 [00:22<00:22,  2.41it/s]
acs:  48%|████▊     | 48/100 [00:22<00:23,  2.18it/s]
acs:  50%|█████     | 50/100 [00:23<00:18,  2.71it/s]
acs:  51%|█████     | 51/100 [00:23<00:19,  2.53it/s]
acs:  54%|█████▍    | 54/100 [00:24<00:12,  3.64it/s]
acs:  55%|█████▌    | 55/100 [00:25<00:15,  2.94it/s]
acs:  56%|█████▌    | 56/100 [00:25<00:15,  2.77it/s]
acs:  57%|█████▋    | 57/100 [00:25<00:16,  2.58it/s]
acs:  59%|█████▉    | 59/100 [00:26<00:14,  2.89it/s]
acs:  61%|██████    | 61/100 [00:27<00:12,  3.07it/s]
acs:  62%|██████▏   | 62/100 [00:27<00:13,  2.75it/s]
acs:  65%|██████▌   | 65/100 [00:28<00:09,  3.83it/s]
acs:  66%|██████▌   | 66/100 [00:28<00:10,  3.32it/s]
acs:  67%|██████▋   | 67/100 [00:29<00:11,  2.86it/s]
acs:  69%|██████▉   | 69/100 [00:29<00:09,  3.28it/s]
acs:  70%|███████   | 70/100 [00:30<00:11,  2.71it/s]
acs:  71%|███████   | 71/100 [00:30<00:12,  2.35it/s]
acs:  73%|███████▎  | 73/100 [00:31<00:09,  2.75it/s]
acs:  74%|███████▍  | 74/100 [00:31<00:10,  2.57it/s]
acs:  76%|███████▌  | 76/100 [00:32<00:08,  2.98it/s]
acs:  78%|███████▊  | 78/100 [00:32<00:06,  3.15it/s]
acs:  79%|███████▉  | 79/100 [00:33<00:07,  2.66it/s]
acs:  81%|████████  | 81/100 [00:34<00:06,  2.88it/s]
acs:  82%|████████▏ | 82/100 [00:34<00:06,  2.57it/s]
acs:  83%|████████▎ | 83/100 [00:35<00:06,  2.44it/s]
acs:  84%|████████▍ | 84/100 [00:35<00:06,  2.35it/s]
acs:  86%|████████▌ | 86/100 [00:35<00:04,  2.89it/s]
acs:  87%|████████▋ | 87/100 [00:36<00:05,  2.44it/s]
acs:  89%|████████▉ | 89/100 [00:37<00:03,  2.84it/s]
acs:  90%|█████████ | 90/100 [00:37<00:03,  2.68it/s]
acs:  92%|█████████▏| 92/100 [00:38<00:02,  2.89it/s]
acs:  94%|█████████▍| 94/100 [00:38<00:01,  3.09it/s]
acs:  95%|█████████▌| 95/100 [00:39<00:02,  2.46it/s]
acs:  97%|█████████▋| 97/100 [00:40<00:01,  2.71it/s]
acs:  98%|█████████▊| 98/100 [00:40<00:00,  2.20it/s]
acs: 100%|██████████| 100/100 [00:41<00:00,  2.66it/s]
acs: 100%|██████████| 100/100 [00:41<00:00,  2.42it/s]

rtl:   0%|          | 0/106 [00:00<?, ?it/s]ERROR:generate_mof.log:'NoneType' object has no attribute 'write_cif'
ERROR:generate_mof.log:'NoneType' object has no attribute 'write_cif'
ERROR:generate_mof.log:'NoneType' object has no attribute 'write_cif'
ERROR:generate_mof.log:'NoneType' object has no attribute 'write_cif'
ERROR:generate_mof.log:'NoneType' object has no attribute 'write_cif'
ERROR:generate_mof.log:'NoneType' object has no attribute 'write_cif'
ERROR:generate_mof.log:'NoneType' object has no attribute 'write_cif'
ERROR:generate_mof.log:'NoneType' object has no attribute 'write_cif'
ERROR:generate_mof.log:'NoneType' object has no attribute 'write_cif'
ERROR:generate_mof.log:'NoneType' object has no attribute 'write_cif'
ERROR:generate_mof.log:'NoneType' object has no attribute 'write_cif'
ERROR:generate_mof.log:'NoneType' object has no attribute 'write_cif'
ERROR:generate_mof.log:'NoneType' object has no attribute 'write_cif'
ERROR:generate_mof.log:'NoneType' object has no attribute 'write_cif'
ERROR:generate_mof.log:'NoneType' object has no attribute 'write_cif'
ERROR:generate_mof.log:'NoneType' object has no attribute 'write_cif'
ERROR:generate_mof.log:'NoneType' object has no attribute 'write_cif'
ERROR:generate_mof.log:'NoneType' object has no attribute 'write_cif'
ERROR:generate_mof.log:'NoneType' object has no attribute 'write_cif'
ERROR:generate_mof.log:'NoneType' object has no attribute 'write_cif'
ERROR:generate_mof.log:'NoneType' object has no attribute 'write_cif'
ERROR:generate_mof.log:'NoneType' object has no attribute 'write_cif'
ERROR:generate_mof.log:'NoneType' object has no attribute 'write_cif'
ERROR:generate_mof.log:'NoneType' object has no attribute 'write_cif'
ERROR:generate_mof.log:'NoneType' object has no attribute 'write_cif'
ERROR:generate_mof.log:'NoneType' object has no attribute 'write_cif'
ERROR:generate_mof.log:'NoneType' object has no attribute 'write_cif'
ERROR:generate_mof.log:'NoneType' object has no attribute 'write_cif'
ERROR:generate_mof.log:'NoneType' object has no attribute 'write_cif'
ERROR:generate_mof.log:'NoneType' object has no attribute 'write_cif'
ERROR:generate_mof.log:'NoneType' object has no attribute 'write_cif'
ERROR:generate_mof.log:'NoneType' object has no attribute 'write_cif'
ERROR:generate_mof.log:'NoneType' object has no attribute 'write_cif'
ERROR:generate_mof.log:'NoneType' object has no attribute 'write_cif'
ERROR:generate_mof.log:'NoneType' object has no attribute 'write_cif'
ERROR:generate_mof.log:'NoneType' object has no attribute 'write_cif'
ERROR:generate_mof.log:'NoneType' object has no attribute 'write_cif'
ERROR:generate_mof.log:'NoneType' object has no attribute 'write_cif'
ERROR:generate_mof.log:'NoneType' object has no attribute 'write_cif'
ERROR:generate_mof.log:'NoneType' object has no attribute 'write_cif'
ERROR:generate_mof.log:'NoneType' object has no attribute 'write_cif'
ERROR:generate_mof.log:'NoneType' object has no attribute 'write_cif'
ERROR:generate_mof.log:'NoneType' object has no attribute 'write_cif'
ERROR:generate_mof.log:'NoneType' object has no attribute 'write_cif'
ERROR:generate_mof.log:'NoneType' object has no attribute 'write_cif'
ERROR:generate_mof.log:'NoneType' object has no attribute 'write_cif'
ERROR:generate_mof.log:'NoneType' object has no attribute 'write_cif'
ERROR:generate_mof.log:'NoneType' object has no attribute 'write_cif'
ERROR:generate_mof.log:'NoneType' object has no attribute 'write_cif'
ERROR:generate_mof.log:'NoneType' object has no attribute 'write_cif'
ERROR:generate_mof.log:'NoneType' object has no attribute 'write_cif'
ERROR:generate_mof.log:'NoneType' object has no attribute 'write_cif'
ERROR:generate_mof.log:'NoneType' object has no attribute 'write_cif'
ERROR:generate_mof.log:'NoneType' object has no attribute 'write_cif'
ERROR:generate_mof.log:'NoneType' object has no attribute 'write_cif'
ERROR:generate_mof.log:'NoneType' object has no attribute 'write_cif'
ERROR:generate_mof.log:'NoneType' object has no attribute 'write_cif'
ERROR:generate_mof.log:'NoneType' object has no attribute 'write_cif'
ERROR:generate_mof.log:'NoneType' object has no attribute 'write_cif'
ERROR:generate_mof.log:'NoneType' object has no attribute 'write_cif'
ERROR:generate_mof.log:'NoneType' object has no attribute 'write_cif'
ERROR:generate_mof.log:'NoneType' object has no attribute 'write_cif'
ERROR:generate_mof.log:'NoneType' object has no attribute 'write_cif'
ERROR:generate_mof.log:'NoneType' object has no attribute 'write_cif'
ERROR:generate_mof.log:'NoneType' object has no attribute 'write_cif'
ERROR:generate_mof.log:'NoneType' object has no attribute 'write_cif'
ERROR:generate_mof.log:'NoneType' object has no attribute 'write_cif'
ERROR:generate_mof.log:'NoneType' object has no attribute 'write_cif'
ERROR:generate_mof.log:'NoneType' object has no attribute 'write_cif'
ERROR:generate_mof.log:'NoneType' object has no attribute 'write_cif'
ERROR:generate_mof.log:'NoneType' object has no attribute 'write_cif'
ERROR:generate_mof.log:'NoneType' object has no attribute 'write_cif'
ERROR:generate_mof.log:'NoneType' object has no attribute 'write_cif'
ERROR:generate_mof.log:'NoneType' object has no attribute 'write_cif'
ERROR:generate_mof.log:'NoneType' object has no attribute 'write_cif'
ERROR:generate_mof.log:'NoneType' object has no attribute 'write_cif'
ERROR:generate_mof.log:'NoneType' object has no attribute 'write_cif'
ERROR:generate_mof.log:'NoneType' object has no attribute 'write_cif'
ERROR:generate_mof.log:'NoneType' object has no attribute 'write_cif'
ERROR:generate_mof.log:'NoneType' object has no attribute 'write_cif'
ERROR:generate_mof.log:'NoneType' object has no attribute 'write_cif'
ERROR:generate_mof.log:'NoneType' object has no attribute 'write_cif'
ERROR:generate_mof.log:'NoneType' object has no attribute 'write_cif'
ERROR:generate_mof.log:'NoneType' object has no attribute 'write_cif'
ERROR:generate_mof.log:'NoneType' object has no attribute 'write_cif'
ERROR:generate_mof.log:'NoneType' object has no attribute 'write_cif'
ERROR:generate_mof.log:'NoneType' object has no attribute 'write_cif'
ERROR:generate_mof.log:'NoneType' object has no attribute 'write_cif'
ERROR:generate_mof.log:'NoneType' object has no attribute 'write_cif'
ERROR:generate_mof.log:'NoneType' object has no attribute 'write_cif'
ERROR:generate_mof.log:'NoneType' object has no attribute 'write_cif'
ERROR:generate_mof.log:'NoneType' object has no attribute 'write_cif'
ERROR:generate_mof.log:'NoneType' object has no attribute 'write_cif'
ERROR:generate_mof.log:'NoneType' object has no attribute 'write_cif'
ERROR:generate_mof.log:'NoneType' object has no attribute 'write_cif'
ERROR:generate_mof.log:'NoneType' object has no attribute 'write_cif'
ERROR:generate_mof.log:'NoneType' object has no attribute 'write_cif'
ERROR:generate_mof.log:'NoneType' object has no attribute 'write_cif'
ERROR:generate_mof.log:'NoneType' object has no attribute 'write_cif'
ERROR:generate_mof.log:'NoneType' object has no attribute 'write_cif'
ERROR:generate_mof.log:'NoneType' object has no attribute 'write_cif'
ERROR:generate_mof.log:'NoneType' object has no attribute 'write_cif'
ERROR:generate_mof.log:'NoneType' object has no attribute 'write_cif'
ERROR:generate_mof.log:'NoneType' object has no attribute 'write_cif'
ERROR:generate_mof.log:'NoneType' object has no attribute 'write_cif'
ERROR:generate_mof.log:'NoneType' object has no attribute 'write_cif'

rtl: 100%|██████████| 106/106 [00:00<00:00, 2057.10it/s]

cds:   0%|          | 0/100 [00:00<?, ?it/s]
cds:   1%|          | 1/100 [00:00<00:42,  2.33it/s]
cds:   2%|▏         | 2/100 [00:00<00:43,  2.26it/s]
cds:   3%|▎         | 3/100 [00:01<00:44,  2.19it/s]
cds:   4%|▍         | 4/100 [00:01<00:44,  2.17it/s]
cds:   5%|▌         | 5/100 [00:02<00:45,  2.09it/s]
cds:   7%|▋         | 7/100 [00:02<00:32,  2.89it/s]
cds:   8%|▊         | 8/100 [00:03<00:36,  2.51it/s]
cds:  10%|█         | 10/100 [00:03<00:30,  2.97it/s]
cds:  13%|█▎        | 13/100 [00:04<00:21,  4.03it/s]
cds:  15%|█▌        | 15/100 [00:04<00:20,  4.22it/s]
cds:  16%|█▌        | 16/100 [00:05<00:23,  3.56it/s]
cds:  17%|█▋        | 17/100 [00:05<00:26,  3.08it/s]
cds:  19%|█▉        | 19/100 [00:06<00:23,  3.44it/s]
cds:  20%|██        | 20/100 [00:06<00:26,  3.06it/s]
cds:  21%|██        | 21/100 [00:07<00:28,  2.73it/s]
cds:  22%|██▏       | 22/100 [00:07<00:30,  2.60it/s]
cds:  23%|██▎       | 23/100 [00:07<00:30,  2.53it/s]
cds:  24%|██▍       | 24/100 [00:08<00:31,  2.42it/s]
cds:  27%|██▋       | 27/100 [00:08<00:20,  3.53it/s]
cds:  28%|██▊       | 28/100 [00:09<00:23,  3.11it/s]
cds:  30%|███       | 30/100 [00:09<00:20,  3.47it/s]
cds:  33%|███▎      | 33/100 [00:10<00:15,  4.36it/s]
cds:  34%|███▍      | 34/100 [00:10<00:17,  3.67it/s]
cds:  36%|███▌      | 36/100 [00:11<00:16,  3.87it/s]
cds:  41%|████      | 41/100 [00:11<00:11,  5.26it/s]
cds:  42%|████▏     | 42/100 [00:12<00:12,  4.54it/s]
cds:  45%|████▌     | 45/100 [00:12<00:10,  5.06it/s]
cds:  47%|████▋     | 47/100 [00:13<00:11,  4.77it/s]
cds:  55%|█████▌    | 55/100 [00:13<00:05,  8.35it/s]
cds:  56%|█████▌    | 56/100 [00:14<00:06,  6.54it/s]
cds:  61%|██████    | 61/100 [00:14<00:04,  7.85it/s]
cds:  62%|██████▏   | 62/100 [00:15<00:07,  5.05it/s]
cds:  64%|██████▍   | 64/100 [00:15<00:07,  4.83it/s]
cds:  66%|██████▌   | 66/100 [00:16<00:08,  4.20it/s]
cds:  69%|██████▉   | 69/100 [00:17<00:06,  4.76it/s]
cds:  76%|███████▌  | 76/100 [00:17<00:03,  7.41it/s]
cds:  77%|███████▋  | 77/100 [00:18<00:03,  5.95it/s]
cds:  83%|████████▎ | 83/100 [00:18<00:02,  8.00it/s]
cds:  88%|████████▊ | 88/100 [00:19<00:01,  8.69it/s]
cds:  92%|█████████▏| 92/100 [00:19<00:01,  7.69it/s]
cds:  96%|█████████▌| 96/100 [00:20<00:00,  7.84it/s]
cds: 100%|██████████| 100/100 [00:20<00:00,  4.96it/s]

srs:   0%|          | 0/232 [00:00<?, ?it/s]ERROR:generate_mof.log:'NoneType' object has no attribute 'write_cif'
ERROR:generate_mof.log:'NoneType' object has no attribute 'write_cif'
ERROR:generate_mof.log:'NoneType' object has no attribute 'write_cif'

srs:   2%|▏         | 4/232 [00:00<00:30,  7.42it/s]ERROR:generate_mof.log:'NoneType' object has no attribute 'write_cif'
ERROR:generate_mof.log:'NoneType' object has no attribute 'write_cif'
ERROR:generate_mof.log:'NoneType' object has no attribute 'write_cif'

srs:   3%|▎         | 8/232 [00:01<00:29,  7.49it/s]
srs:   4%|▍         | 9/232 [00:01<00:46,  4.77it/s]
srs:   4%|▍         | 10/232 [00:02<01:03,  3.52it/s]ERROR:generate_mof.log:'NoneType' object has no attribute 'write_cif'
ERROR:generate_mof.log:'NoneType' object has no attribute 'write_cif'

srs:   6%|▌         | 13/232 [00:02<00:54,  4.03it/s]
srs:   6%|▌         | 14/232 [00:03<01:10,  3.08it/s]ERROR:generate_mof.log:'NoneType' object has no attribute 'write_cif'

srs:   7%|▋         | 16/232 [00:04<01:09,  3.12it/s]
srs:   7%|▋         | 17/232 [00:04<01:28,  2.42it/s]
srs:   8%|▊         | 18/232 [00:05<01:37,  2.21it/s]ERROR:generate_mof.log:'NoneType' object has no attribute 'write_cif'

srs:   9%|▊         | 20/232 [00:06<01:23,  2.53it/s]
srs:   9%|▉         | 21/232 [00:06<01:36,  2.20it/s]
srs:   9%|▉         | 22/232 [00:07<01:45,  1.98it/s]ERROR:generate_mof.log:'NoneType' object has no attribute 'write_cif'

srs:  10%|█         | 24/232 [00:08<01:30,  2.30it/s]
srs:  11%|█         | 25/232 [00:08<01:34,  2.18it/s]
srs:  11%|█         | 26/232 [00:09<01:38,  2.10it/s]ERROR:generate_mof.log:'NoneType' object has no attribute 'write_cif'

srs:  12%|█▏        | 28/232 [00:09<01:19,  2.56it/s]
srs:  12%|█▎        | 29/232 [00:10<01:30,  2.24it/s]
srs:  13%|█▎        | 30/232 [00:11<01:39,  2.04it/s]ERROR:generate_mof.log:'NoneType' object has no attribute 'write_cif'

srs:  14%|█▍        | 32/232 [00:11<01:23,  2.39it/s]
srs:  14%|█▍        | 33/232 [00:12<01:29,  2.22it/s]
srs:  15%|█▍        | 34/232 [00:12<01:33,  2.11it/s]ERROR:generate_mof.log:'NoneType' object has no attribute 'write_cif'

srs:  16%|█▌        | 36/232 [00:13<01:16,  2.55it/s]
srs:  16%|█▌        | 37/232 [00:13<01:27,  2.22it/s]
srs:  16%|█▋        | 38/232 [00:14<01:35,  2.02it/s]ERROR:generate_mof.log:'NoneType' object has no attribute 'write_cif'

srs:  17%|█▋        | 40/232 [00:15<01:20,  2.38it/s]
srs:  18%|█▊        | 41/232 [00:15<01:31,  2.09it/s]
srs:  18%|█▊        | 42/232 [00:16<01:39,  1.92it/s]ERROR:generate_mof.log:'NoneType' object has no attribute 'write_cif'

srs:  19%|█▉        | 44/232 [00:17<01:23,  2.26it/s]
srs:  19%|█▉        | 45/232 [00:17<01:26,  2.16it/s]
srs:  20%|█▉        | 46/232 [00:18<01:28,  2.11it/s]ERROR:generate_mof.log:'NoneType' object has no attribute 'write_cif'

srs:  21%|██        | 48/232 [00:18<01:11,  2.58it/s]
srs:  21%|██        | 49/232 [00:19<01:19,  2.31it/s]
srs:  22%|██▏       | 50/232 [00:19<01:25,  2.14it/s]ERROR:generate_mof.log:'NoneType' object has no attribute 'write_cif'

srs:  22%|██▏       | 52/232 [00:20<01:11,  2.54it/s]
srs:  23%|██▎       | 53/232 [00:21<01:18,  2.28it/s]
srs:  23%|██▎       | 54/232 [00:21<01:24,  2.11it/s]ERROR:generate_mof.log:'NoneType' object has no attribute 'write_cif'

srs:  24%|██▍       | 56/232 [00:22<01:10,  2.50it/s]
srs:  25%|██▍       | 57/232 [00:22<01:20,  2.17it/s]
srs:  25%|██▌       | 58/232 [00:23<01:28,  1.97it/s]ERROR:generate_mof.log:'NoneType' object has no attribute 'write_cif'

srs:  26%|██▌       | 60/232 [00:24<01:14,  2.31it/s]
srs:  26%|██▋       | 61/232 [00:24<01:16,  2.24it/s]
srs:  27%|██▋       | 62/232 [00:25<01:18,  2.16it/s]ERROR:generate_mof.log:'NoneType' object has no attribute 'write_cif'

srs:  28%|██▊       | 64/232 [00:25<01:02,  2.68it/s]
srs:  28%|██▊       | 65/232 [00:26<01:17,  2.16it/s]
srs:  28%|██▊       | 66/232 [00:27<01:20,  2.07it/s]ERROR:generate_mof.log:'NoneType' object has no attribute 'write_cif'

srs:  29%|██▉       | 68/232 [00:27<01:11,  2.29it/s]
srs:  30%|██▉       | 69/232 [00:28<01:17,  2.10it/s]
srs:  30%|███       | 70/232 [00:29<01:22,  1.97it/s]ERROR:generate_mof.log:'NoneType' object has no attribute 'write_cif'

srs:  31%|███       | 72/232 [00:29<01:07,  2.37it/s]
srs:  31%|███▏      | 73/232 [00:30<01:07,  2.36it/s]
srs:  32%|███▏      | 74/232 [00:30<01:14,  2.12it/s]ERROR:generate_mof.log:'NoneType' object has no attribute 'write_cif'

srs:  33%|███▎      | 76/232 [00:31<01:03,  2.46it/s]
srs:  33%|███▎      | 77/232 [00:31<01:10,  2.19it/s]
srs:  34%|███▎      | 78/232 [00:32<01:16,  2.01it/s]ERROR:generate_mof.log:'NoneType' object has no attribute 'write_cif'

srs:  34%|███▍      | 80/232 [00:33<01:03,  2.38it/s]
srs:  35%|███▍      | 81/232 [00:33<01:16,  1.99it/s]
srs:  35%|███▌      | 82/232 [00:34<01:19,  1.90it/s]ERROR:generate_mof.log:'NoneType' object has no attribute 'write_cif'

srs:  36%|███▌      | 84/232 [00:35<01:04,  2.30it/s]
srs:  37%|███▋      | 85/232 [00:35<01:08,  2.16it/s]
srs:  37%|███▋      | 86/232 [00:36<01:10,  2.07it/s]ERROR:generate_mof.log:'NoneType' object has no attribute 'write_cif'

srs:  38%|███▊      | 88/232 [00:36<00:57,  2.52it/s]
srs:  38%|███▊      | 89/232 [00:37<01:05,  2.18it/s]
srs:  39%|███▉      | 90/232 [00:38<01:11,  2.00it/s]ERROR:generate_mof.log:'NoneType' object has no attribute 'write_cif'

srs:  40%|███▉      | 92/232 [00:38<01:06,  2.11it/s]ERROR:generate_mof.log:'NoneType' object has no attribute 'write_cif'

srs:  42%|████▏     | 97/232 [00:39<00:36,  3.67it/s]
srs:  42%|████▏     | 98/232 [00:40<00:44,  3.03it/s]ERROR:generate_mof.log:'NoneType' object has no attribute 'write_cif'

srs:  43%|████▎     | 100/232 [00:40<00:43,  3.03it/s]
srs:  44%|████▎     | 101/232 [00:41<00:53,  2.45it/s]
srs:  44%|████▍     | 102/232 [00:42<01:02,  2.09it/s]ERROR:generate_mof.log:'NoneType' object has no attribute 'write_cif'

srs:  45%|████▍     | 104/232 [00:43<00:56,  2.26it/s]
srs:  45%|████▌     | 105/232 [00:43<00:59,  2.12it/s]
srs:  46%|████▌     | 106/232 [00:44<01:02,  2.01it/s]ERROR:generate_mof.log:'NoneType' object has no attribute 'write_cif'

srs:  47%|████▋     | 108/232 [00:44<00:50,  2.46it/s]
srs:  47%|████▋     | 109/232 [00:45<00:56,  2.19it/s]
srs:  47%|████▋     | 110/232 [00:46<01:00,  2.01it/s]ERROR:generate_mof.log:'NoneType' object has no attribute 'write_cif'

srs:  48%|████▊     | 112/232 [00:46<00:50,  2.36it/s]
srs:  49%|████▊     | 113/232 [00:47<00:55,  2.16it/s]
srs:  49%|████▉     | 114/232 [00:48<00:57,  2.04it/s]ERROR:generate_mof.log:'NoneType' object has no attribute 'write_cif'

srs:  50%|█████     | 116/232 [00:48<00:47,  2.44it/s]
srs:  50%|█████     | 117/232 [00:49<00:58,  1.97it/s]
srs:  51%|█████     | 118/232 [00:50<01:07,  1.70it/s]ERROR:generate_mof.log:'NoneType' object has no attribute 'write_cif'

srs:  52%|█████▏    | 120/232 [00:51<00:57,  1.93it/s]
srs:  52%|█████▏    | 121/232 [00:51<00:59,  1.86it/s]
srs:  53%|█████▎    | 122/232 [00:52<01:00,  1.81it/s]ERROR:generate_mof.log:'NoneType' object has no attribute 'write_cif'

srs:  53%|█████▎    | 124/232 [00:52<00:48,  2.22it/s]ERROR:generate_mof.log:'NoneType' object has no attribute 'write_cif'

srs:  56%|█████▌    | 129/232 [00:53<00:27,  3.73it/s]
srs:  56%|█████▌    | 130/232 [00:54<00:33,  3.05it/s]ERROR:generate_mof.log:'NoneType' object has no attribute 'write_cif'

srs:  57%|█████▋    | 132/232 [00:55<00:33,  3.00it/s]
srs:  57%|█████▋    | 133/232 [00:55<00:41,  2.39it/s]
srs:  58%|█████▊    | 134/232 [00:56<00:48,  2.01it/s]ERROR:generate_mof.log:'NoneType' object has no attribute 'write_cif'

srs:  59%|█████▊    | 136/232 [00:57<00:44,  2.14it/s]
srs:  59%|█████▉    | 137/232 [00:58<00:47,  1.99it/s]
srs:  59%|█████▉    | 138/232 [00:58<00:49,  1.89it/s]ERROR:generate_mof.log:'NoneType' object has no attribute 'write_cif'

srs:  60%|██████    | 140/232 [00:59<00:41,  2.24it/s]
srs:  61%|██████    | 141/232 [01:00<00:46,  1.96it/s]
srs:  61%|██████    | 142/232 [01:00<00:51,  1.76it/s]ERROR:generate_mof.log:'NoneType' object has no attribute 'write_cif'

srs:  62%|██████▏   | 144/232 [01:01<00:43,  2.02it/s]
srs:  62%|██████▎   | 145/232 [01:02<00:46,  1.87it/s]
srs:  63%|██████▎   | 146/232 [01:03<00:48,  1.77it/s]ERROR:generate_mof.log:'NoneType' object has no attribute 'write_cif'

srs:  64%|██████▍   | 148/232 [01:03<00:39,  2.13it/s]ERROR:generate_mof.log:'NoneType' object has no attribute 'write_cif'
ERROR:generate_mof.log:'NoneType' object has no attribute 'write_cif'

srs:  65%|██████▌   | 151/232 [01:04<00:27,  2.93it/s]ERROR:generate_mof.log:'NoneType' object has no attribute 'write_cif'

srs:  66%|██████▌   | 153/232 [01:04<00:24,  3.17it/s]
srs:  66%|██████▋   | 154/232 [01:05<00:27,  2.79it/s]ERROR:generate_mof.log:'NoneType' object has no attribute 'write_cif'

srs:  67%|██████▋   | 156/232 [01:05<00:24,  3.09it/s]
srs:  68%|██████▊   | 157/232 [01:06<00:30,  2.46it/s]
srs:  68%|██████▊   | 158/232 [01:07<00:35,  2.09it/s]ERROR:generate_mof.log:'NoneType' object has no attribute 'write_cif'

srs:  69%|██████▉   | 160/232 [01:08<00:31,  2.29it/s]
srs:  69%|██████▉   | 161/232 [01:08<00:38,  1.85it/s]
srs:  70%|██████▉   | 162/232 [01:09<00:43,  1.59it/s]ERROR:generate_mof.log:'NoneType' object has no attribute 'write_cif'

srs:  71%|███████   | 164/232 [01:10<00:37,  1.80it/s]ERROR:generate_mof.log:'NoneType' object has no attribute 'write_cif'

srs:  73%|███████▎  | 169/232 [01:11<00:19,  3.25it/s]
srs:  73%|███████▎  | 170/232 [01:12<00:22,  2.80it/s]ERROR:generate_mof.log:'NoneType' object has no attribute 'write_cif'

srs:  74%|███████▍  | 172/232 [01:12<00:20,  2.86it/s]
srs:  75%|███████▍  | 173/232 [01:13<00:23,  2.53it/s]
srs:  75%|███████▌  | 174/232 [01:14<00:25,  2.27it/s]ERROR:generate_mof.log:'NoneType' object has no attribute 'write_cif'

srs:  76%|███████▌  | 176/232 [01:14<00:21,  2.55it/s]
srs:  76%|███████▋  | 177/232 [01:15<00:24,  2.23it/s]
srs:  77%|███████▋  | 178/232 [01:15<00:26,  2.02it/s]ERROR:generate_mof.log:'NoneType' object has no attribute 'write_cif'

srs:  78%|███████▊  | 180/232 [01:16<00:22,  2.33it/s]
srs:  78%|███████▊  | 181/232 [01:17<00:25,  1.99it/s]
srs:  78%|███████▊  | 182/232 [01:18<00:28,  1.77it/s]ERROR:generate_mof.log:'NoneType' object has no attribute 'write_cif'

srs:  79%|███████▉  | 184/232 [01:18<00:23,  2.05it/s]
srs:  80%|███████▉  | 185/232 [01:19<00:23,  1.97it/s]
srs:  80%|████████  | 186/232 [01:20<00:24,  1.91it/s]ERROR:generate_mof.log:'NoneType' object has no attribute 'write_cif'

srs:  81%|████████  | 188/232 [01:20<00:18,  2.34it/s]
srs:  81%|████████▏ | 189/232 [01:21<00:20,  2.12it/s]
srs:  82%|████████▏ | 190/232 [01:21<00:21,  1.98it/s]ERROR:generate_mof.log:'NoneType' object has no attribute 'write_cif'

srs:  83%|████████▎ | 192/232 [01:22<00:16,  2.35it/s]
srs:  83%|████████▎ | 193/232 [01:22<00:17,  2.22it/s]
srs:  84%|████████▎ | 194/232 [01:23<00:17,  2.13it/s]ERROR:generate_mof.log:'NoneType' object has no attribute 'write_cif'

srs:  84%|████████▍ | 196/232 [01:24<00:13,  2.58it/s]
srs:  85%|████████▍ | 197/232 [01:24<00:14,  2.34it/s]
srs:  85%|████████▌ | 198/232 [01:25<00:17,  1.98it/s]ERROR:generate_mof.log:'NoneType' object has no attribute 'write_cif'

srs:  86%|████████▌ | 200/232 [01:26<00:15,  2.03it/s]ERROR:generate_mof.log:'NoneType' object has no attribute 'write_cif'

srs:  88%|████████▊ | 205/232 [01:26<00:07,  3.65it/s]ERROR:generate_mof.log:'NoneType' object has no attribute 'write_cif'

srs:  90%|█████████ | 209/232 [01:27<00:05,  4.41it/s]
srs:  91%|█████████ | 210/232 [01:28<00:05,  3.67it/s]ERROR:generate_mof.log:'NoneType' object has no attribute 'write_cif'

srs:  91%|█████████▏| 212/232 [01:28<00:05,  3.59it/s]
srs:  92%|█████████▏| 213/232 [01:29<00:06,  3.01it/s]
srs:  92%|█████████▏| 214/232 [01:29<00:06,  2.60it/s]ERROR:generate_mof.log:'NoneType' object has no attribute 'write_cif'

srs:  93%|█████████▎| 216/232 [01:30<00:05,  2.77it/s]ERROR:generate_mof.log:'NoneType' object has no attribute 'write_cif'

srs:  95%|█████████▌| 221/232 [01:31<00:02,  4.36it/s]
srs:  96%|█████████▌| 222/232 [01:31<00:02,  3.56it/s]ERROR:generate_mof.log:'NoneType' object has no attribute 'write_cif'

srs:  97%|█████████▋| 224/232 [01:32<00:02,  3.48it/s]
srs:  97%|█████████▋| 225/232 [01:33<00:02,  2.94it/s]
srs:  97%|█████████▋| 226/232 [01:33<00:02,  2.56it/s]ERROR:generate_mof.log:'NoneType' object has no attribute 'write_cif'

srs:  98%|█████████▊| 228/232 [01:34<00:01,  2.79it/s]ERROR:generate_mof.log:'NoneType' object has no attribute 'write_cif'
ERROR:generate_mof.log:'NoneType' object has no attribute 'write_cif'
ERROR:generate_mof.log:'NoneType' object has no attribute 'write_cif'

srs: 100%|██████████| 232/232 [01:34<00:00,  2.46it/s]

ths:   0%|          | 0/347 [00:00<?, ?it/s]
ths:   0%|          | 1/347 [00:00<02:37,  2.19it/s]
ths:   1%|          | 2/347 [00:00<02:31,  2.28it/s]
ths:   1%|          | 3/347 [00:01<02:31,  2.27it/s]
ths:   1%|          | 4/347 [00:01<02:33,  2.23it/s]
ths:   1%|▏         | 5/347 [00:02<02:22,  2.40it/s]
ths:   2%|▏         | 6/347 [00:02<02:12,  2.57it/s]
ths:   2%|▏         | 7/347 [00:03<02:36,  2.17it/s]
ths:   2%|▏         | 8/347 [00:03<02:52,  1.96it/s]
ths:   3%|▎         | 9/347 [00:04<02:48,  2.00it/s]
ths:   3%|▎         | 10/347 [00:04<02:35,  2.17it/s]
ths:   3%|▎         | 11/347 [00:04<02:21,  2.38it/s]
ths:   3%|▎         | 12/347 [00:05<02:22,  2.36it/s]
ths:   4%|▎         | 13/347 [00:05<02:23,  2.32it/s]
ths:   4%|▍         | 14/347 [00:06<02:23,  2.31it/s]
ths:   4%|▍         | 15/347 [00:06<02:22,  2.34it/s]
ths:   5%|▍         | 16/347 [00:07<02:22,  2.32it/s]
ths:   5%|▍         | 17/347 [00:07<02:19,  2.37it/s]
ths:   5%|▌         | 18/347 [00:07<02:14,  2.45it/s]
ths:   5%|▌         | 19/347 [00:08<02:12,  2.47it/s]
ths:   6%|▌         | 20/347 [00:08<02:16,  2.40it/s]
ths:   6%|▌         | 21/347 [00:09<02:17,  2.38it/s]
ths:   6%|▋         | 22/347 [00:09<02:19,  2.32it/s]
ths:   7%|▋         | 23/347 [00:10<02:23,  2.26it/s]
ths:   7%|▋         | 24/347 [00:10<02:24,  2.24it/s]
ths:   7%|▋         | 25/347 [00:10<02:26,  2.19it/s]
ths:   7%|▋         | 26/347 [00:11<02:09,  2.47it/s]
ths:   8%|▊         | 27/347 [00:11<02:37,  2.03it/s]
ths:   8%|▊         | 28/347 [00:12<02:25,  2.19it/s]
ths:   8%|▊         | 29/347 [00:12<02:13,  2.38it/s]
ths:   9%|▊         | 30/347 [00:13<02:15,  2.35it/s]
ths:   9%|▉         | 31/347 [00:13<02:14,  2.35it/s]
ths:   9%|▉         | 32/347 [00:13<02:14,  2.34it/s]
ths:  10%|▉         | 33/347 [00:14<02:36,  2.01it/s]
ths:  10%|▉         | 34/347 [00:15<02:31,  2.06it/s]
ths:  10%|█         | 35/347 [00:15<03:03,  1.70it/s]
ths:  10%|█         | 36/347 [00:16<03:25,  1.51it/s]
ths:  11%|█         | 37/347 [00:17<03:38,  1.42it/s]
ths:  11%|█         | 38/347 [00:17<03:12,  1.61it/s]
ths:  11%|█         | 39/347 [00:18<02:55,  1.75it/s]
ths:  12%|█▏        | 40/347 [00:18<02:43,  1.88it/s]
ths:  12%|█▏        | 41/347 [00:19<02:32,  2.01it/s]
ths:  12%|█▏        | 42/347 [00:19<02:26,  2.08it/s]
ths:  12%|█▏        | 43/347 [00:20<02:21,  2.14it/s]
ths:  13%|█▎        | 44/347 [00:20<02:16,  2.22it/s]
ths:  13%|█▎        | 45/347 [00:21<02:21,  2.14it/s]
ths:  13%|█▎        | 46/347 [00:21<02:22,  2.11it/s]
ths:  14%|█▎        | 47/347 [00:22<02:25,  2.06it/s]
ths:  14%|█▍        | 48/347 [00:22<02:20,  2.12it/s]
ths:  14%|█▍        | 49/347 [00:22<02:10,  2.29it/s]
ths:  14%|█▍        | 50/347 [00:23<02:12,  2.25it/s]
ths:  15%|█▍        | 51/347 [00:23<02:13,  2.22it/s]
ths:  15%|█▍        | 52/347 [00:24<02:04,  2.37it/s]
ths:  15%|█▌        | 53/347 [00:24<01:51,  2.65it/s]
ths:  16%|█▌        | 54/347 [00:24<01:50,  2.64it/s]
ths:  16%|█▌        | 55/347 [00:25<01:50,  2.64it/s]
ths:  16%|█▌        | 56/347 [00:25<01:45,  2.76it/s]
ths:  16%|█▋        | 57/347 [00:26<01:57,  2.47it/s]
ths:  17%|█▋        | 58/347 [00:26<01:51,  2.60it/s]
ths:  17%|█▋        | 59/347 [00:26<02:11,  2.19it/s]
ths:  17%|█▋        | 60/347 [00:27<02:21,  2.03it/s]
ths:  18%|█▊        | 62/347 [00:27<01:44,  2.74it/s]
ths:  18%|█▊        | 64/347 [00:28<01:24,  3.35it/s]
ths:  19%|█▊        | 65/347 [00:28<01:42,  2.74it/s]
ths:  19%|█▉        | 66/347 [00:29<01:46,  2.65it/s]
ths:  19%|█▉        | 67/347 [00:30<02:10,  2.14it/s]
ths:  20%|█▉        | 68/347 [00:30<02:07,  2.19it/s]
ths:  20%|█▉        | 69/347 [00:30<01:57,  2.36it/s]
ths:  20%|██        | 70/347 [00:31<01:59,  2.32it/s]
ths:  20%|██        | 71/347 [00:31<01:59,  2.31it/s]
ths:  21%|██        | 72/347 [00:32<01:53,  2.42it/s]
ths:  21%|██        | 73/347 [00:32<02:13,  2.05it/s]
ths:  21%|██▏       | 74/347 [00:33<02:02,  2.22it/s]
ths:  22%|██▏       | 75/347 [00:33<02:09,  2.10it/s]
ths:  22%|██▏       | 76/347 [00:34<01:54,  2.36it/s]
ths:  22%|██▏       | 77/347 [00:34<01:52,  2.41it/s]
ths:  22%|██▏       | 78/347 [00:34<01:48,  2.47it/s]
ths:  23%|██▎       | 79/347 [00:35<01:48,  2.48it/s]
ths:  23%|██▎       | 80/347 [00:35<01:39,  2.69it/s]
ths:  24%|██▎       | 82/347 [00:35<01:19,  3.32it/s]
ths:  24%|██▍       | 84/347 [00:36<01:11,  3.69it/s]
ths:  24%|██▍       | 85/347 [00:36<01:28,  2.96it/s]
ths:  25%|██▍       | 86/347 [00:37<01:41,  2.56it/s]
ths:  25%|██▌       | 87/347 [00:38<01:53,  2.29it/s]
ths:  25%|██▌       | 88/347 [00:38<01:53,  2.29it/s]
ths:  26%|██▌       | 89/347 [00:38<01:46,  2.43it/s]
ths:  26%|██▌       | 90/347 [00:39<02:00,  2.13it/s]
ths:  26%|██▌       | 91/347 [00:39<01:59,  2.14it/s]
ths:  27%|██▋       | 92/347 [00:40<01:53,  2.25it/s]
ths:  27%|██▋       | 93/347 [00:41<02:14,  1.89it/s]
ths:  27%|██▋       | 94/347 [00:41<02:03,  2.04it/s]
ths:  27%|██▋       | 95/347 [00:41<01:49,  2.31it/s]
ths:  28%|██▊       | 96/347 [00:42<01:43,  2.43it/s]
ths:  28%|██▊       | 98/347 [00:42<01:16,  3.24it/s]
ths:  29%|██▉       | 100/347 [00:42<01:08,  3.63it/s]
ths:  29%|██▉       | 101/347 [00:43<01:19,  3.11it/s]
ths:  29%|██▉       | 102/347 [00:43<01:26,  2.82it/s]
ths:  30%|██▉       | 103/347 [00:44<01:27,  2.79it/s]
ths:  30%|██▉       | 104/347 [00:44<01:33,  2.60it/s]
ths:  30%|███       | 105/347 [00:45<02:06,  1.91it/s]
ths:  31%|███       | 106/347 [00:46<02:04,  1.94it/s]
ths:  31%|███       | 107/347 [00:46<02:19,  1.72it/s]
ths:  31%|███       | 108/347 [00:47<02:16,  1.75it/s]
ths:  32%|███▏      | 110/347 [00:47<01:37,  2.42it/s]
ths:  32%|███▏      | 112/347 [00:48<01:16,  3.07it/s]
ths:  33%|███▎      | 113/347 [00:48<01:29,  2.61it/s]
ths:  33%|███▎      | 114/347 [00:49<01:30,  2.57it/s]
ths:  33%|███▎      | 115/347 [00:49<01:49,  2.11it/s]
ths:  33%|███▎      | 116/347 [00:50<02:05,  1.83it/s]ERROR:generate_mof.log:'NoneType' object has no attribute 'write_cif'
ERROR:generate_mof.log:'NoneType' object has no attribute 'write_cif'
ERROR:generate_mof.log:'NoneType' object has no attribute 'write_cif'

ths:  35%|███▍      | 120/347 [00:51<01:00,  3.74it/s]
ths:  35%|███▍      | 121/347 [00:51<01:22,  2.75it/s]
ths:  35%|███▌      | 122/347 [00:52<01:25,  2.63it/s]
ths:  35%|███▌      | 123/347 [00:52<01:28,  2.53it/s]
ths:  36%|███▌      | 124/347 [00:53<01:28,  2.53it/s]
ths:  36%|███▋      | 126/347 [00:53<01:08,  3.25it/s]
ths:  37%|███▋      | 127/347 [00:53<01:06,  3.29it/s]
ths:  37%|███▋      | 128/347 [00:54<01:22,  2.65it/s]
ths:  37%|███▋      | 129/347 [00:54<01:28,  2.46it/s]
ths:  37%|███▋      | 130/347 [00:55<01:31,  2.37it/s]
ths:  38%|███▊      | 131/347 [00:55<01:28,  2.45it/s]
ths:  38%|███▊      | 132/347 [00:56<01:38,  2.18it/s]
ths:  38%|███▊      | 133/347 [00:56<01:44,  2.05it/s]
ths:  39%|███▊      | 134/347 [00:57<01:49,  1.95it/s]
ths:  39%|███▉      | 135/347 [00:57<01:44,  2.02it/s]
ths:  39%|███▉      | 136/347 [00:58<01:42,  2.07it/s]
ths:  39%|███▉      | 137/347 [00:58<01:38,  2.13it/s]
ths:  40%|███▉      | 138/347 [00:59<01:37,  2.15it/s]
ths:  40%|████      | 139/347 [00:59<01:29,  2.33it/s]
ths:  40%|████      | 140/347 [01:00<01:30,  2.28it/s]
ths:  41%|████      | 141/347 [01:00<01:26,  2.39it/s]
ths:  41%|████      | 142/347 [01:00<01:29,  2.28it/s]
ths:  41%|████      | 143/347 [01:01<01:41,  2.01it/s]
ths:  41%|████▏     | 144/347 [01:02<01:46,  1.90it/s]
ths:  42%|████▏     | 145/347 [01:02<01:49,  1.84it/s]
ths:  42%|████▏     | 146/347 [01:03<01:53,  1.78it/s]
ths:  42%|████▏     | 147/347 [01:03<01:47,  1.86it/s]
ths:  43%|████▎     | 148/347 [01:04<01:35,  2.08it/s]
ths:  43%|████▎     | 149/347 [01:04<01:22,  2.39it/s]
ths:  43%|████▎     | 150/347 [01:04<01:20,  2.46it/s]
ths:  44%|████▎     | 151/347 [01:05<01:17,  2.54it/s]
ths:  44%|████▍     | 152/347 [01:05<01:21,  2.38it/s]
ths:  44%|████▍     | 153/347 [01:06<01:25,  2.28it/s]
ths:  44%|████▍     | 154/347 [01:06<01:26,  2.24it/s]
ths:  45%|████▍     | 155/347 [01:06<01:21,  2.37it/s]
ths:  45%|████▍     | 156/347 [01:07<01:17,  2.47it/s]
ths:  45%|████▌     | 157/347 [01:07<01:21,  2.34it/s]
ths:  46%|████▌     | 158/347 [01:08<01:22,  2.29it/s]
ths:  46%|████▌     | 159/347 [01:08<01:24,  2.22it/s]
ths:  46%|████▌     | 160/347 [01:09<01:23,  2.24it/s]
ths:  46%|████▋     | 161/347 [01:09<01:21,  2.27it/s]
ths:  47%|████▋     | 162/347 [01:09<01:19,  2.32it/s]
ths:  47%|████▋     | 163/347 [01:10<01:13,  2.50it/s]
ths:  47%|████▋     | 164/347 [01:10<01:19,  2.30it/s]
ths:  48%|████▊     | 165/347 [01:11<01:23,  2.19it/s]
ths:  48%|████▊     | 166/347 [01:11<01:26,  2.09it/s]
ths:  48%|████▊     | 167/347 [01:12<01:21,  2.20it/s]
ths:  48%|████▊     | 168/347 [01:12<01:19,  2.27it/s]
ths:  49%|████▊     | 169/347 [01:12<01:12,  2.46it/s]
ths:  49%|████▉     | 170/347 [01:13<01:13,  2.42it/s]
ths:  49%|████▉     | 171/347 [01:13<01:13,  2.39it/s]
ths:  50%|████▉     | 172/347 [01:14<01:13,  2.38it/s]
ths:  50%|████▉     | 173/347 [01:14<01:16,  2.28it/s]
ths:  50%|█████     | 174/347 [01:15<01:16,  2.25it/s]
ths:  50%|█████     | 175/347 [01:15<01:12,  2.38it/s]
ths:  51%|█████     | 176/347 [01:16<01:22,  2.07it/s]
ths:  51%|█████     | 177/347 [01:16<01:37,  1.75it/s]
ths:  51%|█████▏    | 178/347 [01:17<01:28,  1.90it/s]
ths:  52%|█████▏    | 179/347 [01:17<01:23,  2.01it/s]
ths:  52%|█████▏    | 180/347 [01:18<01:21,  2.04it/s]
ths:  52%|█████▏    | 181/347 [01:18<01:20,  2.07it/s]
ths:  52%|█████▏    | 182/347 [01:19<01:17,  2.14it/s]
ths:  53%|█████▎    | 183/347 [01:19<01:11,  2.30it/s]
ths:  53%|█████▎    | 184/347 [01:19<01:06,  2.46it/s]
ths:  53%|█████▎    | 185/347 [01:20<01:19,  2.05it/s]
ths:  54%|█████▎    | 186/347 [01:20<01:12,  2.22it/s]
ths:  54%|█████▍    | 187/347 [01:21<01:16,  2.08it/s]
ths:  54%|█████▍    | 188/347 [01:21<01:13,  2.16it/s]
ths:  54%|█████▍    | 189/347 [01:22<01:16,  2.06it/s]
ths:  55%|█████▍    | 190/347 [01:22<01:17,  2.02it/s]
ths:  55%|█████▌    | 191/347 [01:23<01:26,  1.80it/s]
ths:  55%|█████▌    | 192/347 [01:24<01:27,  1.78it/s]
ths:  56%|█████▌    | 193/347 [01:24<01:26,  1.77it/s]
ths:  56%|█████▌    | 194/347 [01:25<01:26,  1.78it/s]
ths:  56%|█████▌    | 195/347 [01:25<01:20,  1.89it/s]
ths:  56%|█████▋    | 196/347 [01:26<01:20,  1.89it/s]
ths:  57%|█████▋    | 197/347 [01:26<01:18,  1.92it/s]
ths:  57%|█████▋    | 198/347 [01:27<01:17,  1.91it/s]
ths:  57%|█████▋    | 199/347 [01:27<01:12,  2.05it/s]
ths:  58%|█████▊    | 200/347 [01:28<01:10,  2.10it/s]
ths:  58%|█████▊    | 202/347 [01:28<00:51,  2.81it/s]
ths:  59%|█████▉    | 204/347 [01:29<00:40,  3.57it/s]
ths:  59%|█████▉    | 205/347 [01:29<00:44,  3.16it/s]
ths:  59%|█████▉    | 206/347 [01:29<00:48,  2.94it/s]
ths:  60%|█████▉    | 207/347 [01:30<00:51,  2.73it/s]
ths:  60%|█████▉    | 208/347 [01:30<00:57,  2.43it/s]
ths:  61%|██████    | 210/347 [01:31<00:44,  3.08it/s]
ths:  61%|██████    | 212/347 [01:31<00:36,  3.72it/s]
ths:  61%|██████▏   | 213/347 [01:32<00:48,  2.76it/s]
ths:  62%|██████▏   | 214/347 [01:32<00:48,  2.75it/s]
ths:  62%|██████▏   | 215/347 [01:33<00:55,  2.40it/s]
ths:  62%|██████▏   | 216/347 [01:33<00:57,  2.28it/s]
ths:  63%|██████▎   | 217/347 [01:34<01:12,  1.80it/s]
ths:  63%|██████▎   | 218/347 [01:35<01:08,  1.88it/s]
ths:  63%|██████▎   | 219/347 [01:35<01:02,  2.05it/s]
ths:  63%|██████▎   | 220/347 [01:35<01:01,  2.05it/s]
ths:  64%|██████▎   | 221/347 [01:36<01:01,  2.06it/s]
ths:  64%|██████▍   | 222/347 [01:36<00:59,  2.11it/s]
ths:  64%|██████▍   | 223/347 [01:37<00:54,  2.26it/s]
ths:  65%|██████▍   | 224/347 [01:37<00:49,  2.50it/s]
ths:  65%|██████▍   | 225/347 [01:38<00:57,  2.14it/s]
ths:  65%|██████▌   | 226/347 [01:38<00:51,  2.33it/s]
ths:  65%|██████▌   | 227/347 [01:39<00:54,  2.22it/s]
ths:  66%|██████▌   | 228/347 [01:39<01:06,  1.78it/s]
ths:  66%|██████▌   | 229/347 [01:40<01:14,  1.59it/s]
ths:  66%|██████▋   | 230/347 [01:41<01:19,  1.47it/s]
ths:  67%|██████▋   | 231/347 [01:42<01:17,  1.49it/s]
ths:  67%|██████▋   | 232/347 [01:42<01:09,  1.66it/s]
ths:  67%|██████▋   | 233/347 [01:42<01:02,  1.82it/s]
ths:  67%|██████▋   | 234/347 [01:43<00:57,  1.96it/s]
ths:  68%|██████▊   | 235/347 [01:43<00:51,  2.19it/s]
ths:  68%|██████▊   | 236/347 [01:44<00:53,  2.09it/s]
ths:  68%|██████▊   | 237/347 [01:44<00:53,  2.05it/s]
ths:  69%|██████▊   | 238/347 [01:45<00:54,  2.00it/s]
ths:  69%|██████▉   | 239/347 [01:45<00:56,  1.93it/s]
ths:  69%|██████▉   | 240/347 [01:46<00:56,  1.88it/s]
ths:  69%|██████▉   | 241/347 [01:46<00:56,  1.88it/s]
ths:  70%|██████▉   | 242/347 [01:47<00:57,  1.84it/s]
ths:  70%|███████   | 243/347 [01:47<00:53,  1.96it/s]
ths:  70%|███████   | 244/347 [01:48<00:50,  2.04it/s]
ths:  71%|███████   | 245/347 [01:48<00:49,  2.05it/s]
ths:  71%|███████   | 246/347 [01:49<00:48,  2.08it/s]
ths:  71%|███████   | 247/347 [01:49<00:44,  2.24it/s]
ths:  71%|███████▏  | 248/347 [01:49<00:38,  2.57it/s]
ths:  72%|███████▏  | 249/347 [01:50<00:51,  1.92it/s]
ths:  72%|███████▏  | 250/347 [01:51<00:48,  1.99it/s]
ths:  72%|███████▏  | 251/347 [01:51<00:53,  1.79it/s]
ths:  73%|███████▎  | 252/347 [01:52<00:47,  1.99it/s]
ths:  73%|███████▎  | 253/347 [01:52<00:44,  2.11it/s]
ths:  73%|███████▎  | 254/347 [01:53<00:41,  2.22it/s]
ths:  73%|███████▎  | 255/347 [01:53<00:37,  2.44it/s]
ths:  74%|███████▍  | 256/347 [01:53<00:37,  2.39it/s]
ths:  74%|███████▍  | 258/347 [01:54<00:28,  3.10it/s]
ths:  75%|███████▍  | 260/347 [01:54<00:23,  3.64it/s]
ths:  75%|███████▌  | 261/347 [01:55<00:27,  3.17it/s]
ths:  76%|███████▌  | 262/347 [01:55<00:29,  2.91it/s]
ths:  76%|███████▌  | 263/347 [01:55<00:29,  2.89it/s]
ths:  76%|███████▌  | 264/347 [01:56<00:30,  2.76it/s]
ths:  76%|███████▋  | 265/347 [01:56<00:33,  2.46it/s]
ths:  77%|███████▋  | 266/347 [01:57<00:35,  2.28it/s]
ths:  77%|███████▋  | 267/347 [01:57<00:37,  2.15it/s]
ths:  77%|███████▋  | 268/347 [01:58<00:35,  2.24it/s]
ths:  78%|███████▊  | 269/347 [01:59<00:41,  1.88it/s]
ths:  78%|███████▊  | 270/347 [01:59<00:37,  2.04it/s]
ths:  78%|███████▊  | 271/347 [02:00<00:39,  1.92it/s]
ths:  78%|███████▊  | 272/347 [02:00<00:40,  1.87it/s]
ths:  79%|███████▊  | 273/347 [02:01<00:39,  1.86it/s]
ths:  79%|███████▉  | 274/347 [02:01<00:39,  1.84it/s]
ths:  79%|███████▉  | 275/347 [02:02<00:36,  1.96it/s]
ths:  80%|███████▉  | 276/347 [02:02<00:36,  1.94it/s]
ths:  80%|███████▉  | 277/347 [02:03<00:41,  1.70it/s]
ths:  80%|████████  | 278/347 [02:03<00:36,  1.88it/s]
ths:  80%|████████  | 279/347 [02:04<00:31,  2.14it/s]
ths:  81%|████████  | 280/347 [02:04<00:32,  2.03it/s]
ths:  81%|████████  | 281/347 [02:05<00:33,  1.99it/s]
ths:  81%|████████▏ | 282/347 [02:05<00:33,  1.97it/s]
ths:  82%|████████▏ | 283/347 [02:06<00:30,  2.08it/s]
ths:  82%|████████▏ | 284/347 [02:06<00:29,  2.15it/s]
ths:  82%|████████▏ | 285/347 [02:06<00:26,  2.33it/s]
ths:  82%|████████▏ | 286/347 [02:07<00:26,  2.29it/s]
ths:  83%|████████▎ | 287/347 [02:07<00:26,  2.27it/s]
ths:  83%|████████▎ | 288/347 [02:08<00:24,  2.41it/s]
ths:  83%|████████▎ | 289/347 [02:08<00:27,  2.08it/s]
ths:  84%|████████▎ | 290/347 [02:09<00:26,  2.13it/s]
ths:  84%|████████▍ | 291/347 [02:09<00:26,  2.14it/s]
ths:  84%|████████▍ | 292/347 [02:10<00:25,  2.18it/s]
ths:  84%|████████▍ | 293/347 [02:10<00:25,  2.15it/s]
ths:  85%|████████▍ | 294/347 [02:11<00:24,  2.15it/s]
ths:  85%|████████▌ | 295/347 [02:11<00:22,  2.29it/s]
ths:  85%|████████▌ | 296/347 [02:11<00:22,  2.31it/s]
ths:  86%|████████▌ | 297/347 [02:12<00:25,  1.99it/s]
ths:  86%|████████▌ | 298/347 [02:13<00:23,  2.05it/s]
ths:  86%|████████▌ | 299/347 [02:13<00:28,  1.71it/s]
ths:  86%|████████▋ | 300/347 [02:14<00:27,  1.72it/s]
ths:  87%|████████▋ | 301/347 [02:14<00:25,  1.83it/s]
ths:  87%|████████▋ | 302/347 [02:15<00:23,  1.94it/s]
ths:  87%|████████▋ | 303/347 [02:15<00:20,  2.14it/s]
ths:  88%|████████▊ | 304/347 [02:16<00:19,  2.24it/s]
ths:  88%|████████▊ | 305/347 [02:16<00:22,  1.88it/s]
ths:  88%|████████▊ | 306/347 [02:17<00:19,  2.06it/s]
ths:  88%|████████▊ | 307/347 [02:17<00:20,  1.93it/s]
ths:  89%|████████▉ | 308/347 [02:18<00:20,  1.95it/s]
ths:  89%|████████▉ | 310/347 [02:18<00:13,  2.77it/s]
ths:  90%|████████▉ | 311/347 [02:18<00:12,  2.92it/s]
ths:  90%|████████▉ | 312/347 [02:19<00:12,  2.77it/s]
ths:  90%|█████████ | 313/347 [02:19<00:14,  2.37it/s]
ths:  90%|█████████ | 314/347 [02:20<00:15,  2.17it/s]
ths:  91%|█████████ | 315/347 [02:20<00:14,  2.18it/s]
ths:  91%|█████████ | 316/347 [02:21<00:15,  1.97it/s]
ths:  91%|█████████▏| 317/347 [02:22<00:16,  1.84it/s]
ths:  92%|█████████▏| 318/347 [02:22<00:16,  1.74it/s]
ths:  92%|█████████▏| 319/347 [02:23<00:15,  1.81it/s]
ths:  92%|█████████▏| 320/347 [02:23<00:13,  1.96it/s]ERROR:generate_mof.log:'NoneType' object has no attribute 'write_cif'
ERROR:generate_mof.log:'NoneType' object has no attribute 'write_cif'
ERROR:generate_mof.log:'NoneType' object has no attribute 'write_cif'

ths:  93%|█████████▎| 324/347 [02:24<00:05,  4.01it/s]
ths:  94%|█████████▎| 325/347 [02:24<00:06,  3.39it/s]
ths:  94%|█████████▍| 326/347 [02:25<00:07,  2.99it/s]
ths:  94%|█████████▍| 327/347 [02:25<00:07,  2.67it/s]
ths:  95%|█████████▍| 328/347 [02:26<00:08,  2.30it/s]
ths:  95%|█████████▍| 329/347 [02:26<00:09,  1.93it/s]
ths:  95%|█████████▌| 330/347 [02:27<00:08,  2.06it/s]
ths:  95%|█████████▌| 331/347 [02:27<00:07,  2.15it/s]
ths:  96%|█████████▌| 332/347 [02:28<00:07,  2.07it/s]
ths:  96%|█████████▌| 333/347 [02:29<00:07,  1.78it/s]
ths:  96%|█████████▋| 334/347 [02:29<00:06,  1.95it/s]
ths:  97%|█████████▋| 335/347 [02:30<00:06,  1.84it/s]
ths:  97%|█████████▋| 336/347 [02:30<00:05,  1.95it/s]
ths:  97%|█████████▋| 337/347 [02:31<00:06,  1.55it/s]
ths:  97%|█████████▋| 338/347 [02:31<00:05,  1.72it/s]
ths:  98%|█████████▊| 339/347 [02:32<00:04,  1.66it/s]
ths:  98%|█████████▊| 340/347 [02:32<00:03,  1.87it/s]
ths:  98%|█████████▊| 341/347 [02:33<00:03,  1.92it/s]
ths:  99%|█████████▊| 342/347 [02:33<00:02,  1.98it/s]
ths:  99%|█████████▉| 343/347 [02:34<00:01,  2.00it/s]
ths:  99%|█████████▉| 344/347 [02:34<00:01,  2.41it/s]
ths: 100%|█████████▉| 346/347 [02:34<00:00,  3.20it/s]
ths: 100%|██████████| 347/347 [02:34<00:00,  2.24it/s]

bcu:   0%|          | 0/100 [00:00<?, ?it/s]
bcu:   1%|          | 1/100 [00:00<01:00,  1.64it/s]
bcu:   2%|▏         | 2/100 [00:01<00:53,  1.84it/s]
bcu:   3%|▎         | 3/100 [00:01<01:00,  1.60it/s]
bcu:   4%|▍         | 4/100 [00:02<01:00,  1.60it/s]
bcu:   5%|▌         | 5/100 [00:03<01:00,  1.56it/s]
bcu:   6%|▌         | 6/100 [00:03<00:58,  1.61it/s]
bcu:   7%|▋         | 7/100 [00:04<00:58,  1.59it/s]
bcu:   9%|▉         | 9/100 [00:05<00:44,  2.06it/s]
bcu:  10%|█         | 10/100 [00:05<00:49,  1.81it/s]
bcu:  11%|█         | 11/100 [00:06<00:52,  1.71it/s]
bcu:  14%|█▍        | 14/100 [00:07<00:34,  2.51it/s]
bcu:  15%|█▌        | 15/100 [00:07<00:37,  2.27it/s]
bcu:  16%|█▌        | 16/100 [00:08<00:42,  1.99it/s]
bcu:  19%|█▉        | 19/100 [00:09<00:28,  2.87it/s]
bcu:  20%|██        | 20/100 [00:09<00:34,  2.35it/s]
bcu:  21%|██        | 21/100 [00:10<00:34,  2.26it/s]
bcu:  22%|██▏       | 22/100 [00:10<00:36,  2.15it/s]
bcu:  27%|██▋       | 27/100 [00:11<00:19,  3.80it/s]
bcu:  28%|██▊       | 28/100 [00:12<00:23,  3.11it/s]
bcu:  31%|███       | 31/100 [00:12<00:18,  3.74it/s]
bcu:  33%|███▎      | 33/100 [00:13<00:18,  3.60it/s]
bcu:  40%|████      | 40/100 [00:13<00:10,  5.98it/s]
bcu:  41%|████      | 41/100 [00:14<00:13,  4.49it/s]
bcu:  45%|████▌     | 45/100 [00:15<00:11,  4.75it/s]
bcu:  48%|████▊     | 48/100 [00:16<00:11,  4.62it/s]
bcu:  49%|████▉     | 49/100 [00:16<00:13,  3.66it/s]
bcu:  52%|█████▏    | 52/100 [00:17<00:13,  3.59it/s]
bcu:  53%|█████▎    | 53/100 [00:18<00:17,  2.71it/s]
bcu:  54%|█████▍    | 54/100 [00:19<00:19,  2.34it/s]
bcu:  56%|█████▌    | 56/100 [00:20<00:18,  2.38it/s]
bcu:  59%|█████▉    | 59/100 [00:20<00:13,  2.95it/s]
bcu:  60%|██████    | 60/100 [00:21<00:15,  2.52it/s]ERROR:generate_mof.log:'NoneType' object has no attribute 'write_cif'

bcu:  67%|██████▋   | 67/100 [00:22<00:06,  4.88it/s]
bcu:  71%|███████   | 71/100 [00:22<00:05,  5.11it/s]
bcu:  72%|███████▏  | 72/100 [00:23<00:07,  3.68it/s]
bcu:  74%|███████▍  | 74/100 [00:24<00:07,  3.65it/s]
bcu:  83%|████████▎ | 83/100 [00:24<00:02,  6.62it/s]
bcu:  84%|████████▍ | 84/100 [00:25<00:03,  5.09it/s]
bcu:  86%|████████▌ | 86/100 [00:26<00:03,  4.58it/s]
bcu:  94%|█████████▍| 94/100 [00:26<00:00,  6.55it/s]
bcu:  96%|█████████▌| 96/100 [00:27<00:00,  5.43it/s]
bcu:  99%|█████████▉| 99/100 [00:28<00:00,  5.01it/s]
bcu: 100%|██████████| 100/100 [00:28<00:00,  3.53it/s]

fsc:   0%|          | 0/122 [00:00<?, ?it/s]
fsc:   1%|          | 1/122 [00:00<01:02,  1.92it/s]
fsc:   2%|▏         | 2/122 [00:01<01:06,  1.80it/s]
fsc:   2%|▏         | 3/122 [00:01<01:07,  1.77it/s]
fsc:   3%|▎         | 4/122 [00:02<01:09,  1.70it/s]
fsc:   4%|▍         | 5/122 [00:02<01:06,  1.75it/s]
fsc:   5%|▍         | 6/122 [00:03<01:06,  1.75it/s]
fsc:   6%|▌         | 7/122 [00:03<01:04,  1.79it/s]
fsc:   7%|▋         | 8/122 [00:04<01:10,  1.62it/s]
fsc:   7%|▋         | 9/122 [00:05<01:08,  1.65it/s]
fsc:   8%|▊         | 10/122 [00:05<01:06,  1.68it/s]
fsc:   9%|▉         | 11/122 [00:06<01:08,  1.63it/s]
fsc:  10%|▉         | 12/122 [00:07<01:09,  1.57it/s]
fsc:  11%|█         | 13/122 [00:07<01:06,  1.64it/s]
fsc:  11%|█▏        | 14/122 [00:08<01:03,  1.69it/s]
fsc:  12%|█▏        | 15/122 [00:08<01:02,  1.72it/s]
fsc:  13%|█▎        | 16/122 [00:09<01:02,  1.70it/s]
fsc:  14%|█▍        | 17/122 [00:10<01:04,  1.64it/s]
fsc:  15%|█▍        | 18/122 [00:10<01:01,  1.69it/s]
fsc:  16%|█▌        | 19/122 [00:11<00:59,  1.72it/s]
fsc:  16%|█▋        | 20/122 [00:11<01:00,  1.67it/s]
fsc:  17%|█▋        | 21/122 [00:12<00:57,  1.76it/s]
fsc:  18%|█▊        | 22/122 [00:12<00:57,  1.74it/s]
fsc:  19%|█▉        | 23/122 [00:13<00:57,  1.72it/s]
fsc:  20%|█▉        | 24/122 [00:14<00:57,  1.71it/s]
fsc:  20%|██        | 25/122 [00:14<00:55,  1.75it/s]
fsc:  21%|██▏       | 26/122 [00:15<00:54,  1.76it/s]
fsc:  22%|██▏       | 27/122 [00:15<00:53,  1.77it/s]
fsc:  23%|██▎       | 28/122 [00:16<00:53,  1.75it/s]
fsc:  24%|██▍       | 29/122 [00:16<00:54,  1.70it/s]
fsc:  25%|██▍       | 30/122 [00:17<00:54,  1.70it/s]
fsc:  25%|██▌       | 31/122 [00:18<00:52,  1.72it/s]
fsc:  26%|██▌       | 32/122 [00:18<00:52,  1.70it/s]
fsc:  27%|██▋       | 33/122 [00:19<00:51,  1.71it/s]
fsc:  28%|██▊       | 34/122 [00:20<00:56,  1.56it/s]
fsc:  29%|██▊       | 35/122 [00:20<00:54,  1.59it/s]
fsc:  30%|██▉       | 36/122 [00:21<00:52,  1.64it/s]
fsc:  30%|███       | 37/122 [00:21<00:54,  1.57it/s]
fsc:  31%|███       | 38/122 [00:22<00:51,  1.62it/s]ERROR:generate_mof.log:'NoneType' object has no attribute 'write_cif'
ERROR:generate_mof.log:'NoneType' object has no attribute 'write_cif'
ERROR:generate_mof.log:'NoneType' object has no attribute 'write_cif'
ERROR:generate_mof.log:'NoneType' object has no attribute 'write_cif'
ERROR:generate_mof.log:'NoneType' object has no attribute 'write_cif'
ERROR:generate_mof.log:'NoneType' object has no attribute 'write_cif'
ERROR:generate_mof.log:'NoneType' object has no attribute 'write_cif'
ERROR:generate_mof.log:'NoneType' object has no attribute 'write_cif'
ERROR:generate_mof.log:'NoneType' object has no attribute 'write_cif'
ERROR:generate_mof.log:'NoneType' object has no attribute 'write_cif'
ERROR:generate_mof.log:'NoneType' object has no attribute 'write_cif'
ERROR:generate_mof.log:'NoneType' object has no attribute 'write_cif'
ERROR:generate_mof.log:'NoneType' object has no attribute 'write_cif'
ERROR:generate_mof.log:'NoneType' object has no attribute 'write_cif'
ERROR:generate_mof.log:'NoneType' object has no attribute 'write_cif'
ERROR:generate_mof.log:'NoneType' object has no attribute 'write_cif'
ERROR:generate_mof.log:'NoneType' object has no attribute 'write_cif'
ERROR:generate_mof.log:'NoneType' object has no attribute 'write_cif'
ERROR:generate_mof.log:'NoneType' object has no attribute 'write_cif'
ERROR:generate_mof.log:'NoneType' object has no attribute 'write_cif'
ERROR:generate_mof.log:'NoneType' object has no attribute 'write_cif'
ERROR:generate_mof.log:'NoneType' object has no attribute 'write_cif'
ERROR:generate_mof.log:'NoneType' object has no attribute 'write_cif'
ERROR:generate_mof.log:'NoneType' object has no attribute 'write_cif'
ERROR:generate_mof.log:'NoneType' object has no attribute 'write_cif'
ERROR:generate_mof.log:'NoneType' object has no attribute 'write_cif'
ERROR:generate_mof.log:'NoneType' object has no attribute 'write_cif'
ERROR:generate_mof.log:'NoneType' object has no attribute 'write_cif'
ERROR:generate_mof.log:'NoneType' object has no attribute 'write_cif'
ERROR:generate_mof.log:'NoneType' object has no attribute 'write_cif'
ERROR:generate_mof.log:'NoneType' object has no attribute 'write_cif'
ERROR:generate_mof.log:'NoneType' object has no attribute 'write_cif'
ERROR:generate_mof.log:'NoneType' object has no attribute 'write_cif'
ERROR:generate_mof.log:'NoneType' object has no attribute 'write_cif'
ERROR:generate_mof.log:'NoneType' object has no attribute 'write_cif'
ERROR:generate_mof.log:'NoneType' object has no attribute 'write_cif'
ERROR:generate_mof.log:'NoneType' object has no attribute 'write_cif'
ERROR:generate_mof.log:'NoneType' object has no attribute 'write_cif'
ERROR:generate_mof.log:'NoneType' object has no attribute 'write_cif'
ERROR:generate_mof.log:'NoneType' object has no attribute 'write_cif'
ERROR:generate_mof.log:'NoneType' object has no attribute 'write_cif'
ERROR:generate_mof.log:'NoneType' object has no attribute 'write_cif'
ERROR:generate_mof.log:'NoneType' object has no attribute 'write_cif'
ERROR:generate_mof.log:'NoneType' object has no attribute 'write_cif'
ERROR:generate_mof.log:'NoneType' object has no attribute 'write_cif'
ERROR:generate_mof.log:'NoneType' object has no attribute 'write_cif'
ERROR:generate_mof.log:'NoneType' object has no attribute 'write_cif'
ERROR:generate_mof.log:'NoneType' object has no attribute 'write_cif'
ERROR:generate_mof.log:'NoneType' object has no attribute 'write_cif'
ERROR:generate_mof.log:'NoneType' object has no attribute 'write_cif'
ERROR:generate_mof.log:'NoneType' object has no attribute 'write_cif'
ERROR:generate_mof.log:'NoneType' object has no attribute 'write_cif'
ERROR:generate_mof.log:'NoneType' object has no attribute 'write_cif'
ERROR:generate_mof.log:'NoneType' object has no attribute 'write_cif'
ERROR:generate_mof.log:'NoneType' object has no attribute 'write_cif'
ERROR:generate_mof.log:'NoneType' object has no attribute 'write_cif'
ERROR:generate_mof.log:'NoneType' object has no attribute 'write_cif'
ERROR:generate_mof.log:'NoneType' object has no attribute 'write_cif'
ERROR:generate_mof.log:'NoneType' object has no attribute 'write_cif'
ERROR:generate_mof.log:'NoneType' object has no attribute 'write_cif'
ERROR:generate_mof.log:'NoneType' object has no attribute 'write_cif'
ERROR:generate_mof.log:'NoneType' object has no attribute 'write_cif'
ERROR:generate_mof.log:'NoneType' object has no attribute 'write_cif'
ERROR:generate_mof.log:'NoneType' object has no attribute 'write_cif'
ERROR:generate_mof.log:'NoneType' object has no attribute 'write_cif'
ERROR:generate_mof.log:'NoneType' object has no attribute 'write_cif'
ERROR:generate_mof.log:'NoneType' object has no attribute 'write_cif'
ERROR:generate_mof.log:'NoneType' object has no attribute 'write_cif'
ERROR:generate_mof.log:'NoneType' object has no attribute 'write_cif'
ERROR:generate_mof.log:'NoneType' object has no attribute 'write_cif'
ERROR:generate_mof.log:'NoneType' object has no attribute 'write_cif'
ERROR:generate_mof.log:'NoneType' object has no attribute 'write_cif'
ERROR:generate_mof.log:'NoneType' object has no attribute 'write_cif'
ERROR:generate_mof.log:'NoneType' object has no attribute 'write_cif'
ERROR:generate_mof.log:'NoneType' object has no attribute 'write_cif'
ERROR:generate_mof.log:'NoneType' object has no attribute 'write_cif'
ERROR:generate_mof.log:'NoneType' object has no attribute 'write_cif'
ERROR:generate_mof.log:'NoneType' object has no attribute 'write_cif'
ERROR:generate_mof.log:'NoneType' object has no attribute 'write_cif'
ERROR:generate_mof.log:'NoneType' object has no attribute 'write_cif'
ERROR:generate_mof.log:'NoneType' object has no attribute 'write_cif'
ERROR:generate_mof.log:'NoneType' object has no attribute 'write_cif'
ERROR:generate_mof.log:'NoneType' object has no attribute 'write_cif'
ERROR:generate_mof.log:'NoneType' object has no attribute 'write_cif'

fsc: 100%|██████████| 122/122 [00:22<00:00,  5.40it/s]

[Generator] Predict Properties: [33;1m[1;3maccessible_surface_area
[0mload model : /home/dudgns1675/ChatMOF/chatmof/database/load_model/accessible_surface_area/best.ckpt

Predicting: 0it [00:00, ?it/s]
Predicting:   0%|          | 0/7 [00:00<?, ?it/s]
Predicting DataLoader 0:   0%|          | 0/7 [00:00<?, ?it/s]
Predicting DataLoader 0:  14%|█▍        | 1/7 [00:00<00:00, 15.09it/s]
Predicting DataLoader 0:  29%|██▊       | 2/7 [00:00<00:00, 15.69it/s]
Predicting DataLoader 0:  43%|████▎     | 3/7 [00:00<00:00, 15.91it/s]
Predicting DataLoader 0:  57%|█████▋    | 4/7 [00:00<00:00, 16.15it/s]
Predicting DataLoader 0:  71%|███████▏  | 5/7 [00:00<00:00, 16.19it/s]
Predicting DataLoader 0:  86%|████████▌ | 6/7 [00:00<00:00, 16.33it/s]
Predicting DataLoader 0: 100%|██████████| 7/7 [00:00<00:00, 18.49it/s]
Predicting DataLoader 0: 100%|██████████| 7/7 [00:00<00:00, 14.08it/s]
load model : /home/dudgns1675/ChatMOF/chatmof/database/load_model/accessible_surface_area/best.ckpt

Predicting: 0it [00:00, ?it/s]
Predicting:   0%|          | 0/6 [00:00<?, ?it/s]
Predicting DataLoader 0:   0%|          | 0/6 [00:00<?, ?it/s]
Predicting DataLoader 0:  17%|█▋        | 1/6 [00:00<00:00, 15.29it/s]
Predicting DataLoader 0:  33%|███▎      | 2/6 [00:00<00:00, 14.81it/s]
Predicting DataLoader 0:  50%|█████     | 3/6 [00:00<00:00, 14.73it/s]
Predicting DataLoader 0:  67%|██████▋   | 4/6 [00:00<00:00, 14.78it/s]
Predicting DataLoader 0:  83%|████████▎ | 5/6 [00:00<00:00, 14.82it/s]
Predicting DataLoader 0: 100%|██████████| 6/6 [00:00<00:00, 14.85it/s]
Predicting DataLoader 0: 100%|██████████| 6/6 [00:00<00:00, 11.38it/s]
load model : /home/dudgns1675/ChatMOF/chatmof/database/load_model/accessible_surface_area/best.ckpt

Predicting: 0it [00:00, ?it/s]
Predicting:   0%|          | 0/5 [00:00<?, ?it/s]
Predicting DataLoader 0:   0%|          | 0/5 [00:00<?, ?it/s]
Predicting DataLoader 0:  20%|██        | 1/5 [00:00<00:00, 15.14it/s]
Predicting DataLoader 0:  40%|████      | 2/5 [00:00<00:00, 15.35it/s]
Predicting DataLoader 0:  60%|██████    | 3/5 [00:00<00:00, 15.50it/s]
Predicting DataLoader 0:  80%|████████  | 4/5 [00:00<00:00, 15.53it/s]
Predicting DataLoader 0: 100%|██████████| 5/5 [00:00<00:00, 15.87it/s]
Predicting DataLoader 0: 100%|██████████| 5/5 [00:00<00:00, 11.73it/s]
load model : /home/dudgns1675/ChatMOF/chatmof/database/load_model/accessible_surface_area/best.ckpt

Predicting: 0it [00:00, ?it/s]
Predicting:   0%|          | 0/3 [00:00<?, ?it/s]
Predicting DataLoader 0:   0%|          | 0/3 [00:00<?, ?it/s]
Predicting DataLoader 0:  33%|███▎      | 1/3 [00:00<00:00, 15.21it/s]
Predicting DataLoader 0:  67%|██████▋   | 2/3 [00:00<00:00, 15.55it/s]
Predicting DataLoader 0: 100%|██████████| 3/3 [00:00<00:00, 17.78it/s]
Predicting DataLoader 0: 100%|██████████| 3/3 [00:00<00:00,  9.74it/s]
load model : /home/dudgns1675/ChatMOF/chatmof/database/load_model/accessible_surface_area/best.ckpt

Predicting: 0it [00:00, ?it/s]
Predicting:   0%|          | 0/9 [00:00<?, ?it/s]
Predicting DataLoader 0:   0%|          | 0/9 [00:00<?, ?it/s]
Predicting DataLoader 0:  11%|█         | 1/9 [00:00<00:00, 15.27it/s]
Predicting DataLoader 0:  22%|██▏       | 2/9 [00:00<00:00, 14.67it/s]
Predicting DataLoader 0:  33%|███▎      | 3/9 [00:00<00:00, 14.60it/s]
Predicting DataLoader 0:  44%|████▍     | 4/9 [00:00<00:00, 14.61it/s]
Predicting DataLoader 0:  56%|█████▌    | 5/9 [00:00<00:00, 14.65it/s]
Predicting DataLoader 0:  67%|██████▋   | 6/9 [00:00<00:00, 14.73it/s]
Predicting DataLoader 0:  78%|███████▊  | 7/9 [00:00<00:00, 14.77it/s]
Predicting DataLoader 0:  89%|████████▉ | 8/9 [00:00<00:00, 14.73it/s]
Predicting DataLoader 0: 100%|██████████| 9/9 [00:00<00:00, 15.68it/s]
Predicting DataLoader 0: 100%|██████████| 9/9 [00:00<00:00, 12.69it/s]
load model : /home/dudgns1675/ChatMOF/chatmof/database/load_model/accessible_surface_area/best.ckpt

Predicting: 0it [00:00, ?it/s]
Predicting:   0%|          | 0/4 [00:00<?, ?it/s]
Predicting DataLoader 0:   0%|          | 0/4 [00:00<?, ?it/s]
Predicting DataLoader 0:  25%|██▌       | 1/4 [00:00<00:00, 15.13it/s]
Predicting DataLoader 0:  50%|█████     | 2/4 [00:00<00:00, 15.05it/s]
Predicting DataLoader 0:  75%|███████▌  | 3/4 [00:00<00:00, 14.99it/s]
Predicting DataLoader 0: 100%|██████████| 4/4 [00:00<00:00, 19.13it/s]
Predicting DataLoader 0: 100%|██████████| 4/4 [00:00<00:00, 11.45it/s]
load model : /home/dudgns1675/ChatMOF/chatmof/database/load_model/accessible_surface_area/best.ckpt

Predicting: 0it [00:00, ?it/s]
Predicting:   0%|          | 0/3 [00:00<?, ?it/s]
Predicting DataLoader 0:   0%|          | 0/3 [00:00<?, ?it/s]
Predicting DataLoader 0:  33%|███▎      | 1/3 [00:00<00:00, 15.25it/s]
Predicting DataLoader 0:  67%|██████▋   | 2/3 [00:00<00:00, 14.99it/s]
Predicting DataLoader 0: 100%|██████████| 3/3 [00:00<00:00, 16.63it/s]
Predicting DataLoader 0: 100%|██████████| 3/3 [00:00<00:00,  9.13it/s]
load model : /home/dudgns1675/ChatMOF/chatmof/database/load_model/accessible_surface_area/best.ckpt

Predicting: 0it [00:00, ?it/s]
Predicting:   0%|          | 0/3 [00:00<?, ?it/s]
Predicting DataLoader 0:   0%|          | 0/3 [00:00<?, ?it/s]
Predicting DataLoader 0:  33%|███▎      | 1/3 [00:00<00:00, 15.17it/s]
Predicting DataLoader 0:  67%|██████▋   | 2/3 [00:00<00:00, 15.50it/s]
Predicting DataLoader 0: 100%|██████████| 3/3 [00:00<00:00, 19.76it/s]
Predicting DataLoader 0: 100%|██████████| 3/3 [00:00<00:00,  9.69it/s]
[32;1m[1;3m

[Generator] Run genetic algorithm : Cycle 3.
[0m
[Generator] Find Parents: [33;1m[1;3mextract cif_id and accessible_surface_area of 100 materials with the largest surface area from look-up tables.[0m

[1m> Entering new TableSearcher chain...[0m

[Table Searcher] Thought: [33;1m[1;3mTo extract the top 100 materials with the largest surface area, we can sort the DataFrame by the 'accessible_surface_area' column in descending order and then use the head() function to get the first 100 rows.[0m
[Table Searcher] Input: [33;1m[1;3mimport pandas as pd
import json
df_sorted = df.sort_values(by='accessible_surface_area', ascending=False)
print(df_sorted.head(100).to_markdown())[0m
[Table Searcher] Observation: [33;1m[1;3m
|      | cif_id        |   accessible_surface_area |
|-----:|:--------------|--------------------------:|
| 2957 | pcu+N85+E33   |                   5826.45 |
|  150 | pcu+N47+E33   |                   5808.59 |
| 2886 | pcu+N613+E33  |                   5728.23 |
| 2900 | pcu+N483+E33  |                   5723.77 |
| 2051 | pcu+N274+E32  |                   5723.77 |
| 2907 | pcu+N613+E22  |                   5696.98 |
| 2875 | pcu+N483+E10  |                   5692.52 |
| 2926 | pcu+N559+E33  |                   5683.59 |
| 2937 | pcu+N234+E33  |                   5679.12 |
| 2284 | pcu+N234+E229 |                   5665.73 |
| 2826 | pcu+N613+E106 |                   5661.26 |
| 2884 | pcu+N613+E41  |                   5656.8  |
|  419 | pcu+N85+E77   |                   5656.8  |
| 2853 | pcu+N274+E33  |                   5652.34 |
|  314 | pcu+N694+E10  |                   5647.87 |
|  861 | pcu+N559+E61  |                   5643.41 |
| 2525 | pcu+N613+E90  |                   5643.41 |
| 1547 | pcu+N47+E41   |                   5638.94 |
|  339 | pcu+N613+E6   |                   5638.94 |
| 1900 | pcu+N574+E30  |                   5616.62 |
| 1181 | pcu+N613+E223 |                   5612.16 |
| 2948 | pcu+N295+E12  |                   5612.16 |
|  392 | pcu+N668+E33  |                   5603.23 |
| 2057 | pcu+N47+E28   |                   5601    |
| 2764 | pcu+N628+E229 |                   5601    |
| 2904 | pcu+N613+E77  |                   5596.53 |
| 2358 | pcu+N559+E82  |                   5596.53 |
| 1103 | pcu+N678+E33  |                   5594.3  |
| 2881 | pcu+N613+E1   |                   5583.14 |
|  335 | pcu+N680+E229 |                   5580.91 |
| 2349 | pcu+N406+E33  |                   5580.91 |
| 2891 | pcu+N341+E39  |                   5578.67 |
| 1041 | pcu+N274+E1   |                   5578.67 |
|  156 | pcu+N483+E141 |                   5578.67 |
|   86 | pcu+N274+E28  |                   5571.98 |
| 1315 | pcu+N613+E10  |                   5569.75 |
| 2868 | pcu+N680+E229 |                   5563.05 |
| 2863 | pcu+N47+E30   |                   5560.82 |
|  376 | pcu+N213+E1   |                   5558.58 |
| 2880 | pcu+N295+E36  |                   5556.35 |
|  905 | pcu+N694+E9   |                   5554.12 |
| 2911 | pcu+N483+E28  |                   5554.12 |
|  615 | pcu+N180+E9   |                   5554.12 |
| 2949 | pcu+N274+E10  |                   5551.89 |
| 2932 | pcu+N47+E10   |                   5551.89 |
|  420 | pcu+N680+E78  |                   5549.66 |
| 2938 | pcu+N559+E6   |                   5549.66 |
| 2828 | pcu+N222+E121 |                   5549.66 |
| 2940 | pcu+N222+E77  |                   5547.42 |
| 2762 | pcu+N222+E106 |                   5540.73 |
| 2851 | pcu+N47+E222  |                   5540.73 |
| 1263 | pcu+N180+E10  |                   5538.49 |
| 2629 | pcu+N47+E229  |                   5538.49 |
| 2889 | pcu+N680+E1   |                   5536.26 |
|  654 | pcu+N392+E10  |                   5534.03 |
| 2908 | pcu+N16+E33   |                   5531.8  |
| 2772 | pcu+N595+E9   |                   5529.57 |
| 2865 | pcu+N483+E141 |                   5525.1  |
| 2915 | pcu+N222+E10  |                   5525.1  |
| 1196 | pcu+N483+E24  |                   5525.1  |
| 2671 | pcu+N167+E33  |                   5522.87 |
| 1656 | pcu+N540+E1   |                   5520.64 |
| 1879 | pcu+N180+E77  |                   5520.64 |
|  180 | pcu+N222+E111 |                   5520.64 |
| 2936 | pcu+N559+E1   |                   5520.64 |
| 2914 | pcu+N213+E9   |                   5518.4  |
| 2869 | pcu+N47+E9    |                   5516.17 |
| 2317 | pcu+N657+E90  |                   5516.17 |
| 2228 | pcu+N222+E31  |                   5513.94 |
| 2357 | pcu+N657+E9   |                   5511.71 |
| 2923 | pcu+N274+E96  |                   5511.71 |
| 2956 | pcu+N222+E78  |                   5509.48 |
| 2953 | pcu+N47+E121  |                   5505.01 |
| 2947 | pcu+N483+E97  |                   5505.01 |
| 2910 | pcu+N240+E22  |                   5505.01 |
| 1398 | pcu+N392+E176 |                   5505.01 |
| 2939 | pcu+N392+E4   |                   5502.78 |
|  691 | pcu+N47+E83   |                   5500.55 |
| 1094 | pcu+N222+E6   |                   5500.55 |
| 2874 | pcu+N392+E10  |                   5500.55 |
| 2603 | pcu+N559+E59  |                   5500.55 |
| 1865 | pcu+N392+E121 |                   5498.31 |
| 1880 | pcu+N598+E106 |                   5498.31 |
| 2928 | pcu+N234+E10  |                   5493.85 |
| 2427 | pcu+N678+E1   |                   5491.62 |
| 2895 | pcu+N483+E106 |                   5491.62 |
| 2930 | pcu+N180+E121 |                   5489.39 |
| 2011 | pcu+N392+E78  |                   5487.15 |
|  326 | pcu+N598+E4   |                   5484.92 |
| 1843 | pcu+N162+E4   |                   5482.69 |
| 2902 | pcu+N47+E82   |                   5478.23 |
| 2945 | pcu+N392+E83  |                   5478.23 |
|   77 | pcu+N274+E203 |                   5475.99 |
| 1892 | pcu+N483+E96  |                   5473.76 |
| 2873 | pcu+N148+E1   |                   5473.76 |
| 2589 | pcu+N483+E91  |                   5469.3  |
|  299 | pcu+N680+E10  |                   5469.3  |
| 2924 | pcu+N222+E83  |                   5462.6  |
| 1279 | pcu+N214+E97  |                   5462.6  |
|  273 | pcu+N483+E59  |                   5462.6  |[0m
[1m> Finished chain.[0m


[1m> Entering new TableSearcher chain...[0m

[Table Searcher] Thought: [33;1m[1;3mTo extract the top 100 materials with the largest surface area, we can sort the DataFrame by the 'accessible_surface_area' column in descending order and then use the head() function to get the top 100 rows.[0m
[Table Searcher] Input: [33;1m[1;3mprint(df.sort_values('accessible_surface_area', ascending=False).head(100).to_markdown())[0m
[Table Searcher] Observation: [33;1m[1;3m
|      | cif_id        |   accessible_surface_area |
|-----:|:--------------|--------------------------:|
|  430 | dia+N515+E23  |                   6375.57 |
| 1238 | dia+N515+E24  |                   6362.17 |
| 2556 | dia+N267+E24  |                   6326.46 |
| 2613 | dia+N515+E3   |                   6308.6  |
| 2647 | dia+N515+E38  |                   6308.6  |
| 2715 | dia+N492+E36  |                   6304.14 |
| 2698 | dia+N76+E35   |                   6295.21 |
|  180 | dia+N310+E3   |                   6295.21 |
| 2062 | dia+N649+E47  |                   6290.74 |
| 2569 | dia+N697+E24  |                   6286.28 |
| 2688 | dia+N161+E24  |                   6268.42 |
| 2634 | dia+N515+E35  |                   6263.96 |
| 2706 | dia+N161+E3   |                   6263.96 |
| 2678 | dia+N515+E21  |                   6259.49 |
| 1807 | dia+N267+E23  |                   6250.56 |
| 2674 | dia+N76+E34   |                   6250.56 |
| 2566 | dia+N310+E24  |                   6250.56 |
| 1265 | dia+N310+E47  |                   6250.56 |
| 2598 | dia+N76+E23   |                   6246.1  |
| 2618 | dia+N238+E23  |                   6246.1  |
| 2690 | dia+N161+E32  |                   6246.1  |
| 2663 | dia+N76+E3    |                   6241.63 |
| 2709 | dia+N238+E35  |                   6241.63 |
| 2136 | dia+N238+E21  |                   6241.63 |
| 2701 | dia+N515+E34  |                   6241.63 |
| 2667 | dia+N310+E34  |                   6237.17 |
| 2151 | dia+N76+E163  |                   6237.17 |
|  383 | dia+N492+E28  |                   6232.71 |
|  539 | dia+N697+E35  |                   6232.71 |
| 1828 | dia+N515+E112 |                   6232.71 |
| 2158 | dia+N515+E17  |                   6232.71 |
|  637 | dia+N697+E34  |                   6232.71 |
| 2683 | dia+N515+E31  |                   6232.71 |
| 1756 | dia+N515+E32  |                   6228.24 |
| 2087 | dia+N310+E35  |                   6223.78 |
| 2648 | dia+N238+E24  |                   6219.31 |
| 2591 | dia+N515+E47  |                   6219.31 |
| 2315 | dia+N238+E47  |                   6214.85 |
| 2699 | dia+N310+E35  |                   6214.85 |
| 1632 | dia+N435+E8   |                   6214.85 |
| 1877 | dia+N161+E32  |                   6214.85 |
| 2568 | dia+N76+E68   |                   6210.38 |
|  762 | dia+N515+E42  |                   6210.38 |
| 2642 | dia+N515+E40  |                   6210.38 |
| 2275 | dia+N113+E36  |                   6205.92 |
| 2288 | dia+N93+E151  |                   6205.92 |
| 1574 | dia+N93+E149  |                   6205.92 |
|  866 | dia+N238+E12  |                   6196.99 |
|  472 | dia+N161+E107 |                   6196.99 |
| 2577 | dia+N68+E24   |                   6192.53 |
|  215 | dia+N93+E72   |                   6192.53 |
| 2149 | dia+N76+E218  |                   6183.6  |
| 2670 | dia+N310+E47  |                   6183.6  |
| 2658 | dia+N76+E24   |                   6183.6  |
| 1131 | dia+N307+E80  |                   6183.6  |
| 1471 | dia+N310+E87  |                   6183.6  |
|  886 | dia+N2+E163   |                   6183.6  |
| 2534 | dia+N267+E152 |                   6183.6  |
| 1290 | dia+N310+E82  |                   6179.13 |
| 2677 | dia+N68+E3    |                   6179.13 |
| 2665 | dia+N492+E32  |                   6179.13 |
| 2713 | dia+N76+E31   |                   6179.13 |
| 2599 | dia+N68+E23   |                   6179.13 |
| 2600 | dia+N76+E32   |                   6179.13 |
|  680 | dia+N515+E111 |                   6174.67 |
| 2656 | dia+N310+E31  |                   6174.67 |
|  479 | dia+N310+E77  |                   6174.67 |
| 2705 | dia+N310+E36  |                   6174.67 |
|  620 | dia+N76+E30   |                   6170.2  |
| 2692 | dia+N697+E3   |                   6170.2  |
|  408 | dia+N2+E72    |                   6170.2  |
|  991 | dia+N492+E82  |                   6170.2  |
| 2679 | dia+N76+E32   |                   6170.2  |
| 2672 | dia+N719+E3   |                   6165.74 |
|  346 | dia+N492+E223 |                   6165.74 |
|  296 | dia+N156+E32  |                   6165.74 |
| 2662 | dia+N515+E36  |                   6165.74 |
| 2604 | dia+N649+E24  |                   6161.28 |
| 2711 | dia+N310+E32  |                   6161.28 |
| 1447 | dia+N492+E110 |                   6156.81 |
| 2242 | dia+N649+E6   |                   6156.81 |
| 1650 | dia+N515+E31  |                   6156.81 |
|   27 | dia+N310+E97  |                   6156.81 |
| 1953 | dia+N492+E35  |                   6152.35 |
|  342 | dia+N310+E20  |                   6152.35 |
| 1278 | dia+N697+E36  |                   6152.35 |
| 2041 | dia+N161+E111 |                   6152.35 |
[truncated: 123,608 more chars]
