# Supplementary material for: ChatMOF: an artificial intelligence system for predicting and generating metal-organic frameworks using large language models
Source: Nat Commun. 2024 Jun 3;15:4705. doi: 10.1038/s41467-024-48998-4 (PMC11148193; doi:10.1038/s41467-024-48998-4)
Supplement: Supplementary file 4 — Supplementary Data 1 [file 41467_2024_48998_MOESM4_ESM.zip › Figure 6.txt]

##################################################

Welcom to ChatMOF!

########## Question ##############################
Please enter the question below >>
Provide the CO2 henry coefficient of XEGKUR at 298K in mol/cm^3Pa


> Entering new ChatMOF chain...


> Entering new AgentExecutor chain...
I need to find the CO2 Henry's coefficient of XEGKUR at 298K.
Action: search_csv
Action Input: "Search name XEGKUR and provide information on its CO2 Henry's coefficient at 298K"

> Entering new TableSearcher chain...

[Table Searcher] Thought: To find the information about a specific name in the DataFrame, we can use the loc function in pandas. This function allows us to access a group of rows and columns by label(s) or a boolean array.
[Table Searcher] Input: print(df.loc[df['name'] == 'XEGKUR'].to_markdown())
[Table Searcher] Observation:
|       | name   |   Largest cavity diameter (Å) |   Pore limiting diameter (Å) |   Largest free pore diameter (Å) |   Density (g/cm^3) |   Accessible Surface Area (m^2/g) |   Nonaccessible surface area (m^2/g) |   Accessible volume volume fraction |   void fraction |   Accessible pore volume (cm^3/g) |   Accessible volume (cm^3/g) |   Nonaccessible Volume (cm^3/g) | Metal type   | Has open metal site   | Type of open metal   |
|------:|:-------|------------------------------:|-----------------------------:|---------------------------------:|-------------------:|----------------------------------:|-------------------------------------:|------------------------------------:|----------------:|----------------------------------:|-----------------------------:|--------------------------------:|:-------------|:----------------------|:---------------------|
| 11031 | XEGKUR |                       6.60096 |                      5.85838 |                          6.60096 |            1.03463 |                           2152.21 |                                    0 |                               0.653 |           0.653 |                          0.631143 |                     0.631143 |                               0 | Gd           | Yes                   | Gd                   |
[Table Searcher] Final Thought: The DataFrame does not contain a column for CO2 Henry's coefficient at 298K. Therefore, we cannot provide this information.
[Table Searcher] Final Answer: There are no data in database.
> Finished chain.

Observation: There are no data in database.
Thought:The search_csv tool did not provide any information on the CO2 Henry's coefficient of XEGKUR at 298K. I need to find another way to obtain this information.
Action: predictor
Action Input: "Predict the CO2 Henry's coefficient of XEGKUR at 298K"

> Entering new Predictor chain...

[Predictor] Thought: I need to gather data on XEGKUR and train a machine learning model to predict its CO2 Henry's coefficient at 298K.
[Predictor] Property: CO2_henry_coefficient_298K
[Predictor] Materials: XEGKUR
load model : /home/dudgns1675/ChatMOF/chatmof/database/load_model/CO2_henry_coefficient_298K/epoch=19-step=4060.ckpt
Predicting DataLoader 0: 100%|██████████████████████████████████████████████████████████████████████████████████████████████████████████████████████████████████| 1/1 [00:00<00:00,  1.65it/s]
[Predictor] Final Thought: Based on the result, answer the question using the predicted CO2 Henry's coefficient at 298K for XEGKUR.
> Finished chain.

Observation: The predicted CO2 Henry's coefficient at 298K for XEGKUR is -3.62769 mol/Kg·Pa. However, this result is a logarithmic value. To get the original value, we need to apply an exponential.
Thought:I need to convert the logarithmic value to the original value.
Action: Python_REPL
Action Input: "import math\nprint(math.exp(-3.62769))"
Observation: 0.026577507595890823

Thought:I have the Henry's coefficient in mol/Kg·Pa, but I need to convert it to mol/cm^3Pa.
Action: unit_converter
Action Input: "Convert -3.62769 mol/Kg·Pa to mol/cm^3Pa"

> Entering new UnitConverter chain...

[Visualizer] Thought: To convert the H2 uptake from mol/kg·Pa to mol/cm^3·Pa, we need to convert the mass from kilograms to cubic centimeters. This requires the knowledge of the density of the metal-organic framework.
[Visualizer] Unit: The unit to be converted from is mol/kg·Pa and the desired target unit is mol/cm^3·Pa.
[Visualizer] Equation: H2 uptake (mol/cm^3·Pa) = H2 uptake (mol/kg·Pa) * Density (kg/cm^3)
[Visualizer] Information: The additional information required for this conversion is the density of the metal-organic framework in kg/cm^3.
> Finished chain.

Observation: Equation: H2 uptake (mol/cm^3·Pa) = H2 uptake (mol/kg·Pa) * Density (kg/cm^3), Information: The additional information required for this conversion is the density of the metal-organic framework in kg/cm^3.
Thought:I need to find the density of XEGKUR to complete the conversion.
Action: search_csv
Action Input: "Search name XEGKUR and provide information on its density"

> Entering new TableSearcher chain...

[Table Searcher] Thought: To find the density of a specific material, we can use the pandas function loc[] to locate the row with the name "XEGKUR". Then, we can extract the density information from that row.
[Table Searcher] Input: print(df.loc[df['name'] == 'XEGKUR', 'Density (g/cm^3)'].to_markdown())
[Table Searcher] Observation:
|       |   Density (g/cm^3) |
|------:|-------------------:|
| 11031 |            1.03463 |
[Table Searcher] Final Thought: The density of the material named "XEGKUR" is 1.03463 g/cm^3.
[Table Searcher] Final Answer: The density of XEGKUR is 1.03463 g/cm^3.
> Finished chain.

Observation: The density of XEGKUR is 1.03463 g/cm^3.
Thought:I need to convert the density from g/cm^3 to kg/cm^3.
Action: unit_converter
Action Input: "Convert 1.03463 g/cm^3 to kg/cm^3"

> Entering new UnitConverter chain...

[Visualizer] Thought: To convert the density from g/cm^3 to kg/cm^3, we need to convert the mass unit from grams to kilograms. This can be done by using the conversion factor of 1 kg = 1000 g.
[Visualizer] Unit: The unit to be converted from is g/cm^3 and the desired target unit is kg/cm^3.
[Visualizer] Equation: Density (kg/cm^3) = Density (g/cm^3) / 1000
[Visualizer] Information: No additional information is required for this conversion.
> Finished chain.

Observation: Equation: Density (kg/cm^3) = Density (g/cm^3) / 1000, Information: No additional information is required for this conversion.
Thought:I can now calculate the density in kg/cm^3.
Action: Python_REPL
Action Input: "print(1.03463 / 1000)"
Observation: 0.00103463

Thought:I can now calculate the Henry's coefficient in mol/cm^3Pa.
Action: Python_REPL
Action Input: "print(0.026577507595890823 * 0.00103463)"
Observation: 2.749788668393652e-05

Thought:I now know the final answer
Final Answer: The CO2 Henry's coefficient of XEGKUR at 298K is 2.75e-05 mol/cm^3Pa.

> Finished chain.

> Finished chain.


########## Output ##############################
The CO2 Henry's coefficient of XEGKUR at 298K is 2.75e-05 mol/cm^3Pa.


Thanks for using CHATMOF!
