# Supplementary material for: ChatMOF: an artificial intelligence system for predicting and generating metal-organic frameworks using large language models
Source: Nat Commun. 2024 Jun 3;15:4705. doi: 10.1038/s41467-024-48998-4 (PMC11148193; doi:10.1038/s41467-024-48998-4)
Supplement: Supplementary file 4 — Supplementary Data 1 [file 41467_2024_48998_MOESM4_ESM.zip › Supplementary Figure S2.txt]

##################################################

Welcom to ChatMOF!

########## Question ##############################
Please enter the question below >>
Can you explain metal-organic framework in one sentence?


> Entering new ChatMOF chain...


> Entering new AgentExecutor chain...
I need to provide a concise explanation of metal-organic frameworks.
Action: Wikipedia
Action Input: "Metal-organic framework"
Observation: Page: Metal–organic framework
Summary: Metal–organic frameworks (MOFs) are a class of compounds consisting of metal clusters (also known as SBUs) coordinated to organic ligands to form one-, two-, or three-dimensional structures. The organic ligands included are sometimes referred to as "struts" or "linkers", one example being 1,4-benzenedicarboxylic acid (BDC).
More formally, a metal–organic framework is a potentially porous extended structure made from metal ions and organic linkers. An extended structure is a structure whose sub-units occur in a constant ratio and are arranged in a repeating pattern. MOFs are a subclass of coordination networks, which is a coordination compound extending, through repeating coordination entities, in one dimension, but with cross-links between two or more individual chains, loops, or spiro-links, or a coordination compound extending through repeating coordination entities in two or three dimensions. Coordination networks including MOFs further belong to coordination polymers, which is a coordination compound with repeating coordination entities extending in one, two, or three dimensions. Most of the MOFs reported in the literature are crystalline compounds, but there are also amorphous MOFs, and other disordered phases.In most cases for MOFs, the pores are stable during the elimination of the guest molecules (often solvents) and could be refilled with other compounds. Because of this property, MOFs are of interest for the storage of gases such as hydrogen and carbon dioxide. Other possible applications of MOFs are in gas purification, in gas separation, in water remediation, in catalysis, as conducting solids and as supercapacitors.The synthesis and properties of MOFs constitute the primary focus of the discipline called reticular chemistry (from Latin reticulum, "small net"). In contrast to MOFs, covalent organic frameworks (COFs) are made entirely from light elements (H, B, C, N, and O) with extended structures.

Page: Conductive metal-organic frameworks
Summary: Conductive metal−organic frameworks are a class of metal–organic frameworks with intrinsic ability of electronic conduction. Metal ions and organic linker self-assemble to form a framework which can be 1D/2D/3D in connectivity. The first conductive MOF, Cu[Cu(2,3-pyrazinedithiol)2] was described in 2009 and exhibited electrical conductivity of 6 × 10−4 S cm−1 at 300 K.

Page: Covalent organic framework
Summary: Covalent organic frameworks (COFs) are a class of materials that form two- or three-dimensional structures through reactions between organic precursors resulting in strong, covalent bonds to afford porous, stable, and crystalline materials. COFs emerged as a field from the overarching domain of organic materials as researchers optimized both synthetic control and precursor selection. These improvements to coordination chemistry enabled non-porous and amorphous organic materials such as organic polymers to advance into the construction of porous, crystalline materials with rigid structures that granted exceptional material stability in a wide range of solvents and conditions. Through the development of reticular chemistry, precise synthetic control was achieved and resulted in ordered, nano-porous structures with highly preferential structural orientation and properties which could be synergistically enhanced and amplified. With judicious selection of COF secondary building units (SBUs), or precursors, the final structure could be predetermined, and modified with exceptional control enabling fine-tuning of emergent properties. This level of control facilitates the COF material to be designed, synthesized, and utilized in various applications, many times with metrics on scale or surpassing that of the current state-of-the-art approaches.
Thought:I now know the final answer
Final Answer: Metal–organic frameworks (MOFs) are a class of compounds consisting of metal ions coordinated to organic ligands to form one-, two-, or three-dimensional structures, which are potentially porous and are of interest for applications such as gas storage and separation, water remediation, and catalysis.

> Finished chain.

> Finished chain.


########## Output ##############################
Metal–organic frameworks (MOFs) are a class of compounds consisting of metal ions coordinated to organic ligands to form one-, two-, or three-dimensional structures, which are potentially porous and are of interest for applications such as gas storage and separation, water remediation, and catalysis.


Thanks for using CHATMOF!
