# Supplementary material for: ChatMOF: an artificial intelligence system for predicting and generating metal-organic frameworks using large language models
Source: Nat Commun. 2024 Jun 3;15:4705. doi: 10.1038/s41467-024-48998-4 (PMC11148193; doi:10.1038/s41467-024-48998-4)
Supplement: Supplementary file 4 — Supplementary Data 1 [file 41467_2024_48998_MOESM4_ESM.zip › Supplementary Figure S3.txt]

##################################################

Welcom to ChatMOF!

########## Question ##############################
Please enter the question below >>
Provide the number of atoms and cell length of XEGKUR


> Entering new ChatMOF chain...


> Entering new AgentExecutor chain...
I need to find the number of atoms and cell length of XEGKUR.
Action: ase_repl
Action Input: "Provide the number of atoms and cell length of XEGKUR"

> Entering new ASETool chain...

[ASE repl] Material: XEGKUR
[ASE repl] Convert: Convert material to atoms object. I now have to write a code using `atoms` object
[ASE repl] Thought: To get the number of atoms, I can use the `get_number_of_atoms()` method. For the cell length, I can use the `get_cell_lengths_and_angles()` method and extract the length information.
[ASE repl] Input: import ase
num_atoms = atoms.get_number_of_atoms()
cell_lengths = atoms.get_cell_lengths_and_angles()[0:3]
print(num_atoms, cell_lengths)
[ASE repl] Observation: 208 [15.309  18.7753 18.7753]
[ASE repl] Final Thought: The number of atoms and cell lengths associated with the ase.atoms object atoms were successfully calculated using the get_number_of_atoms() and get_cell_lengths_and_angles() methods from the ASE library.
> Finished chain.

Observation: The number of atoms in XEGKUR is 208 and the cell lengths are [15.309, 18.7753, 18.7753] Ångströms.
Thought:I now know the final answer
Final Answer: The number of atoms in XEGKUR is 208 and the cell lengths are [15.309, 18.7753, 18.7753] Ångströms.

> Finished chain.

> Finished chain.


########## Output ##############################
The number of atoms in XEGKUR is 208 and the cell lengths are [15.309, 18.7753, 18.7753] Ångströms.
