# Supplementary material for: ChatMOF: an artificial intelligence system for predicting and generating metal-organic frameworks using large language models
Source: Nat Commun. 2024 Jun 3;15:4705. doi: 10.1038/s41467-024-48998-4 (PMC11148193; doi:10.1038/s41467-024-48998-4)
Supplement: Supplementary file 4 — Supplementary Data 1 [file 41467_2024_48998_MOESM4_ESM.zip › Supplementary Figure S4.txt]

##################################################

Welcom to ChatMOF!

########## Question ##############################
Please enter the question below >>
What is the relationship between H2 uptake and accessible volume in MOFs?


> Entering new ChatMOF chain...


> Entering new AgentExecutor chain...
I need to find the relationship between H2 uptake and accessible volume in MOFs.
Action: search_csv
Action Input: "Find the correlation between H2 uptake and accessible volume in MOFs"

> Entering new TableSearcher chain...

[Table Searcher] Thought: To find the correlation between two variables in a DataFrame, we can use the corr() function in pandas. However, we first need to check if the columns 'H2 uptake' and 'Accessible volume (cm^3/g)' exist in the DataFrame.
[Table Searcher] Input: print(df.columns.to_list())
[Table Searcher] Observation: ['name', 'Largest cavity diameter (Å)', 'Pore limiting diameter (Å)', 'Largest free pore diameter (Å)', 'Density (cm^3/g)', 'Accessible Surface Area (m^2/cm^3)', 'Accessible Surface Area (m^2/g)', 'Nonaccessible Surface Area (m^2/cm^3)', 'Nonaccessible surface area (m^2/g)', 'Accessible volume volume fraction', 'void fraction', 'Accessible pore volume (cm^3/g)', 'Accessible volume (cm^3/g)', 'Nonaccessible Volume (cm^3/g)', 'Metal type', 'Has open metal site', 'Type of open metal']
[Table Searcher] Final Thought: The columns 'H2 uptake' and 'Accessible volume (cm^3/g)' do not exist in the DataFrame. Therefore, we cannot find the correlation between these two variables.
[Table Searcher] Final Answer: There are no data in database.
> Finished chain.

Observation: There are no data in database.
Thought:The search_csv tool did not provide any information on the relationship between H2 uptake and accessible volume in MOFs. I need to find another way to obtain this information.
Action: predictor
Action Input: "Predict the relationship between H2 uptake and accessible volume in MOFs"

> Entering new Predictor chain...

[Predictor] Thought: I need to gather data on H2 uptake and accessible volume in MOFs and train a machine learning model to predict the relationship between these two properties.
[Predictor] Property: hydrogen_uptake_100bar_77K
[Predictor] Materials: *
load model : /home/dudgns1675/ChatMOF/chatmof/database/load_model/hydrogen_uptake_100bar_77K/epoch=18-step=9234.ckpt
Predicting DataLoader 0: 100%|████████████████████████████████████████████████████████████████████████████████████████████████████████████████████████████| 1246/1246 [00:45<00:00, 27.19it/s]

[Predictor] Property: accessible_volume
[Predictor] Materials: *
load model : /home/dudgns1675/ChatMOF/chatmof/database/load_model/accessible_volume/best.ckpt
Predicting DataLoader 0: 100%|██████████████████████████████████████████████████████████████████████████████████████████████████████████████████████████████| 623/623 [00:45<00:00, 13.84it/s]
[Predictor] Final Thought: Based on the result, analyze the relationship between H2 uptake and accessible volume in MOFs.

> Entering new TableSearcher chain...

[Table Searcher] Thought: To analyze the relationship between H2 uptake and accessible volume in MOFs, we can use the correlation function in pandas which computes pairwise correlation of columns, excluding NA/null values.
[Table Searcher] Input: print(df[['hydrogen_uptake_100bar_77K', 'accessible_volume']].corr().to_markdown())
[Table Searcher] Observation:
|                            |   hydrogen_uptake_100bar_77K |   accessible_volume |
|:---------------------------|-----------------------------:|--------------------:|
| hydrogen_uptake_100bar_77K |                      1       |             0.59717 |
| accessible_volume          |                      0.59717 |             1       |
[Table Searcher] Final Thought: The correlation between hydrogen uptake and accessible volume is approximately 0.59717. This indicates a moderate positive relationship between the two variables. As the accessible volume increases, the hydrogen uptake also tends to increase.
[Table Searcher] Final Answer: There is a moderate positive correlation between hydrogen uptake and accessible volume in MOFs. As the accessible volume increases, the hydrogen uptake also tends to increase.
> Finished chain.

> Finished chain.

Observation: There is a moderate positive correlation between hydrogen uptake and accessible volume in MOFs. As the accessible volume increases, the hydrogen uptake also tends to increase.
Thought:I now know the final answer
Final Answer: There is a moderate positive correlation between hydrogen uptake and accessible volume in MOFs. As the accessible volume increases, the hydrogen uptake also tends to increase.

> Finished chain.

> Finished chain.


########## Output ##############################
There is a moderate positive correlation between hydrogen uptake and accessible volume in MOFs. As the accessible volume increases, the hydrogen uptake also tends to increase.


Thanks for using CHATMOF!
