# Supplementary material for: ChatMOF: an artificial intelligence system for predicting and generating metal-organic frameworks using large language models
Source: Nat Commun. 2024 Jun 3;15:4705. doi: 10.1038/s41467-024-48998-4 (PMC11148193; doi:10.1038/s41467-024-48998-4)
Supplement: Supplementary file 4 — Supplementary Data 1 [file 41467_2024_48998_MOESM4_ESM.zip › Supplementary Figure S5.txt]

##################################################

Welcom to ChatMOF!

########## Question ##############################
Please enter the question below >>
Find the O2/N2 selectivity of XEGKUR at 298K, 1 bar


> Entering new ChatMOF chain...


> Entering new AgentExecutor chain...
I need to find the O2/N2 selectivity of XEGKUR at 298K, 1 bar.
Action: search_csv
Action Input: "Search name XEGKUR and provide information on its O2/N2 selectivity at 298K, 1 bar"

> Entering new TableSearcher chain...

[Table Searcher] Thought: To find the information about a specific material, we can use the pandas function loc[] to locate the row. We need to check if the DataFrame has the columns 'O2/N2 selectivity at 298K, 1 bar'.
[Table Searcher] Input: print(df.loc[df['name'] == 'XEGKUR'].to_markdown())
[Table Searcher] Observation:
|       | name   |   Largest cavity diameter (Å) |   Pore limiting diameter (Å) |   Largest free pore diameter (Å) |   Density (cm^3/g) |   Accessible Surface Area (m^2/cm^3) |   Accessible Surface Area (m^2/g) |   Nonaccessible Surface Area (m^2/cm^3) |   Nonaccessible surface area (m^2/g) |   Accessible volume volume fraction |   void fraction |   Accessible pore volume (cm^3/g) |   Accessible volume (cm^3/g) |   Nonaccessible Volume (cm^3/g) | Metal type   | Has open metal site   | Type of open metal   |
|------:|:-------|------------------------------:|-----------------------------:|---------------------------------:|-------------------:|-------------------------------------:|----------------------------------:|----------------------------------------:|-------------------------------------:|------------------------------------:|----------------:|----------------------------------:|-----------------------------:|--------------------------------:|:-------------|:----------------------|:---------------------|
| 11031 | XEGKUR |                       6.60096 |                      5.85838 |                          6.60096 |            1.03463 |                              2226.74 |                           2152.21 |                                       0 |                                    0 |                               0.653 |           0.653 |                          0.631143 |                     0.631143 |                               0 | Gd           | Yes                   | Gd                   |
[Table Searcher] Final Thought: The DataFrame does not have the column 'O2/N2 selectivity at 298K, 1 bar'. Therefore, we cannot provide information on its O2/N2 selectivity at 298K, 1 bar for the material 'XEGKUR'.
[Table Searcher] Final Answer: There are no data in database.
> Finished chain.

Observation: There are no data in database.
Thought:The search_csv tool did not provide any information on the O2/N2 selectivity of XEGKUR at 298K, 1 bar. I need to find another way to obtain this information.
Action: predictor
Action Input: "Predict the O2/N2 selectivity of XEGKUR at 298K, 1 bar"

> Entering new Predictor chain...

[Predictor] Thought: I need to gather data on XEGKUR and train a machine learning model to predict its O2/N2 selectivity at 298K, 1 bar.
[Predictor] Property: oxygen_uptake_1bar_298K
[Predictor] Materials: XEGKUR
load model : /home/dudgns1675/ChatMOF/chatmof/database/load_model/oxygen_uptake_1bar_298K/epoch=19-step=2660.ckpt
Predicting DataLoader 0: 100%|██████████████████████████████████████████████████████████████████████████████████████████████████████████████████████████████████| 1/1 [00:00<00:00,  1.65it/s]

[Predictor] Property: nitrogen_uptake_1bar_298K
[Predictor] Materials: XEGKUR
load model : /home/dudgns1675/ChatMOF/chatmof/database/load_model/nitrogen_uptake_1bar_298K/epoch=19-step=2660.ckpt
Predicting DataLoader 0: 100%|██████████████████████████████████████████████████████████████████████████████████████████████████████████████████████████████████| 1/1 [00:00<00:00, 10.94it/s]
[Predictor] Final Thought: Based on the result, calculate the O2/N2 selectivity by dividing the predicted oxygen uptake by the predicted nitrogen uptake.
> Finished chain.

Observation: The O2/N2 selectivity is calculated as 0.185186 / 0.130201 = 1.422.
Thought:I now know the final answer
Final Answer: The O2/N2 selectivity of XEGKUR at 298K, 1 bar is 1.422.

> Finished chain.

> Finished chain.


########## Output ##############################
The O2/N2 selectivity of XEGKUR at 298K, 1 bar is 1.422.
