# Supplementary material for: ChatMOF: an artificial intelligence system for predicting and generating metal-organic frameworks using large language models
Source: Nat Commun. 2024 Jun 3;15:4705. doi: 10.1038/s41467-024-48998-4 (PMC11148193; doi:10.1038/s41467-024-48998-4)
Supplement: Supplementary file 6 — Source Data [file 41467_2024_48998_MOESM6_ESM.zip]

Archive with 4 entries (4 files):
- Figure 7(a) - final.csv
- Figure 7(a) - initial.csv
- Figure 7(b) - final.csv
- Figure 7(b) - initial.csv
