# Supplementary material for: ChatMOF: an artificial intelligence system for predicting and generating metal-organic frameworks using large language models
Source: Nat Commun. 2024 Jun 3;15:4705. doi: 10.1038/s41467-024-48998-4 (PMC11148193; doi:10.1038/s41467-024-48998-4)
Supplement: Supplementary file 6 — Source Data [file 41467_2024_48998_MOESM6_ESM.zip › Figure 7(a) - final.csv]

	cif_id	accessible_surface_area
0	pcu+N680+E33	5670.19384765625
1	pcu+N483+E32	5563.04833984375
2	pcu+N406+E32	4692.49365234375
3	pcu+N47+E33	5714.83740234375
4	pcu+N214+E33	5612.15673828125
5	pcu+N680+E32	5286.25634765625
6	pcu+N16+E32	5002.76806640625
7	pcu+N162+E33	5665.72900390625
8	pcu+N341+E33	5605.4599609375
9	pcu+N222+E32	5438.04541015625
10	pcu+N392+E33	5688.05126953125
11	pcu+N613+E32	5542.95849609375
12	pcu+N613+E33	5732.69482421875
13	pcu+N668+E32	5277.32763671875
14	pcu+N148+E33	5609.92431640625
15	pcu+N540+E33	5496.08251953125
16	pcu+N678+E33	5549.6552734375
17	pcu+N483+E33	5719.3017578125
18	pcu+N595+E33	5688.05126953125
19	pcu+N694+E33	5603.22802734375
20	pcu+N274+E33	5661.2646484375
21	pcu+N180+E33	5813.0537109375
22	pcu+N85+E32	5482.689453125
23	pcu+N598+E33	5574.20947265625
24	pcu+N559+E33	5683.5869140625
25	pcu+N167+E32	4875.533203125
26	pcu+N234+E32	5286.25634765625
27	pcu+N222+E33	5679.12255859375
28	pcu+N274+E32	5464.83203125
29	pcu+N234+E33	5679.12255859375
30	pcu+N628+E33	5799.66064453125
31	pcu+N180+E32	5060.80517578125
32	pcu+N559+E32	5252.7734375
33	pcu+N678+E32	5607.6923828125
34	pcu+N47+E32	5446.974609375
35	pcu+N295+E33	5719.3017578125
36	pcu+N694+E32	4984.91064453125
37	pcu+N657+E33	5417.9560546875
38	pcu+N240+E33	5359.9189453125
39	pcu+N574+E33	5777.3388671875
40	pcu+N213+E33	5656.80029296875
0	dia+N267+E24	6326.4580078125
1	dia+N310+E3	6192.52685546875
2	dia+N697+E23	6161.27587890625
3	dia+N515+E35	6263.95703125
4	dia+N310+E24	6255.02783203125
5	dia+N649+E21	6241.634765625
6	dia+N161+E21	6036.2734375
7	dia+N697+E24	6299.671875
8	dia+N515+E23	6353.24462890625
9	dia+N697+E47	6161.27587890625
10	dia+N697+E35	6130.025390625
11	dia+N697+E21	6143.41845703125
12	dia+N161+E38	5955.9140625
13	dia+N161+E34	6156.8115234375
14	dia+N697+E34	6103.23876953125
15	dia+N649+E3	6179.13330078125
16	dia+N76+E24	6188.0625
17	dia+N649+E23	6009.48681640625
18	dia+N161+E47	6116.63232421875
19	dia+N76+E3	6237.17041015625
20	dia+N310+E23	6125.56103515625
21	dia+N515+E47	6219.31298828125
22	dia+N310+E34	6232.7060546875
23	dia+N515+E24	6353.24462890625
24	dia+N310+E47	6188.0625
25	dia+N267+E38	5848.76904296875
26	dia+N267+E21	6116.63232421875
27	dia+N76+E34	6210.38427734375
28	dia+N76+E23	6241.634765625
29	dia+N649+E35	6214.8486328125
30	dia+N515+E21	6263.95703125
31	dia+N649+E24	6183.59814453125
32	dia+N267+E34	6098.7744140625
33	dia+N649+E34	6196.9912109375
34	dia+N267+E23	6237.17041015625
35	dia+N161+E24	6281.814453125
36	dia+N267+E3	5933.59228515625
37	dia+N267+E35	6147.8828125
38	dia+N697+E3	6183.59814453125
39	dia+N76+E21	6130.025390625
40	dia+N515+E3	6317.529296875
41	dia+N649+E47	6272.8857421875
42	dia+N76+E35	6286.27880859375
43	dia+N310+E35	6205.919921875
44	dia+N310+E21	6196.9912109375
45	dia+N515+E34	6237.17041015625
46	dia+N161+E3	6250.5634765625
47	dia+N76+E47	6232.7060546875
48	dia+N492+E23	6130.025390625
49	dia+N161+E35	6210.38427734375
50	dia+N267+E47	6161.27587890625
0	acs+N489+E59	5616.62109375
1	acs+N481+E7	5241.61279296875
2	acs+N481+E39	5857.69775390625
3	acs+N574+E194	5826.447265625
4	acs+N553+E22	5741.6240234375
5	acs+N125+E59	5112.1455078125
6	acs+N489+E194	5292.953125
7	acs+N553+E9	5605.4599609375
8	acs+N553+E7	5518.404296875
9	acs+N628+E1	5246.0771484375
10	acs+N125+E36	5391.16943359375
11	acs+N574+E36	5192.50439453125
12	acs+N481+E59	5063.03759765625
13	acs+N481+E10	5817.5185546875
14	acs+N481+E33	5315.27490234375
15	acs+N628+E33	5234.916015625
16	acs+N125+E39	5933.59228515625
17	acs+N481+E28	5467.06396484375
18	acs+N628+E225	5518.404296875
19	acs+N574+E9	5402.33056640625
20	acs+N628+E10	5857.69775390625
21	acs+N125+E7	5210.36181640625
22	acs+N125+E194	5234.916015625
23	acs+N489+E121	5263.9345703125
24	acs+N481+E4	5228.2197265625
25	acs+N553+E225	5426.884765625
26	acs+N198+E28	5732.69482421875
27	acs+N628+E22	5270.63134765625
28	acs+N481+E9	5489.38623046875
29	acs+N628+E36	5118.84228515625
30	acs+N553+E1	5612.15673828125
31	acs+N553+E36	5404.5625
32	acs+N489+E225	5281.7919921875
33	acs+N553+E121	5500.546875
34	acs+N489+E39	5612.15673828125
35	acs+N489+E229	5549.6552734375
36	acs+N198+E1	5755.01708984375
37	acs+N125+E22	5277.32763671875
38	acs+N198+E33	5435.8134765625
39	acs+N553+E59	5638.94287109375
40	acs+N489+E4	5228.2197265625
41	acs+N125+E33	5458.13525390625
42	acs+N481+E194	5484.921875
43	acs+N553+E4	5531.7978515625
44	acs+N574+E4	5188.0400390625
45	acs+N489+E10	5884.48388671875
46	acs+N198+E4	5371.07958984375
47	acs+N574+E10	6143.41845703125
48	acs+N481+E225	5295.18505859375
49	acs+N125+E10	5696.97998046875
50	acs+N481+E22	5172.41455078125
51	acs+N574+E7	5614.388671875
52	acs+N574+E39	5386.705078125
53	acs+N628+E121	5297.41748046875
54	acs+N481+E36	5089.82373046875
55	acs+N125+E4	5299.64990234375
56	acs+N481+E121	5315.27490234375
57	acs+N198+E22	5357.6865234375
58	acs+N198+E59	5464.83203125
59	acs+N628+E28	5306.34619140625
60	acs+N198+E7	5364.38330078125
61	acs+N489+E1	5223.7548828125
62	acs+N553+E28	5674.658203125
63	acs+N553+E39	5862.162109375
64	acs+N481+E229	5634.478515625
65	acs+N628+E4	4857.67578125
66	acs+N198+E121	5359.9189453125
67	acs+N489+E22	5208.1298828125
68	acs+N125+E229	4817.49609375
69	acs+N489+E9	5525.10107421875
70	acs+N553+E10	6112.16796875
71	acs+N628+E194	5464.83203125
72	acs+N574+E33	5424.65234375
73	acs+N574+E121	5545.19091796875
74	acs+N628+E7	5353.22216796875
75	acs+N574+E229	5440.27783203125
76	acs+N574+E225	5359.9189453125
77	acs+N489+E7	5420.18798828125
78	acs+N125+E1	5194.73681640625
79	acs+N198+E194	5592.06689453125
80	acs+N125+E28	5326.43603515625
81	acs+N125+E225	5234.916015625
82	acs+N198+E10	6071.98828125
83	acs+N198+E39	6036.2734375
84	acs+N553+E229	5866.62646484375
85	acs+N198+E225	5272.86328125
86	acs+N628+E9	5580.90576171875
87	acs+N574+E1	5152.3251953125
88	acs+N125+E121	5426.884765625
89	acs+N553+E194	5683.5869140625
90	acs+N489+E28	5257.23779296875
91	acs+N198+E36	5359.9189453125
92	acs+N553+E33	5679.12255859375
93	acs+N489+E33	5422.42041015625
94	acs+N628+E59	5087.59130859375
95	acs+N628+E229	5826.447265625
96	acs+N489+E36	5085.359375
97	acs+N481+E1	5531.7978515625
98	acs+N198+E229	5313.04296875
99	acs+N198+E9	5853.2333984375
100	acs+N125+E9	5355.45458984375
0	rtl+N535+N590	6031.80859375
1	rtl+N535+N521	6156.8115234375
2	rtl+N535+N283	5880.01953125
3	rtl+N535+N250	5540.7265625
4	rtl+N535+N668	6080.9169921875
5	rtl+N535+N486	5560.81640625
6	rtl+N535+N453	5612.15673828125
7	rtl+N535+N214	6022.8798828125
8	rtl+N535+N146	5161.25390625
9	rtl+N535+N598	6277.35009765625
10	rtl+N535+N593	6094.31005859375
11	rtl+N535+N289	5683.5869140625
12	rtl+N535+N392	6375.56640625
13	rtl+N535+N105	5592.06689453125
14	rtl+N535+N491	5442.509765625
15	rtl+N535+N148	6036.2734375
16	rtl+N535+N336	6013.951171875
17	rtl+N535+N16	6112.16796875
18	rtl+N535+N311	5609.92431640625
19	rtl+N535+N483	6326.4580078125
20	rtl+N535+N65	5498.31494140625
21	rtl+N535+N341	5821.98291015625
22	rtl+N535+N162	6013.951171875
23	rtl+N535+N447	5813.0537109375
24	rtl+N535+N205	5741.6240234375
25	rtl+N535+N518	5647.87158203125
26	rtl+N535+N680	6183.59814453125
27	rtl+N535+N555	5551.88720703125
28	rtl+N535+N480	5915.73486328125
29	rtl+N535+N33	5605.4599609375
30	rtl+N535+N309	5440.27783203125
31	rtl+N535+N569	5946.9853515625
32	rtl+N535+N324	5308.57861328125
33	rtl+N535+N457	5982.70068359375
34	rtl+N535+N630	5705.90869140625
35	rtl+N535+N696	5978.236328125
36	rtl+N535+N366	5600.99560546875
37	rtl+N535+N508	6076.45263671875
38	rtl+N535+N442	5373.31201171875
39	rtl+N535+N529	5525.10107421875
40	rtl+N535+N135	5808.58935546875
41	rtl+N535+N465	5862.162109375
42	rtl+N535+N213	6321.99365234375
0	cds+N259+E32	5781.80322265625
1	cds+N500+E194	5458.13525390625
2	cds+N365+E194	5656.80029296875
3	cds+N512+E194	5368.84765625
4	cds+N194+E193	5821.98291015625
5	cds+N174+E211	4114.35546875
6	cds+N365+E27	4424.63037109375
7	cds+N194+E194	5297.41748046875
8	cds+N500+E211	4353.2001953125
9	cds+N292+E194	5417.9560546875
10	cds+N409+E194	5623.3173828125
11	cds+N654+E224	5482.689453125
12	cds+N654+E112	5627.78173828125
13	cds+N551+E193	5790.73193359375
14	cds+N464+E112	5688.05126953125
15	cds+N193+E211	4478.203125
16	cds+N112+E193	5549.6552734375
17	cds+N112+E112	5520.63671875
18	cds+N335+E174	5480.45703125
19	cds+N292+E193	5688.05126953125
20	cds+N464+E194	5223.7548828125
21	cds+N500+E112	5069.73388671875
22	cds+N193+E194	5585.3701171875
23	cds+N259+E193	5560.81640625
24	cds+N551+E112	5605.4599609375
0	srs+N611+E108	5880.01953125
1	srs+N611+E119	5763.94580078125
2	srs+N611+E212	5933.59228515625
3	srs+N611+E48	6009.48681640625
4	srs+N611+E19	5951.44970703125
5	srs+N611+E14	5987.1650390625
6	srs+N611+E146	5996.09375
7	srs+N611+E72	6022.8798828125
8	srs+N611+E130	5938.056640625
9	srs+N611+E16	6071.98828125
10	srs+N611+E8	5772.87451171875
11	srs+N611+E138	6013.951171875
12	srs+N285+E172	5960.37841796875
13	srs+N611+E66	5839.84033203125
14	srs+N611+E67	5915.73486328125
15	srs+N611+E149	5911.2705078125
16	srs+N611+E45	5813.0537109375
17	srs+N611+E159	5728.23046875
18	srs+N611+E11	5750.552734375
19	srs+N611+E221	5705.90869140625
20	srs+N611+E128	6076.45263671875
21	srs+N611+E85	5969.3076171875
22	srs+N611+E205	5688.05126953125
23	srs+N611+E18	5848.76904296875
24	srs+N611+E81	5853.2333984375
25	srs+N611+E186	5942.52099609375
26	srs+N611+E204	5808.58935546875
27	srs+N611+E166	5996.09375
28	srs+N611+E52	5906.80615234375
29	srs+N611+E167	5924.66357421875
30	srs+N285+E105	5652.3359375
31	srs+N611+E151	5946.9853515625
32	srs+N611+E173	5853.2333984375
33	srs+N611+E226	5821.98291015625
34	srs+N611+E201	5853.2333984375
35	srs+N611+E132	6000.55810546875
36	srs+N611+E139	5978.236328125
37	srs+N611+E180	5853.2333984375
38	srs+N611+E160	5911.2705078125
39	srs+N611+E206	5795.1962890625
40	srs+N611+E220	5951.44970703125
41	srs+N611+E168	5978.236328125
42	srs+N611+E71	5920.19921875
43	srs+N611+E27	5915.73486328125
44	srs+N611+E58	5978.236328125
45	srs+N611+E216	5982.70068359375
46	srs+N611+E188	5679.12255859375
47	srs+N611+E37	5964.84326171875
48	srs+N611+E50	5996.09375
49	srs+N611+E182	5955.9140625
50	srs+N611+E175	5924.66357421875
0	ths+N411+E128	5516.17236328125
1	ths+N411+E27	5813.0537109375
2	ths+N411+E44	5813.0537109375
3	ths+N411+E175	5192.50439453125
4	ths+N606+E168	5132.2353515625
5	ths+N606+E216	5250.54150390625
6	ths+N411+E132	5531.7978515625
7	ths+N606+E132	5201.43310546875
8	ths+N411+E182	4911.24853515625
9	ths+N411+E216	5638.94287109375
10	ths+N606+E162	4763.923828125
11	ths+N606+E27	5417.9560546875
12	ths+N411+E146	5368.84765625
13	ths+N606+E108	5208.1298828125
14	ths+N411+E162	5201.43310546875
15	ths+N606+E15	5292.953125
16	ths+N606+E13	5308.57861328125
17	ths+N411+E108	5317.50732421875
18	ths+N606+E175	5127.77099609375
19	ths+N606+E95	4996.07177734375
20	ths+N411+E168	5489.38623046875
21	ths+N606+E128	5145.62841796875
22	ths+N606+E44	5446.974609375
23	ths+N606+E182	4815.26416015625
24	ths+N606+E146	5212.59423828125
0	bcu+N672+E229	5884.48388671875
1	bcu+N672+E10	6156.8115234375
2	bcu+N293+E59	5946.9853515625
3	bcu+N189+E223	4864.3720703125
4	bcu+N204+E59	5165.71826171875
5	bcu+N656+E59	5100.98486328125
6	bcu+N281+E39	5893.4130859375
7	bcu+N372+E229	4661.24267578125
8	bcu+N281+E229	5830.91162109375
9	bcu+N293+E10	6112.16796875
10	bcu+N293+E223	5589.83447265625
11	bcu+N672+E36	5199.201171875
12	bcu+N228+E223	5018.3935546875
13	bcu+N189+E59	5087.59130859375
14	bcu+N262+E39	5880.01953125
15	bcu+N281+E225	4897.85498046875
16	bcu+N204+E223	5065.26953125
17	bcu+N189+E39	5493.8505859375
18	bcu+N293+E1	6009.48681640625
19	bcu+N656+E229	5266.1669921875
20	bcu+N212+E59	5112.1455078125
21	bcu+N672+E1	4955.89208984375
22	bcu+N672+E225	5250.54150390625
23	bcu+N228+E229	6018.41552734375
24	bcu+N642+E1	5210.36181640625
25	bcu+N64+E229	5493.8505859375
26	bcu+N293+E229	5661.2646484375
27	bcu+N212+E1	5089.82373046875
28	bcu+N262+E59	4886.6943359375
29	bcu+N228+E225	5098.75244140625
30	bcu+N26+E229	5741.6240234375
31	bcu+N672+E39	5656.80029296875
32	bcu+N212+E39	5489.38623046875
33	bcu+N204+E10	5598.763671875
34	bcu+N228+E39	5719.3017578125
35	bcu+N293+E39	6040.73779296875
36	bcu+N212+E229	4978.2138671875
37	bcu+N672+E59	5714.83740234375
38	bcu+N362+E225	4560.7939453125
39	bcu+N656+E223	4424.63037109375
40	bcu+N642+E223	5013.92919921875
41	bcu+N642+E225	5098.75244140625
42	bcu+N204+E229	5598.763671875
43	bcu+N281+E59	5214.826171875
44	bcu+N204+E225	5554.11962890625
45	bcu+N672+E121	5181.34326171875
46	bcu+N204+E39	5705.90869140625
47	bcu+N189+E229	5540.7265625
48	bcu+N642+E59	5589.83447265625
49	bcu+N642+E229	5710.373046875
50	bcu+N228+E59	5308.57861328125
51	bcu+N281+E1	5714.83740234375
52	bcu+N281+E223	5067.501953125
53	bcu+N212+E223	4752.7626953125
54	bcu+N212+E225	5353.22216796875
55	bcu+N26+E1	5556.35205078125
56	bcu+N672+E223	4833.12158203125
57	bcu+N228+E10	5647.87158203125
58	bcu+N281+E36	5078.66259765625
59	bcu+N189+E1	5156.78955078125
60	bcu+N362+E59	5429.11669921875
61	bcu+N362+E229	4886.6943359375
62	bcu+N656+E1	5270.63134765625
63	bcu+N656+E225	5105.44921875
64	bcu+N362+E10	5884.48388671875
65	bcu+N262+E229	5630.01416015625
66	bcu+N262+E1	4969.28515625
67	bcu+N204+E1	5275.095703125
68	bcu+N362+E223	4513.91796875
69	bcu+N262+E225	4962.5888671875
70	bcu+N262+E223	4884.4619140625
71	bcu+N642+E39	5786.267578125
72	bcu+N228+E1	5362.15087890625
73	bcu+N293+E225	5862.162109375
74	bcu+N189+E225	4759.458984375
75	bcu+N362+E39	5746.08837890625
76	bcu+N656+E39	5397.8662109375
77	bcu+N362+E1	5047.412109375
0	fsc+N201+N613	3846.49267578125
1	fsc+N614+N162	3527.2890625
2	fsc+N91+N457	3658.98828125
3	fsc+N255+N162	3623.2734375
4	fsc+N255+N33	2904.50732421875
5	fsc+N255+N559	3117.681640625
6	fsc+N614+N274	3830.8671875
7	fsc+N12+N392	3777.29443359375
8	fsc+N1+N457	3373.267578125
9	fsc+N399+N457	3379.96435546875
10	fsc+N91+N483	3451.39453125
11	fsc+N129+N214	3397.82177734375
12	fsc+N202+N457	3540.68212890625
13	fsc+N255+N392	4033.99658203125
14	fsc+N129+N678	3475.94873046875
15	fsc+N201+N151	3240.4521484375
16	fsc+N665+N274	3560.77197265625
17	fsc+N202+N208	3482.64501953125
18	fsc+N614+N560	3598.71923828125
19	fsc+N201+N457	3982.65625
20	fsc+N665+N392	4165.69580078125
21	fsc+N665+N214	3683.54248046875
22	fsc+N255+N483	4254.98388671875
23	fsc+N91+N678	3817.47412109375
24	fsc+N665+N680	3377.73193359375
25	fsc+N201+N560	3422.3759765625
26	fsc+N614+N151	3540.68212890625
27	fsc+N255+N208	3770.59814453125
28	fsc+N614+N678	3603.18359375
29	fsc+N201+N570	3518.3603515625
30	fsc+N614+N570	3625.50537109375
31	fsc+N201+N274	3741.57958984375
32	fsc+N614+N392	4042.92529296875
33	fsc+N614+N283	3359.87451171875
34	fsc+N614+N214	3712.56103515625
35	fsc+N255+N560	3701.39990234375
36	fsc+N201+N678	3799.6162109375
37	fsc+N201+N214	3636.66650390625
38	fsc+N12+N208	3877.7431640625
39	fsc+N201+N483	4103.19482421875
40	fsc+N665+N483	4011.6748046875
41	fsc+N614+N167	3475.94873046875
42	fsc+N255+N457	3891.13623046875
43	fsc+N614+N680	3674.61376953125
44	fsc+N255+N678	3944.708984375
45	fsc+N12+N678	3124.37841796875
46	fsc+N255+N214	4339.80712890625
47	fsc+N12+N274	3415.67919921875
48	fsc+N255+N690	3144.4677734375
49	fsc+N665+N457	4089.80126953125
50	fsc+N255+N55	3752.740234375
51	fsc+N91+N392	3522.82470703125
52	fsc+N255+N680	3621.041015625
