# Supplementary material for: ChatMOF: an artificial intelligence system for predicting and generating metal-organic frameworks using large language models
Source: Nat Commun. 2024 Jun 3;15:4705. doi: 10.1038/s41467-024-48998-4 (PMC11148193; doi:10.1038/s41467-024-48998-4)
Supplement: Supplementary file 6 — Source Data [file 41467_2024_48998_MOESM6_ESM.zip › Figure 7(a) - initial.csv]

	cif_id	accessible_surface_area
0	pcu+N678+E87	5411.25927734375
1	pcu+N691+E107	4098.72998046875
2	pcu+N608+E5	4060.78271484375
3	pcu+N373+E47	3377.73193359375
4	pcu+N183+E134	3580.861328125
5	pcu+N289+E28	5255.005859375
6	pcu+N250+E222	4210.33984375
7	pcu+N289+E34	4214.80419921875
8	pcu+N504+E139	2018.884765625
9	pcu+N30+E114	4085.3369140625
10	pcu+N555+E90	4411.2373046875
11	pcu+N167+E2	5252.7734375
12	pcu+N234+E155	5025.09033203125
13	pcu+N144+E28	4770.6201171875
14	pcu+N180+E232	4625.52783203125
15	pcu+N65+E67	1170.3726806640625
16	pcu+N334+E121	5123.306640625
17	pcu+N205+E12	5060.80517578125
18	pcu+N394+E66	2002.143310546875
19	pcu+N49+E10	5208.1298828125
20	pcu+N240+E90	5007.232421875
21	pcu+N556+E187	4431.32666015625
22	pcu+N657+E122	4431.32666015625
23	pcu+N162+E13	4353.2001953125
24	pcu+N36+E57	4277.3056640625
25	pcu+N577+E68	4362.12890625
26	pcu+N425+E113	3973.7275390625
27	pcu+N668+E196	5288.48876953125
28	pcu+N489+E187	4842.05029296875
29	pcu+N341+E57	4076.408203125
30	pcu+N183+E216	2643.3408203125
31	pcu+N384+E96	4145.6064453125
32	pcu+N668+E181	4033.99658203125
33	pcu+N612+E131	1871.56005859375
34	pcu+N521+E216	3634.43408203125
35	pcu+N148+E182	3076.385986328125
36	pcu+N447+E184	2779.50439453125
37	pcu+N630+E166	2816.33544921875
38	pcu+N556+E175	1929.0390625
39	pcu+N173+E201	3643.36279296875
40	pcu+N135+E34	4112.12353515625
41	pcu+N250+E25	1295.2359619140625
42	pcu+N309+E190	3596.48681640625
43	pcu+N668+E188	4826.4248046875
44	pcu+N240+E2	5047.412109375
45	pcu+N295+E215	4571.955078125
46	pcu+N576+E193	3435.76904296875
47	pcu+N508+E159	3114.33349609375
48	pcu+N453+E78	4228.197265625
49	pcu+N152+E71	1904.4849853515625
50	pcu+N392+E220	4754.99462890625
51	pcu+N274+E163	5277.32763671875
52	pcu+N483+E88	4623.29541015625
53	pcu+N491+E152	4788.4775390625
54	pcu+N394+E115	1347.83203125
55	pcu+N560+E171	2991.562744140625
56	pcu+N504+E83	4766.15576171875
57	pcu+N489+E104	4458.11328125
58	pcu+N116+E69	1958.61572265625
59	pcu+N222+E171	3732.65087890625
60	pcu+N328+E159	3554.0751953125
61	pcu+N33+E116	4205.87548828125
62	pcu+N30+E4	3817.47412109375
63	pcu+N494+E9	5319.7392578125
64	pcu+N59+E128	2349.807373046875
65	pcu+N691+E225	4884.4619140625
66	pcu+N162+E83	5402.33056640625
67	pcu+N555+E179	4415.70166015625
68	pcu+N630+E71	2296.23486328125
69	pcu+N314+E174	4525.0791015625
70	pcu+N264+E40	3400.05419921875
71	pcu+N480+E38	4482.66748046875
72	pcu+N148+E190	4404.54052734375
73	pcu+N49+E184	739.5595092773438
74	pcu+N139+E91	4241.59033203125
75	pcu+N690+E215	4071.94384765625
76	pcu+N465+E80	4471.50634765625
77	pcu+N274+E203	5475.99267578125
78	pcu+N576+E26	3253.84521484375
79	pcu+N65+E131	1195.5545654296875
80	pcu+N41+E234	3917.9228515625
81	pcu+N552+E34	4284.001953125
82	pcu+N590+E108	1915.087890625
83	pcu+N214+E158	3302.95361328125
84	pcu+N222+E17	5085.359375
85	pcu+N314+E82	4868.83642578125
86	pcu+N274+E28	5571.97705078125
87	pcu+N548+E198	4223.73291015625
88	pcu+N453+E43	2112.078857421875
89	pcu+N612+E223	5176.87890625
90	pcu+N314+E163	4725.97607421875
91	pcu+N180+E206	2902.27490234375
92	pcu+N394+E1	4893.390625
93	pcu+N613+E52	3725.9541015625
94	pcu+N438+E220	2324.13720703125
95	pcu+N55+E219	4757.22705078125
96	pcu+N143+E215	4357.66455078125
97	pcu+N691+E218	4136.67724609375
98	pcu+N264+E131	1196.0428466796875
99	pcu+N576+E212	1223.8057861328125
100	pcu+N613+E107	5429.11669921875
101	pcu+N574+E42	5199.201171875
102	pcu+N521+E5	4511.68603515625
103	pcu+N382+E102	625.15966796875
104	pcu+N101+E28	4659.0107421875
105	pcu+N678+E95	4237.1259765625
106	pcu+N33+E89	1824.68408203125
107	pcu+N250+E220	2115.9853515625
108	pcu+N613+E118	4984.91064453125
109	pcu+N33+E233	4114.35546875
110	pcu+N529+E64	4717.04736328125
111	pcu+N509+E212	1609.277587890625
112	pcu+N152+E167	310.69952392578125
113	pcu+N486+E114	4868.83642578125
114	pcu+N265+E68	4031.7646484375
115	pcu+N37+E186	2550.70458984375
116	pcu+N465+E211	2635.528076171875
117	pcu+N334+E98	4612.13427734375
118	pcu+N167+E95	2824.1484375
119	pcu+N289+E149	2340.878662109375
120	pcu+N290+E132	2143.8876953125
121	pcu+N33+E73	3165.673828125
122	pcu+N334+E39	5350.990234375
123	pcu+N486+E137	3721.48974609375
124	pcu+N442+E115	1494.04052734375
125	pcu+N328+E1	5201.43310546875
126	pcu+N162+E34	5036.2509765625
127	pcu+N105+E50	2433.5146484375
128	pcu+N135+E155	3513.89599609375
129	pcu+N108+E71	3282.86376953125
130	pcu+N569+E128	2805.1748046875
131	pcu+N173+E70	2223.6884765625
132	pcu+N339+E150	3902.29736328125
133	pcu+N667+E16	2159.512939453125
134	pcu+N568+E102	668.9664306640625
135	pcu+N406+E216	2433.5146484375
136	pcu+N555+E47	4239.3583984375
137	pcu+N613+E134	4683.564453125
138	pcu+N560+E12	5277.32763671875
139	pcu+N509+E68	3810.77734375
140	pcu+N77+E228	1782.83056640625
141	pcu+N442+E98	4281.77001953125
142	pcu+N593+E159	3145.583984375
143	pcu+N222+E177	4491.59619140625
144	pcu+N54+E178	3311.88232421875
145	pcu+N428+E151	2462.533203125
146	pcu+N691+E61	4112.12353515625
147	pcu+N657+E32	5163.48583984375
148	pcu+N234+E92	4192.482421875
149	pcu+N691+E198	3848.724609375
150	pcu+N47+E33	5808.58935546875
151	pcu+N274+E18	4092.03369140625
152	pcu+N264+E108	961.3836669921875
153	pcu+N182+E158	1492.366455078125
154	pcu+N49+E219	3359.87451171875
155	pcu+N33+E195	4116.587890625
156	pcu+N483+E141	5578.673828125
157	pcu+N505+E66	1897.788330078125
158	pcu+N16+E233	4172.392578125
159	pcu+N494+E113	4078.640625
160	pcu+N314+E135	4692.49365234375
161	pcu+N694+E119	3790.6875
162	pcu+N438+E119	3166.7900390625
163	pcu+N555+E123	4377.75439453125
164	pcu+N30+E178	2964.7763671875
165	pcu+N612+E147	3877.7431640625
166	pcu+N646+E153	3243.80029296875
167	pcu+N222+E142	4909.01611328125
168	pcu+N480+E57	4116.587890625
169	pcu+N205+E68	4400.076171875
170	pcu+N576+E167	1211.110107421875
171	pcu+N428+E87	3232.6396484375
172	pcu+N306+E116	3355.41015625
173	pcu+N30+E3	2940.22216796875
174	pcu+N308+E52	1176.0926513671875
175	pcu+N16+E85	3464.78759765625
176	pcu+N139+E146	1877.140625
177	pcu+N465+E137	3061.876953125
178	pcu+N493+E34	3940.24462890625
179	pcu+N101+E45	3153.396484375
180	pcu+N222+E111	5520.63671875
181	pcu+N504+E119	3094.24365234375
182	pcu+N135+E20	4741.6015625
183	pcu+N205+E128	2606.509521484375
184	pcu+N311+E113	3752.740234375
185	pcu+N518+E42	4413.46923828125
186	pcu+N570+E67	3232.6396484375
187	pcu+N148+E83	4920.17724609375
188	pcu+N521+E165	2693.56494140625
189	pcu+N85+E49	4449.1845703125
190	pcu+N341+E201	4210.33984375
191	pcu+N265+E69	1410.891357421875
192	pcu+N155+E85	2311.860107421875
193	pcu+N646+E80	3949.17333984375
194	pcu+N155+E152	4473.73876953125
195	pcu+N634+E51	-106.720458984375
196	pcu+N659+E183	2529.4990234375
197	pcu+N182+E146	1510.781982421875
198	pcu+N442+E158	2642.224609375
199	pcu+N691+E2	4525.0791015625
200	pcu+N567+E178	3480.4130859375
201	pcu+N465+E32	4725.97607421875
202	pcu+N634+E78	3971.4951171875
203	pcu+N657+E219	4772.8525390625
204	pcu+N311+E190	3011.65234375
205	pcu+N146+E224	3748.27587890625
206	pcu+N59+E10	5013.92919921875
207	pcu+N314+E73	3300.72119140625
208	pcu+N465+E83	4842.05029296875
209	pcu+N696+E192	3478.1806640625
210	pcu+N55+E20	5217.05859375
211	pcu+N162+E11	4589.8125
212	pcu+N180+E167	2287.30615234375
213	pcu+N30+E123	2952.49951171875
214	pcu+N324+E155	3256.07763671875
215	pcu+N666+E171	1890.53369140625
216	pcu+N384+E26	3571.9326171875
217	pcu+N568+E76	2362.08447265625
218	pcu+N250+E5	3382.1962890625
219	pcu+N336+E113	4522.8466796875
220	pcu+N613+E17	4886.6943359375
221	pcu+N489+E32	5201.43310546875
222	pcu+N628+E170	5212.59423828125
223	pcu+N47+E201	4748.29833984375
224	pcu+N151+E160	4279.53759765625
225	pcu+N334+E72	2687.984375
226	pcu+N105+E89	594.4669799804688
227	pcu+N30+E10	4382.21875
228	pcu+N336+E138	2669.0107421875
229	pcu+N33+E14	3984.88818359375
230	pcu+N139+E196	4779.548828125
231	pcu+N643+E59	4891.15869140625
232	pcu+N339+E137	2767.2275390625
233	pcu+N593+E212	2799.59423828125
234	pcu+N220+E63	1825.8001708984375
235	pcu+N690+E13	3884.43994140625
236	pcu+N694+E107	4942.4990234375
237	pcu+N220+E183	2511.641357421875
238	pcu+N593+E192	4161.2314453125
239	pcu+N630+E44	3103.17236328125
240	pcu+N668+E126	5321.9716796875
241	pcu+N608+E31	4132.212890625
242	pcu+N467+E51	2266.10009765625
243	pcu+N208+E29	3911.22607421875
244	pcu+N324+E36	4507.2216796875
245	pcu+N486+E19	3395.58935546875
246	pcu+N643+E159	2162.861328125
247	pcu+N384+E128	2308.51171875
248	pcu+N666+E119	3304.06982421875
249	pcu+N311+E234	3989.3525390625
250	pcu+N646+E86	3942.4765625
251	pcu+N384+E85	2628.83154296875
252	pcu+N622+E149	2300.69921875
253	pcu+N657+E152	5212.59423828125
254	pcu+N428+E53	2196.34423828125
255	pcu+N678+E89	3169.02197265625
256	pcu+N475+E138	960.0582885742188
257	pcu+N508+E41	5009.46484375
258	pcu+N394+E139	1448.5596923828125
259	pcu+N493+E39	5000.5361328125
260	pcu+N55+E72	4098.72998046875
261	pcu+N486+E78	4790.7099609375
262	pcu+N622+E8	3658.98828125
263	pcu+N453+E17	4100.96240234375
264	pcu+N30+E205	1617.648193359375
265	pcu+N123+E181	3424.60791015625
266	pcu+N77+E19	2493.78369140625
267	pcu+N508+E67	2503.82861328125
268	pcu+N529+E107	4837.5859375
269	pcu+N425+E86	3547.37890625
270	pcu+N646+E161	4578.6513671875
271	pcu+N341+E52	1922.900634765625
272	pcu+N483+E25	4337.57470703125
273	pcu+N483+E59	5462.599609375
274	pcu+N630+E1	4884.4619140625
275	pcu+N248+E168	2035.0682373046875
276	pcu+N106+E219	3824.17041015625
277	pcu+N574+E79	2564.097900390625
278	pcu+N509+E43	1676.80126953125
279	pcu+N552+E84	2221.456298828125
280	pcu+N540+E134	3574.1650390625
281	pcu+N220+E153	3204.7373046875
282	pcu+N146+E95	1144.9117431640625
283	pcu+N696+E125	4103.19482421875
284	pcu+N598+E139	3632.2021484375
285	pcu+N30+E72	2027.255615234375
286	pcu+N295+E32	5183.57568359375
287	pcu+N151+E201	4516.150390625
288	pcu+N529+E171	1974.240966796875
289	pcu+N394+E73	2035.626220703125
290	pcu+N183+E2	4750.5302734375
291	pcu+N590+E72	3208.08544921875
292	pcu+N274+E136	5350.990234375
293	pcu+N379+E190	3413.447265625
294	pcu+N108+E32	4866.6044921875
295	pcu+N341+E64	5250.54150390625
296	pcu+N135+E72	1680.707763671875
297	pcu+N476+E22	2253.8232421875
298	pcu+N273+E142	3817.47412109375
299	pcu+N680+E10	5469.29638671875
300	pcu+N465+E156	3844.26025390625
301	pcu+N493+E25	1374.6182861328125
302	pcu+N41+E2	4377.75439453125
303	pcu+N667+E5	3790.6875
304	pcu+N234+E76	4246.0546875
305	pcu+N577+E201	3844.26025390625
306	pcu+N548+E141	4449.1845703125
307	pcu+N555+E68	4257.2158203125
308	pcu+N694+E116	4375.52197265625
309	pcu+N55+E6	5214.826171875
310	pcu+N668+E38	4603.20556640625
311	pcu+N336+E89	860.2374267578125
312	pcu+N467+E118	4058.55078125
313	pcu+N406+E211	2675.70751953125
314	pcu+N694+E10	5647.87158203125
315	pcu+N180+E113	4690.26123046875
316	pcu+N659+E108	549.8231201171875
317	pcu+N666+E201	3801.8486328125
318	pcu+N646+E35	3766.13330078125
319	pcu+N659+E8	3701.39990234375
320	pcu+N264+E24	3206.96923828125
321	pcu+N221+E106	4656.7783203125
322	pcu+N144+E205	1105.4647216796875
323	pcu+N577+E131	2278.377197265625
324	pcu+N570+E41	4779.548828125
325	pcu+N467+E57	4210.33984375
326	pcu+N598+E4	5484.921875
327	pcu+N569+E204	2956.9638671875
328	pcu+N77+E106	5002.76806640625
329	pcu+N143+E37	4138.90966796875
330	pcu+N425+E173	1652.2471923828125
331	pcu+N265+E206	813.7799072265625
332	pcu+N568+E69	1334.29931640625
333	pcu+N240+E98	4784.01318359375
334	pcu+N668+E89	1543.98583984375
335	pcu+N680+E229	5580.90576171875
336	pcu+N634+E69	588.3284912109375
337	pcu+N334+E106	5201.43310546875
338	pcu+N108+E126	4993.83935546875
339	pcu+N613+E6	5638.94287109375
340	pcu+N308+E26	3667.9169921875
341	pcu+N694+E34	4853.21142578125
342	pcu+N180+E82	5257.23779296875
343	pcu+N612+E202	2618.78662109375
344	pcu+N30+E89	1051.9356689453125
345	pcu+N205+E64	4978.2138671875
346	pcu+N406+E47	4469.2744140625
347	pcu+N264+E10	4830.88916015625
348	pcu+N341+E203	4877.765625
349	pcu+N213+E190	4183.5537109375
350	pcu+N106+E204	1780.5982666015625
351	pcu+N659+E30	4498.29248046875
352	pcu+N521+E123	4563.0263671875
353	pcu+N608+E189	3022.8134765625
354	pcu+N612+E88	3097.591796875
355	pcu+N49+E185	690.7302856445312
356	pcu+N30+E33	4045.15771484375
357	pcu+N283+E161	5257.23779296875
358	pcu+N384+E187	4051.85400390625
359	pcu+N567+E7	4580.8837890625
360	pcu+N493+E223	4556.32958984375
361	pcu+N577+E36	5092.0556640625
362	pcu+N135+E61	4185.78564453125
363	pcu+N569+E65	4511.68603515625
364	pcu+N324+E145	2558.517333984375
365	pcu+N152+E3	3554.0751953125
366	pcu+N54+E229	4824.19287109375
367	pcu+N16+E155	4699.18994140625
368	pcu+N574+E90	4991.607421875
369	pcu+N65+E201	2816.33544921875
370	pcu+N555+E167	1432.6552734375
371	pcu+N556+E149	2372.12939453125
372	pcu+N139+E218	3712.56103515625
373	pcu+N694+E91	5138.93212890625
374	pcu+N556+E185	1021.0947875976562
375	pcu+N273+E81	3154.5126953125
376	pcu+N213+E1	5558.583984375
377	pcu+N475+E57	2275.02880859375
378	pcu+N155+E232	3224.82666015625
379	pcu+N425+E221	2967.0087890625
380	pcu+N135+E112	3725.9541015625
381	pcu+N694+E20	5248.30908203125
382	pcu+N457+E40	4750.5302734375
383	pcu+N264+E8	2577.490966796875
384	pcu+N568+E97	4491.59619140625
385	pcu+N162+E25	3596.48681640625
386	pcu+N691+E84	1236.5013427734375
387	pcu+N336+E142	4196.94677734375
388	pcu+N334+E104	4192.482421875
389	pcu+N173+E148	4290.69873046875
390	pcu+N283+E224	4592.044921875
391	pcu+N659+E26	3438.00146484375
392	pcu+N668+E33	5603.22802734375
393	pcu+N570+E112	4520.61474609375
394	pcu+N560+E71	2835.30908203125
395	pcu+N289+E70	2704.72607421875
396	pcu+N379+E47	3859.8857421875
397	pcu+N220+E67	1365.4105224609375
398	pcu+N453+E158	2272.796875
399	pcu+N384+E98	4324.181640625
400	pcu+N234+E198	4728.20849609375
401	pcu+N691+E228	2157.8388671875
402	pcu+N41+E106	4721.51171875
403	pcu+N264+E61	4022.83544921875
404	pcu+N148+E116	4406.77294921875
405	pcu+N680+E212	3594.2548828125
406	pcu+N379+E161	4531.775390625
407	pcu+N289+E148	4732.6728515625
408	pcu+N106+E29	2047.34521484375
409	pcu+N213+E192	4127.74853515625
410	pcu+N143+E202	3721.48974609375
411	pcu+N273+E162	1326.765625
412	pcu+N559+E188	4696.9580078125
413	pcu+N208+E176	4518.38232421875
414	pcu+N574+E23	4734.9052734375
415	pcu+N167+E146	3728.18603515625
416	pcu+N465+E48	1876.58251953125
417	pcu+N234+E201	4647.849609375
418	pcu+N518+E136	4225.96533203125
419	pcu+N85+E77	5656.80029296875
420	pcu+N680+E78	5549.6552734375
421	pcu+N77+E83	4518.38232421875
422	pcu+N289+E65	4471.50634765625
423	pcu+N144+E80	3804.08056640625
424	pcu+N221+E222	4027.30029296875
425	pcu+N146+E201	3253.84521484375
426	pcu+N465+E92	2402.263916015625
427	pcu+N559+E153	4438.0234375
428	pcu+N144+E98	4319.71728515625
429	pcu+N65+E216	1594.768310546875
430	pcu+N151+E5	4563.0263671875
431	pcu+N570+E32	5018.3935546875
432	pcu+N382+E66	2330.833740234375
433	pcu+N593+E153	4150.07080078125
434	pcu+N552+E45	2439.09521484375
435	pcu+N248+E40	3982.65625
436	pcu+N555+E146	3186.87939453125
437	pcu+N475+E88	1863.7474365234375
438	pcu+N467+E27	3386.66064453125
439	pcu+N425+E203	4375.52197265625
440	pcu+N274+E38	5063.03759765625
441	pcu+N493+E37	2282.841552734375
442	pcu+N341+E181	4440.255859375
443	pcu+N540+E146	3371.03564453125
444	pcu+N265+E159	2153.37451171875
445	pcu+N36+E120	4138.90966796875
446	pcu+N491+E24	4029.5322265625
447	pcu+N77+E10	4732.6728515625
448	pcu+N311+E122	3008.30419921875
449	pcu+N182+E128	1043.1812744140625
450	pcu+N504+E4	4895.623046875
451	pcu+N491+E202	2084.734375
452	pcu+N382+E158	2012.188232421875
453	pcu+N659+E152	4228.197265625
454	pcu+N559+E156	4199.1787109375
455	pcu+N123+E183	2581.95556640625
456	pcu+N180+E158	3612.1123046875
457	pcu+N283+E3	4614.36669921875
458	pcu+N489+E63	3357.64208984375
459	pcu+N667+E44	2506.06103515625
460	pcu+N552+E102	1739.302734375
461	pcu+N612+E222	4645.6171875
462	pcu+N274+E127	4393.37939453125
463	pcu+N438+E72	2256.05517578125
464	pcu+N85+E150	4866.6044921875
465	pcu+N465+E131	2134.40087890625
466	pcu+N273+E167	1247.8018798828125
467	pcu+N65+E153	2849.818359375
468	pcu+N173+E181	3884.43994140625
469	pcu+N552+E108	2658.966064453125
470	pcu+N667+E58	865.9573974609375
471	pcu+N180+E183	4288.466796875
472	pcu+N290+E89	343.0662841796875
473	pcu+N183+E43	3059.64453125
474	pcu+N265+E125	3429.072265625
475	pcu+N533+E110	4632.22412109375
476	pcu+N491+E224	3384.4287109375
477	pcu+N250+E52	771.0892333984375
478	pcu+N139+E126	4379.986328125
479	pcu+N155+E205	833.1720581054688
480	pcu+N373+E170	3935.7802734375
481	pcu+N382+E226	-210.5174560546875
482	pcu+N508+E50	3057.412353515625
483	pcu+N324+E167	873.2120361328125
484	pcu+N680+E205	2958.079833984375
485	pcu+N691+E69	1591.97802734375
486	pcu+N680+E17	5020.62548828125
487	pcu+N16+E216	3153.396484375
488	pcu+N509+E92	2221.456298828125
489	pcu+N392+E141	5431.34912109375
490	pcu+N453+E145	2724.815673828125
491	pcu+N483+E15	4420.166015625
492	pcu+N518+E95	2249.35888671875
493	pcu+N248+E159	2702.49365234375
494	pcu+N65+E151	2196.90234375
495	pcu+N49+E108	692.9625244140625
496	pcu+N234+E149	4190.25
497	pcu+N85+E179	5071.96630859375
498	pcu+N240+E162	1454.419189453125
499	pcu+N182+E118	2698.029296875
500	pcu+N568+E8	3061.876953125
501	pcu+N666+E19	2738.208984375
502	pcu+N475+E97	4038.4609375
503	pcu+N341+E6	4784.01318359375
504	pcu+N529+E15	2481.5068359375
505	pcu+N77+E44	2705.842041015625
506	pcu+N334+E23	4098.72998046875
507	pcu+N382+E134	2751.60205078125
508	pcu+N265+E17	3748.27587890625
509	pcu+N289+E15	2858.747314453125
510	pcu+N598+E142	4667.939453125
511	pcu+N265+E149	2020.5589599609375
512	pcu+N308+E125	3859.8857421875
513	pcu+N540+E6	5060.80517578125
514	pcu+N183+E38	4388.9150390625
515	pcu+N101+E232	3154.5126953125
516	pcu+N438+E61	4319.71728515625
517	pcu+N548+E145	3102.05615234375
518	pcu+N274+E27	4355.43212890625
519	pcu+N486+E33	5147.86083984375
520	pcu+N577+E154	4163.4638671875
521	pcu+N453+E81	3064.10888671875
522	pcu+N560+E225	5176.87890625
523	pcu+N143+E131	3179.06689453125
524	pcu+N167+E189	4551.865234375
525	pcu+N162+E123	4781.78125
526	pcu+N428+E203	2897.810546875
527	pcu+N384+E180	1767.76318359375
528	pcu+N382+E220	2037.3004150390625
529	pcu+N508+E77	5100.98486328125
530	pcu+N373+E45	2184.067138671875
531	pcu+N480+E33	5451.43896484375
532	pcu+N30+E15	1887.7435302734375
533	pcu+N289+E209	4763.923828125
534	pcu+N674+E141	3900.06494140625
535	pcu+N529+E97	4614.36669921875
536	pcu+N486+E218	4522.8466796875
537	pcu+N593+E139	3000.491455078125
538	pcu+N59+E64	5069.73388671875
539	pcu+N382+E137	2756.06640625
540	pcu+N392+E86	5141.1640625
541	pcu+N59+E118	3498.2705078125
542	pcu+N139+E178	3017.23291015625
543	pcu+N248+E104	3650.0595703125
544	pcu+N486+E139	2614.322265625
545	pcu+N476+E115	2115.9853515625
546	pcu+N101+E151	2078.0380859375
547	pcu+N392+E156	5125.53857421875
548	pcu+N394+E94	3933.5478515625
549	pcu+N493+E104	3612.1123046875
550	pcu+N475+E148	3978.19189453125
551	pcu+N265+E25	1700.79736328125
552	pcu+N576+E219	3044.019287109375
553	pcu+N65+E96	3656.755859375
554	pcu+N508+E150	4228.197265625
555	pcu+N612+E176	4522.8466796875
556	pcu+N521+E35	4938.03466796875
557	pcu+N144+E165	1431.8182373046875
558	pcu+N540+E205	1885.5113525390625
559	pcu+N167+E212	3095.359619140625
560	pcu+N674+E68	2969.24072265625
561	pcu+N657+E65	4835.353515625
562	pcu+N555+E215	4118.81982421875
563	pcu+N678+E165	3632.2021484375
564	pcu+N475+E30	4817.49609375
565	pcu+N595+E106	5373.31201171875
566	pcu+N308+E15	2429.05029296875
567	pcu+N152+E161	4567.49072265625
568	pcu+N384+E194	4761.69140625
569	pcu+N248+E176	4246.0546875
570	pcu+N135+E12	4703.654296875
571	pcu+N595+E211	3353.177734375
572	pcu+N666+E40	4210.33984375
573	pcu+N85+E35	4837.5859375
574	pcu+N612+E16	2416.773193359375
575	pcu+N155+E19	2247.12646484375
576	pcu+N290+E65	3391.125
577	pcu+N518+E198	4013.90673828125
578	pcu+N608+E17	4129.98095703125
579	pcu+N486+E149	3513.89599609375
580	pcu+N59+E34	4496.060546875
581	pcu+N518+E4	4757.22705078125
582	pcu+N55+E226	1764.972900390625
583	pcu+N36+E155	4435.79150390625
584	pcu+N608+E131	1814.63916015625
585	pcu+N394+E52	1574.95751953125
586	pcu+N139+E73	1566.307861328125
587	pcu+N438+E180	1454.6982421875
588	pcu+N475+E95	461.9305419921875
589	pcu+N384+E39	5127.77099609375
590	pcu+N694+E36	5442.509765625
591	pcu+N55+E98	5290.720703125
592	pcu+N264+E177	2735.9765625
593	pcu+N37+E70	2271.6806640625
594	pcu+N694+E216	2652.26953125
595	pcu+N467+E156	4154.53515625
596	pcu+N116+E77	4141.14208984375
597	pcu+N162+E202	4047.3896484375
598	pcu+N612+E85	2643.3408203125
599	pcu+N643+E34	4395.61181640625
600	pcu+N155+E198	3217.01416015625
601	pcu+N608+E47	4353.2001953125
602	pcu+N180+E165	2103.150146484375
603	pcu+N560+E223	5116.60986328125
604	pcu+N274+E175	4629.9921875
605	pcu+N135+E212	83.57391357421875
606	pcu+N442+E113	4181.3212890625
607	pcu+N311+E26	3395.58935546875
608	pcu+N148+E196	5257.23779296875
609	pcu+N167+E186	3571.9326171875
610	pcu+N116+E22	4817.49609375
611	pcu+N447+E32	5000.5361328125
612	pcu+N55+E73	3953.6376953125
613	pcu+N162+E211	4040.693359375
614	pcu+N680+E225	5400.09814453125
615	pcu+N180+E9	5554.11962890625
616	pcu+N577+E47	4603.20556640625
617	pcu+N220+E91	4152.302734375
618	pcu+N691+E106	4886.6943359375
619	pcu+N16+E174	4243.82275390625
620	pcu+N214+E38	4790.7099609375
621	pcu+N576+E177	2927.9453125
622	pcu+N295+E145	4147.83837890625
623	pcu+N151+E192	4176.85693359375
624	pcu+N148+E121	5350.990234375
625	pcu+N55+E106	5362.15087890625
626	pcu+N173+E24	4201.4111328125
627	pcu+N425+E1	4964.82080078125
628	pcu+N37+E72	2429.05029296875
629	pcu+N680+E161	5181.34326171875
630	pcu+N406+E8	4324.181640625
631	pcu+N493+E113	3623.2734375
632	pcu+N560+E188	4507.2216796875
633	pcu+N493+E155	3536.2177734375
634	pcu+N491+E216	1909.50732421875
635	pcu+N274+E45	4594.27685546875
636	pcu+N182+E39	4821.96044921875
637	pcu+N222+E87	5321.9716796875
638	pcu+N289+E21	4569.72265625
639	pcu+N382+E183	2497.132080078125
640	pcu+N559+E69	3124.37841796875
641	pcu+N518+E156	3585.326171875
642	pcu+N336+E8	4732.6728515625
643	pcu+N576+E71	1896.67236328125
644	pcu+N290+E5	3810.77734375
645	pcu+N274+E147	4975.98193359375
646	pcu+N106+E110	4319.71728515625
647	pcu+N105+E223	5145.62841796875
648	pcu+N273+E148	4694.7255859375
649	pcu+N151+E166	3667.9169921875
650	pcu+N116+E225	4438.0234375
651	pcu+N508+E195	4132.212890625
652	pcu+N306+E78	4208.107421875
653	pcu+N116+E195	3592.0224609375
654	pcu+N392+E10	5534.02978515625
655	pcu+N205+E223	5114.3779296875
656	pcu+N668+E88	3915.6904296875
657	pcu+N274+E174	4819.728515625
658	pcu+N336+E95	2317.4404296875
659	pcu+N392+E132	4605.43798828125
660	pcu+N221+E111	4098.72998046875
661	pcu+N569+E193	4230.4296875
662	pcu+N508+E110	4969.28515625
663	pcu+N123+E3	3891.13623046875
664	pcu+N442+E29	2076.921875
665	pcu+N250+E128	1266.2174072265625
666	pcu+N559+E67	3338.66845703125
667	pcu+N608+E134	2599.81298828125
668	pcu+N465+E201	3757.20458984375
669	pcu+N334+E175	2272.796875
670	pcu+N205+E95	2474.81005859375
671	pcu+N213+E173	2768.343505859375
672	pcu+N148+E66	3475.94873046875
673	pcu+N290+E73	2041.206787109375
674	pcu+N33+E92	3153.396484375
675	pcu+N657+E45	4446.9521484375
676	pcu+N240+E48	1667.87255859375
677	pcu+N505+E64	4288.466796875
678	pcu+N576+E136	3766.13330078125
679	pcu+N146+E51	807.3623657226562
680	pcu+N612+E77	4703.654296875
681	pcu+N146+E96	4089.80126953125
682	pcu+N608+E221	3500.50244140625
683	pcu+N264+E51	972.0562744140625
684	pcu+N47+E147	5022.85791015625
685	pcu+N379+E4	4531.775390625
686	pcu+N339+E72	2411.192626953125
687	pcu+N598+E228	3609.8798828125
688	pcu+N577+E127	3384.4287109375
689	pcu+N308+E7	4598.7412109375
690	pcu+N240+E71	2190.763671875
691	pcu+N47+E83	5500.546875
692	pcu+N406+E67	2141.6552734375
693	pcu+N101+E26	3558.53955078125
694	pcu+N480+E211	2500.48046875
695	pcu+N628+E61	4728.20849609375
696	pcu+N548+E219	3946.94091796875
697	pcu+N668+E85	3182.4150390625
698	pcu+N116+E187	3935.7802734375
699	pcu+N548+E134	2754.9501953125
700	pcu+N493+E145	2576.375
701	pcu+N290+E4	4442.48779296875
702	pcu+N85+E211	4020.603515625
703	pcu+N144+E86	3804.08056640625
704	pcu+N384+E110	4574.18701171875
705	pcu+N289+E135	4176.85693359375
706	pcu+N283+E146	3019.465087890625
707	pcu+N613+E35	5350.990234375
708	pcu+N508+E158	3420.1435546875
709	pcu+N577+E61	4487.1318359375
710	pcu+N105+E155	4000.513671875
711	pcu+N457+E104	4781.78125
712	pcu+N208+E122	4819.728515625
713	pcu+N77+E92	1972.56689453125
714	pcu+N577+E204	2929.061279296875
715	pcu+N680+E58	3067.457275390625
716	pcu+N428+E142	2796.245849609375
717	pcu+N105+E106	5373.31201171875
718	pcu+N509+E161	4663.47509765625
719	pcu+N108+E87	5042.94775390625
720	pcu+N162+E233	4837.5859375
721	pcu+N295+E23	4837.5859375
722	pcu+N373+E8	2482.622802734375
723	pcu+N59+E137	3357.64208984375
724	pcu+N77+E151	2540.65966796875
725	pcu+N289+E92	2713.65478515625
726	pcu+N382+E149	1892.7659912109375
727	pcu+N696+E27	3058.5283203125
728	pcu+N612+E26	4018.37109375
729	pcu+N295+E142	4471.50634765625
730	pcu+N567+E42	4384.45068359375
731	pcu+N30+E30	3973.7275390625
732	pcu+N590+E179	4665.70703125
733	pcu+N182+E224	3311.88232421875
734	pcu+N508+E219	4467.0419921875
735	pcu+N248+E67	1910.0654296875
736	pcu+N328+E192	4096.498046875
737	pcu+N483+E143	5199.201171875
738	pcu+N250+E119	2642.224609375
739	pcu+N308+E44	3069.689453125
740	pcu+N59+E149	2699.1455078125
741	pcu+N493+E72	1866.5377197265625
742	pcu+N494+E151	2673.475341796875
743	pcu+N116+E134	2781.736572265625
744	pcu+N570+E38	4179.08935546875
745	pcu+N273+E185	1430.7021484375
746	pcu+N613+E88	4694.7255859375
747	pcu+N691+E176	3868.814453125
748	pcu+N453+E229	4768.38818359375
749	pcu+N694+E21	5237.1484375
750	pcu+N47+E44	4400.076171875
751	pcu+N521+E234	4862.14013671875
752	pcu+N16+E226	1730.3740234375
753	pcu+N382+E84	996.5057983398438
754	pcu+N16+E202	3269.470703125
755	pcu+N508+E86	3953.6376953125
756	pcu+N630+E85	3305.185546875
757	pcu+N392+E154	5362.15087890625
758	pcu+N491+E76	2122.123779296875
759	pcu+N214+E53	4536.23974609375
760	pcu+N666+E173	1629.92529296875
761	pcu+N379+E196	4560.7939453125
762	pcu+N533+E215	4284.001953125
763	pcu+N552+E97	4504.9892578125
764	pcu+N311+E147	3288.4443359375
765	pcu+N508+E211	3210.3173828125
766	pcu+N183+E199	3908.99365234375
767	pcu+N65+E48	887.581787109375
768	pcu+N213+E199	4507.2216796875
769	pcu+N678+E18	4105.4267578125
770	pcu+N30+E181	2881.0693359375
771	pcu+N480+E116	3866.58203125
772	pcu+N152+E126	4464.8095703125
773	pcu+N593+E32	4913.48046875
774	pcu+N105+E154	4212.572265625
775	pcu+N213+E146	3931.31591796875
776	pcu+N548+E13	2790.66552734375
777	pcu+N265+E228	1830.2646484375
778	pcu+N505+E135	3806.31298828125
779	pcu+N494+E163	4254.98388671875
780	pcu+N240+E233	3967.03076171875
781	pcu+N264+E79	1196.252197265625
782	pcu+N494+E135	3953.6376953125
783	pcu+N392+E6	5397.8662109375
784	pcu+N16+E92	3605.41552734375
785	pcu+N643+E224	3482.64501953125
786	pcu+N489+E223	5377.7763671875
787	pcu+N221+E65	3661.220703125
788	pcu+N105+E136	4411.2373046875
789	pcu+N85+E37	4114.35546875
790	pcu+N406+E176	4636.6884765625
791	pcu+N55+E65	4926.87353515625
792	pcu+N295+E27	4228.197265625
793	pcu+N552+E141	4054.08642578125
794	pcu+N55+E120	4071.94384765625
795	pcu+N493+E158	1881.60498046875
796	pcu+N250+E182	1448.838623046875
797	pcu+N442+E71	2320.788818359375
798	pcu+N55+E1	5435.8134765625
799	pcu+N425+E177	2894.46240234375
800	pcu+N205+E120	3670.1494140625
801	pcu+N509+E1	4520.61474609375
802	pcu+N505+E233	3308.5341796875
803	pcu+N308+E141	4080.87255859375
804	pcu+N608+E19	1632.715576171875
805	pcu+N666+E138	2286.18994140625
806	pcu+N234+E171	3487.109375
807	pcu+N576+E134	2757.1826171875
808	pcu+N659+E196	4696.9580078125
809	pcu+N105+E126	4788.4775390625
810	pcu+N248+E116	3453.62646484375
811	pcu+N220+E39	4980.4462890625
812	pcu+N373+E19	1727.583740234375
813	pcu+N552+E10	4830.88916015625
814	pcu+N447+E70	3204.7373046875
815	pcu+N250+E176	3366.5712890625
816	pcu+N101+E94	3667.9169921875
817	pcu+N146+E17	4096.498046875
818	pcu+N41+E127	2240.429931640625
819	pcu+N548+E152	4839.818359375
820	pcu+N47+E66	4297.3955078125
821	pcu+N690+E146	3540.68212890625
822	pcu+N560+E179	4984.91064453125
823	pcu+N182+E212	512.4338989257812
824	pcu+N442+E128	2403.3798828125
825	pcu+N101+E177	2762.762939453125
826	pcu+N447+E41	4960.3564453125
827	pcu+N264+E36	4375.52197265625
828	pcu+N49+E142	2512.75732421875
829	pcu+N574+E11	4223.73291015625
830	pcu+N108+E127	3489.341796875
831	pcu+N77+E222	4513.91796875
832	pcu+N309+E76	2915.668212890625
833	pcu+N77+E209	4185.78564453125
834	pcu+N643+E198	3621.041015625
835	pcu+N518+E228	2377.7099609375
836	pcu+N559+E35	4949.19580078125
837	pcu+N570+E94	4286.234375
838	pcu+N560+E128	3028.39404296875
839	pcu+N265+E44	2573.026611328125
840	pcu+N123+E209	4114.35546875
841	pcu+N690+E159	3081.966552734375
842	pcu+N47+E61	5339.8291015625
843	pcu+N36+E202	2967.0087890625
844	pcu+N442+E16	2617.67041015625
845	pcu+N552+E194	4600.9736328125
846	pcu+N221+E234	4136.67724609375
847	pcu+N529+E42	4991.607421875
848	pcu+N630+E40	4194.71435546875
849	pcu+N622+E184	1305.4202880859375
850	pcu+N493+E92	1975.3570556640625
851	pcu+N250+E42	4346.50341796875
852	pcu+N143+E132	3975.95947265625
853	pcu+N146+E146	1908.391357421875
854	pcu+N442+E3	4100.96240234375
855	pcu+N116+E161	4409.0048828125
856	pcu+N339+E85	2756.06640625
857	pcu+N438+E2	4935.80224609375
858	pcu+N123+E77	4538.47216796875
859	pcu+N205+E233	4353.2001953125
860	pcu+N518+E226	759.6492309570312
861	pcu+N559+E61	5643.4072265625
862	pcu+N101+E201	3386.66064453125
863	pcu+N533+E217	-36.4063720703125
864	pcu+N657+E195	4522.8466796875
865	pcu+N643+E82	4797.40625
866	pcu+N576+E153	2626.59912109375
867	pcu+N576+E2	4087.5693359375
868	pcu+N556+E196	4558.56201171875
869	pcu+N691+E63	2344.22705078125
870	pcu+N162+E229	5362.15087890625
871	pcu+N59+E150	3942.4765625
872	pcu+N646+E143	3665.68505859375
873	pcu+N152+E151	2420.12158203125
874	pcu+N453+E170	4480.43505859375
875	pcu+N465+E139	1763.298828125
876	pcu+N144+E115	1173.232666015625
877	pcu+N55+E166	4143.3740234375
878	pcu+N646+E183	3301.83740234375
879	pcu+N529+E116	3701.39990234375
880	pcu+N630+E58	1933.50341796875
881	pcu+N143+E175	3533.9853515625
882	pcu+N101+E53	3104.28857421875
883	pcu+N569+E58	2183.509033203125
884	pcu+N221+E104	3719.25732421875
885	pcu+N143+E130	4259.4482421875
886	pcu+N339+E41	4685.796875
887	pcu+N180+E218	4757.22705078125
888	pcu+N438+E185	1288.39990234375
889	pcu+N491+E86	3578.62939453125
890	pcu+N668+E146	3406.75048828125
891	pcu+N221+E17	3750.50830078125
892	pcu+N234+E167	2064.644775390625
893	pcu+N691+E122	3667.9169921875
894	pcu+N467+E115	2478.158447265625
895	pcu+N483+E98	5397.8662109375
896	pcu+N30+E233	2532.84716796875
897	pcu+N577+E20	4703.654296875
898	pcu+N65+E132	1671.7789306640625
899	pcu+N85+E127	3850.95703125
900	pcu+N155+E157	3093.12744140625
901	pcu+N101+E168	1699.681396484375
902	pcu+N135+E161	5107.68115234375
903	pcu+N613+E179	5417.9560546875
904	pcu+N49+E165	188.48699951171875
905	pcu+N694+E9	5554.11962890625
906	pcu+N105+E186	2876.60498046875
907	pcu+N508+E71	3009.42041015625
908	pcu+N608+E185	1579.700927734375
909	pcu+N135+E188	3480.4130859375
910	pcu+N265+E220	2050.135498046875
911	pcu+N379+E9	4498.29248046875
912	pcu+N504+E34	4317.48486328125
913	pcu+N379+E64	4734.9052734375
914	pcu+N59+E5	3931.31591796875
915	pcu+N691+E114	4571.955078125
916	pcu+N308+E184	1195.135986328125
917	pcu+N508+E115	2492.667724609375
918	pcu+N628+E127	3641.130859375
919	pcu+N250+E171	1109.9290771484375
920	pcu+N590+E175	3393.357421875
921	pcu+N30+E157	3205.85302734375
922	pcu+N529+E139	1569.0980224609375
923	pcu+N447+E78	4768.38818359375
924	pcu+N265+E27	2585.3037109375
925	pcu+N593+E170	5174.64697265625
926	pcu+N334+E26	4116.587890625
927	pcu+N628+E160	3654.52392578125
928	pcu+N146+E205	927.0636596679688
929	pcu+N509+E199	3230.4072265625
930	pcu+N183+E91	4542.9365234375
931	pcu+N328+E13	3902.29736328125
932	pcu+N643+E107	4167.92822265625
933	pcu+N143+E21	5002.76806640625
934	pcu+N529+E193	3817.47412109375
935	pcu+N152+E9	4663.47509765625
936	pcu+N306+E90	4342.0390625
937	pcu+N486+E177	4129.98095703125
938	pcu+N220+E108	998.703125
939	pcu+N77+E36	4458.11328125
940	pcu+N85+E147	4665.70703125
941	pcu+N106+E115	1099.326171875
942	pcu+N425+E37	2584.1875
943	pcu+N483+E195	5170.1826171875
944	pcu+N570+E196	5002.76806640625
945	pcu+N559+E203	5438.04541015625
946	pcu+N283+E171	2174.022216796875
947	pcu+N155+E53	2854.28271484375
948	pcu+N489+E167	2032.8360595703125
949	pcu+N54+E137	2235.965576171875
950	pcu+N55+E182	3763.9013671875
951	pcu+N139+E175	1760.508544921875
952	pcu+N505+E187	3862.11767578125
953	pcu+N101+E81	3364.3388671875
954	pcu+N483+E204	4368.82568359375
955	pcu+N144+E81	2759.41455078125
956	pcu+N306+E183	2738.208984375
957	pcu+N667+E32	4299.62744140625
958	pcu+N265+E148	4487.1318359375
959	pcu+N505+E131	974.5675048828125
960	pcu+N205+E159	2833.0771484375
961	pcu+N180+E12	5413.49169921875
962	pcu+N666+E156	3373.267578125
963	pcu+N560+E42	5183.57568359375
964	pcu+N273+E25	2162.861328125
965	pcu+N504+E162	1951.361083984375
966	pcu+N480+E31	4621.0634765625
967	pcu+N628+E139	2817.45166015625
968	pcu+N491+E131	1652.80517578125
969	pcu+N576+E173	1274.0301513671875
970	pcu+N37+E34	4154.53515625
971	pcu+N509+E138	1802.920166015625
972	pcu+N208+E37	4344.271484375
973	pcu+N16+E160	3850.95703125
974	pcu+N518+E91	3929.08349609375
975	pcu+N494+E165	1146.795166015625
976	pcu+N33+E48	2887.765625
977	pcu+N205+E134	3395.58935546875
978	pcu+N613+E48	3955.8701171875
979	pcu+N529+E159	2520.570068359375
980	pcu+N101+E118	2753.834228515625
981	pcu+N144+E11	3478.1806640625
982	pcu+N493+E6	4359.89697265625
983	pcu+N643+E139	1931.271240234375
984	pcu+N336+E162	2391.10302734375
985	pcu+N508+E126	4998.3037109375
986	pcu+N37+E130	3364.3388671875
987	pcu+N486+E88	3616.57666015625
988	pcu+N552+E220	2103.150146484375
989	pcu+N41+E219	3996.04931640625
990	pcu+N666+E51	1187.183837890625
991	pcu+N139+E78	3904.529296875
992	pcu+N442+E101	4721.51171875
993	pcu+N373+E24	3198.04052734375
994	pcu+N289+E106	5313.04296875
995	pcu+N628+E125	3895.6005859375
996	pcu+N678+E102	3462.55517578125
997	pcu+N213+E128	3068.5732421875
998	pcu+N205+E163	4491.59619140625
999	pcu+N49+E13	1458.325439453125
1000	pcu+N311+E47	4009.4423828125
1001	pcu+N139+E6	3935.7802734375
1002	pcu+N453+E222	4203.64306640625
1003	pcu+N590+E31	4875.533203125
1004	pcu+N146+E7	4440.255859375
1005	pcu+N162+E70	3991.5849609375
1006	pcu+N85+E119	4413.46923828125
1007	pcu+N106+E151	2499.3642578125
1008	pcu+N630+E90	4467.0419921875
1009	pcu+N65+E29	1322.4407958984375
1010	pcu+N290+E166	2208.06298828125
1011	pcu+N533+E196	5156.78955078125
1012	pcu+N438+E204	1587.234619140625
1013	pcu+N475+E122	2788.43310546875
1014	pcu+N55+E201	4310.78857421875
1015	pcu+N476+E107	2522.80224609375
1016	pcu+N540+E83	5136.69970703125
1017	pcu+N628+E79	1892.7659912109375
1018	pcu+N373+E223	3971.4951171875
1019	pcu+N220+E66	2097.569580078125
1020	pcu+N309+E25	2579.72314453125
1021	pcu+N518+E126	4520.61474609375
1022	pcu+N308+E70	1819.1036376953125
1023	pcu+N54+E232	3875.5107421875
1024	pcu+N328+E5	4395.61181640625
1025	pcu+N494+E158	2266.10009765625
1026	pcu+N425+E149	2417.88916015625
1027	pcu+N505+E185	1112.30078125
1028	pcu+N568+E38	3480.4130859375
1029	pcu+N55+E34	4877.765625
1030	pcu+N480+E49	4067.4794921875
1031	pcu+N659+E130	2718.119140625
1032	pcu+N116+E155	4013.90673828125
1033	pcu+N657+E21	5107.68115234375
1034	pcu+N182+E148	3808.54541015625
1035	pcu+N475+E226	-216.097900390625
1036	pcu+N180+E13	3913.4580078125
1037	pcu+N289+E79	1445.4903564453125
1038	pcu+N486+E108	2469.229736328125
1039	pcu+N612+E82	4786.24560546875
1040	pcu+N106+E45	2746.021484375
1041	pcu+N274+E1	5578.673828125
1042	pcu+N667+E101	4203.64306640625
1043	pcu+N555+E138	2600.92919921875
1044	pcu+N569+E34	4395.61181640625
1045	pcu+N144+E184	1027.6693115234375
1046	pcu+N309+E145	3431.3046875
1047	pcu+N283+E47	4757.22705078125
1048	pcu+N674+E59	4147.83837890625
1049	pcu+N533+E115	1393.033935546875
1050	pcu+N577+E147	4223.73291015625
1051	pcu+N106+E134	2923.48095703125
1052	pcu+N182+E181	3426.84033203125
1053	pcu+N205+E44	3415.67919921875
1054	pcu+N568+E50	1519.7108154296875
1055	pcu+N16+E110	5219.29052734375
1056	pcu+N213+E85	4092.03369140625
1057	pcu+N240+E91	4788.4775390625
1058	pcu+N77+E173	1422.3314208984375
1059	pcu+N521+E167	2595.3486328125
1060	pcu+N265+E141	4239.3583984375
1061	pcu+N392+E13	4801.87109375
1062	pcu+N324+E108	-45.335205078125
1063	pcu+N476+E68	2270.564453125
1064	pcu+N567+E95	1449.396728515625
1065	pcu+N105+E97	4886.6943359375
1066	pcu+N577+E104	4527.31103515625
1067	pcu+N533+E119	3592.0224609375
1068	pcu+N674+E40	3243.80029296875
1069	pcu+N392+E181	5176.87890625
1070	pcu+N248+E113	3911.22607421875
1071	pcu+N274+E115	4179.08935546875
1072	pcu+N240+E92	2395.5673828125
1073	pcu+N328+E130	4388.9150390625
1074	pcu+N505+E145	2843.1220703125
1075	pcu+N214+E50	3122.14599609375
1076	pcu+N290+E88	2326.369384765625
1077	pcu+N65+E45	2162.861328125
1078	pcu+N457+E149	4522.8466796875
1079	pcu+N590+E61	4681.33251953125
1080	pcu+N41+E67	1389.685546875
1081	pcu+N668+E90	5036.2509765625
1082	pcu+N16+E79	2465.88134765625
1083	pcu+N220+E35	3786.22314453125
1084	pcu+N540+E40	4342.0390625
1085	pcu+N646+E192	3010.536376953125
1086	pcu+N630+E127	3055.18017578125
1087	pcu+N555+E135	4132.212890625
1088	pcu+N489+E123	4393.37939453125
1089	pcu+N30+E194	4163.4638671875
1090	pcu+N49+E4	4531.775390625
1091	pcu+N336+E143	4328.64599609375
1092	pcu+N384+E178	3598.71923828125
1093	pcu+N336+E177	4542.9365234375
1094	pcu+N222+E6	5500.546875
1095	pcu+N384+E195	3391.125
1096	pcu+N491+E71	1602.8599853515625
1097	pcu+N205+E51	1844.2158203125
1098	pcu+N214+E193	4946.96337890625
1099	pcu+N250+E134	2166.767578125
1100	pcu+N328+E40	4596.50927734375
1101	pcu+N425+E88	2775.0400390625
1102	pcu+N628+E86	4188.01806640625
1103	pcu+N678+E33	5594.29931640625
1104	pcu+N646+E47	3891.13623046875
1105	pcu+N465+E1	5422.42041015625
1106	pcu+N529+E45	2885.53369140625
1107	pcu+N425+E120	3049.599609375
1108	pcu+N540+E72	2953.615478515625
1109	pcu+N504+E175	2511.641357421875
1110	pcu+N593+E226	1276.541259765625
1111	pcu+N680+E141	5391.16943359375
1112	pcu+N533+E156	4038.4609375
1113	pcu+N311+E161	4487.1318359375
1114	pcu+N151+E116	4513.91796875
1115	pcu+N486+E183	3259.42578125
1116	pcu+N123+E38	3806.31298828125
1117	pcu+N214+E162	3068.5732421875
1118	pcu+N59+E215	3924.619140625
1119	pcu+N493+E118	2661.1982421875
1120	pcu+N559+E123	4603.20556640625
1121	pcu+N666+E168	2340.878662109375
1122	pcu+N657+E190	4754.99462890625
1123	pcu+N306+E121	4969.28515625
1124	pcu+N508+E156	3996.04931640625
1125	pcu+N290+E48	1612.625732421875
1126	pcu+N205+E59	5388.9375
1127	pcu+N173+E71	1362.3411865234375
1128	pcu+N394+E211	2533.96337890625
1129	pcu+N590+E139	2552.93701171875
1130	pcu+N425+E81	3224.82666015625
1131	pcu+N505+E165	1220.8759765625
1132	pcu+N678+E71	4067.4794921875
1133	pcu+N384+E139	2024.46533203125
1134	pcu+N483+E68	5415.7236328125
1135	pcu+N105+E69	2393.3349609375
1136	pcu+N622+E198	3824.17041015625
1137	pcu+N548+E151	2743.789306640625
1138	pcu+N540+E30	5208.1298828125
1139	pcu+N213+E27	4049.6220703125
1140	pcu+N696+E8	4045.15771484375
1141	pcu+N491+E82	4589.8125
1142	pcu+N65+E78	3926.8515625
1143	pcu+N674+E48	2154.490478515625
1144	pcu+N336+E35	4743.833984375
1145	pcu+N568+E2	4362.12890625
1146	pcu+N289+E77	4734.9052734375
1147	pcu+N183+E36	4989.375
1148	pcu+N533+E136	4373.2900390625
1149	pcu+N504+E9	5246.0771484375
1150	pcu+N289+E156	3723.7216796875
1151	pcu+N123+E4	4531.775390625
1152	pcu+N123+E136	3982.65625
1153	pcu+N220+E86	3654.52392578125
1154	pcu+N657+E95	3538.44970703125
1155	pcu+N608+E121	4612.13427734375
1156	pcu+N105+E7	4839.818359375
1157	pcu+N334+E158	2882.185302734375
1158	pcu+N630+E181	4263.91259765625
1159	pcu+N659+E220	1371.8280029296875
1160	pcu+N55+E135	4917.94482421875
1161	pcu+N213+E220	3377.73193359375
1162	pcu+N518+E45	3153.396484375
1163	pcu+N659+E163	3251.61328125
1164	pcu+N248+E26	4007.21044921875
1165	pcu+N273+E218	4069.7119140625
1166	pcu+N108+E175	3446.93017578125
1167	pcu+N691+E85	2376.59375
1168	pcu+N341+E36	5092.0556640625
1169	pcu+N521+E17	4634.45654296875
1170	pcu+N570+E148	4833.12158203125
1171	pcu+N680+E219	4940.2666015625
1172	pcu+N336+E167	1845.889892578125
1173	pcu+N295+E146	4078.640625
1174	pcu+N49+E111	4319.71728515625
1175	pcu+N622+E33	5205.8974609375
1176	pcu+N144+E121	4547.40087890625
1177	pcu+N108+E141	4739.36962890625
1178	pcu+N667+E76	2187.973388671875
1179	pcu+N220+E179	3964.798828125
1180	pcu+N576+E68	3429.072265625
1181	pcu+N613+E223	5612.15673828125
1182	pcu+N250+E142	2777.272216796875
1183	pcu+N680+E45	4384.45068359375
1184	pcu+N16+E51	2482.622802734375
1185	pcu+N612+E33	5275.095703125
1186	pcu+N208+E143	4556.32958984375
1187	pcu+N101+E113	4094.265625
1188	pcu+N213+E229	5397.8662109375
1189	pcu+N151+E233	4513.91796875
1190	pcu+N574+E190	4261.68017578125
1191	pcu+N264+E70	1903.368896484375
1192	pcu+N85+E116	4359.89697265625
1193	pcu+N598+E184	3089.779296875
1194	pcu+N139+E145	2998.25927734375
1195	pcu+N457+E166	4422.39794921875
1196	pcu+N483+E24	5525.10107421875
1197	pcu+N548+E118	3253.84521484375
1198	pcu+N442+E150	3643.36279296875
1199	pcu+N533+E107	4458.11328125
1200	pcu+N106+E155	3763.9013671875
1201	pcu+N108+E186	3333.08837890625
1202	pcu+N540+E38	4969.28515625
1203	pcu+N529+E108	1449.11767578125
1204	pcu+N494+E57	3739.34716796875
1205	pcu+N518+E35	4353.2001953125
1206	pcu+N248+E88	2818.56787109375
1207	pcu+N373+E224	3458.0908203125
1208	pcu+N548+E77	4784.01318359375
1209	pcu+N334+E88	3114.33349609375
1210	pcu+N37+E215	3826.40283203125
1211	pcu+N183+E151	3475.94873046875
1212	pcu+N467+E138	2860.9794921875
1213	pcu+N643+E121	5049.64404296875
1214	pcu+N213+E52	2730.396240234375
1215	pcu+N116+E94	3757.20458984375
1216	pcu+N480+E88	2949.151123046875
1217	pcu+N308+E233	3112.10107421875
1218	pcu+N556+E145	2925.712890625
1219	pcu+N486+E14	3580.861328125
1220	pcu+N155+E131	1783.946533203125
1221	pcu+N657+E69	3267.23828125
1222	pcu+N567+E142	2883.30126953125
1223	pcu+N108+E30	5051.87646484375
1224	pcu+N508+E111	4737.13720703125
1225	pcu+N384+E143	3126.6103515625
1226	pcu+N135+E67	432.91204833984375
1227	pcu+N518+E24	4194.71435546875
1228	pcu+N339+E63	2705.842041015625
1229	pcu+N555+E220	2485.97119140625
1230	pcu+N108+E108	2291.7705078125
1231	pcu+N480+E61	4560.7939453125
1232	pcu+N162+E18	3944.708984375
1233	pcu+N290+E71	1740.4188232421875
1234	pcu+N41+E147	3275.05126953125
1235	pcu+N570+E22	4964.82080078125
1236	pcu+N384+E50	2297.350830078125
1237	pcu+N108+E17	4496.060546875
1238	pcu+N139+E3	3357.64208984375
1239	pcu+N504+E234	3955.8701171875
1240	pcu+N630+E51	1754.3701171875
1241	pcu+N144+E112	4092.03369140625
1242	pcu+N123+E78	4138.90966796875
1243	pcu+N151+E19	4230.4296875
1244	pcu+N220+E30	4580.8837890625
1245	pcu+N567+E116	3081.966552734375
1246	pcu+N486+E203	4853.21142578125
1247	pcu+N135+E154	3513.89599609375
1248	pcu+N593+E58	2789.54931640625
1249	pcu+N678+E211	4529.54345703125
1250	pcu+N540+E67	2216.991943359375
1251	pcu+N560+E59	5179.111328125
1252	pcu+N85+E173	2330.833740234375
1253	pcu+N183+E78	4853.21142578125
1254	pcu+N116+E219	3906.76171875
1255	pcu+N135+E138	1037.958251953125
1256	pcu+N283+E90	4788.4775390625
1257	pcu+N465+E184	1719.77099609375
1258	pcu+N116+E184	2179.6025390625
1259	pcu+N598+E16	3623.2734375
1260	pcu+N306+E232	4022.83544921875
1261	pcu+N101+E22	4859.90771484375
1262	pcu+N248+E218	4141.14208984375
1263	pcu+N180+E10	5538.494140625
1264	pcu+N382+E20	4625.52783203125
1265	pcu+N311+E146	2104.26611328125
1266	pcu+N406+E89	518.5724487304688
1267	pcu+N41+E21	4429.0947265625
1268	pcu+N612+E98	4234.89404296875
1269	pcu+N438+E212	1855.934814453125
1270	pcu+N152+E202	1919.55224609375
1271	pcu+N568+E32	4259.4482421875
1272	pcu+N49+E59	4929.10595703125
1273	pcu+N290+E228	1765.531005859375
1274	pcu+N341+E125	3922.38720703125
1275	pcu+N214+E128	2925.712890625
1276	pcu+N144+E37	2028.9296875
1277	pcu+N425+E111	4167.92822265625
1278	pcu+N221+E134	2491.5517578125
1279	pcu+N214+E97	5462.599609375
1280	pcu+N85+E183	4301.85986328125
1281	pcu+N106+E64	4886.6943359375
1282	pcu+N678+E177	4734.9052734375
1283	pcu+N465+E178	3933.5478515625
1284	pcu+N493+E106	4750.5302734375
1285	pcu+N341+E161	5109.91357421875
1286	pcu+N643+E125	3509.43115234375
1287	pcu+N392+E128	4337.57470703125
1288	pcu+N493+E194	4435.79150390625
1289	pcu+N213+E118	4239.3583984375
1290	pcu+N205+E17	4313.0205078125
1291	pcu+N394+E223	4913.48046875
1292	pcu+N570+E61	4545.1689453125
1293	pcu+N493+E1	4768.38818359375
1294	pcu+N518+E71	2327.4853515625
1295	pcu+N214+E176	5058.57275390625
1296	pcu+N425+E196	4862.14013671875
1297	pcu+N77+E141	4268.376953125
1298	pcu+N183+E40	4304.091796875
1299	pcu+N666+E63	2490.435546875
1300	pcu+N41+E134	2510.525390625
1301	pcu+N205+E160	3540.68212890625
1302	pcu+N151+E167	3175.71875
1303	pcu+N222+E192	4545.1689453125
1304	pcu+N324+E194	4536.23974609375
1305	pcu+N180+E119	4306.32421875
1306	pcu+N222+E66	4440.255859375
1307	pcu+N47+E5	4621.0634765625
1308	pcu+N674+E145	2454.720458984375
1309	pcu+N273+E20	4612.13427734375
1310	pcu+N493+E13	2420.12158203125
1311	pcu+N273+E234	4029.5322265625
1312	pcu+N54+E22	4685.796875
1313	pcu+N494+E66	2586.419921875
1314	pcu+N548+E30	4953.66015625
1315	pcu+N613+E10	5569.7451171875
1316	pcu+N55+E180	3382.1962890625
1317	pcu+N234+E16	4094.265625
1318	pcu+N509+E193	3853.18896484375
1319	pcu+N248+E155	3884.43994140625
1320	pcu+N465+E202	2634.411865234375
1321	pcu+N657+E159	3208.08544921875
1322	pcu+N504+E16	2137.7490234375
1323	pcu+N593+E68	4603.20556640625
1324	pcu+N428+E224	3219.24658203125
1325	pcu+N556+E190	3174.6025390625
1326	pcu+N324+E221	2465.88134765625
1327	pcu+N457+E16	4444.72021484375
1328	pcu+N77+E61	4051.85400390625
1329	pcu+N674+E180	1714.74853515625
1330	pcu+N234+E150	4759.458984375
1331	pcu+N504+E196	5174.64697265625
1332	pcu+N465+E215	3991.5849609375
1333	pcu+N680+E43	3629.9697265625
1334	pcu+N570+E17	4839.818359375
1335	pcu+N222+E232	5330.900390625
1336	pcu+N577+E81	3665.68505859375
1337	pcu+N183+E67	2525.03466796875
1338	pcu+N428+E183	2066.31884765625
1339	pcu+N384+E5	4109.89111328125
1340	pcu+N33+E33	5116.60986328125
1341	pcu+N162+E89	2791.781494140625
1342	pcu+N467+E162	2724.815673828125
1343	pcu+N221+E219	3420.1435546875
1344	pcu+N16+E28	5386.705078125
1345	pcu+N248+E77	4618.8310546875
1346	pcu+N509+E44	2367.6650390625
1347	pcu+N162+E199	4429.0947265625
1348	pcu+N123+E149	2009.9560546875
1349	pcu+N33+E156	4020.603515625
1350	pcu+N309+E178	4176.85693359375
1351	pcu+N162+E63	4000.513671875
1352	pcu+N222+E108	3103.17236328125
1353	pcu+N274+E98	5259.47021484375
1354	pcu+N457+E116	4475.970703125
1355	pcu+N394+E123	3667.9169921875
1356	pcu+N152+E113	3783.9912109375
1357	pcu+N622+E177	3191.34375
1358	pcu+N569+E91	4692.49365234375
1359	pcu+N309+E113	4569.72265625
1360	pcu+N180+E68	4962.5888671875
1361	pcu+N328+E27	4027.30029296875
1362	pcu+N144+E215	3815.24169921875
1363	pcu+N180+E185	2935.7578125
1364	pcu+N162+E157	4598.7412109375
1365	pcu+N666+E127	2595.3486328125
1366	pcu+N54+E155	3696.935546875
1367	pcu+N373+E121	4125.5166015625
1368	pcu+N309+E69	1863.7474365234375
1369	pcu+N167+E90	5214.826171875
1370	pcu+N341+E155	4482.66748046875
1371	pcu+N576+E94	3163.44140625
1372	pcu+N108+E220	3147.81640625
1373	pcu+N568+E132	2057.9482421875
1374	pcu+N334+E42	4480.43505859375
1375	pcu+N630+E223	4855.443359375
1376	pcu+N311+E155	3489.341796875
1377	pcu+N290+E176	3701.39990234375
1378	pcu+N467+E71	3019.465087890625
1379	pcu+N213+E212	2988.21435546875
1380	pcu+N123+E161	4683.564453125
1381	pcu+N144+E182	1970.8927001953125
1382	pcu+N180+E92	3725.9541015625
1383	pcu+N173+E113	4377.75439453125
1384	pcu+N428+E78	2643.3408203125
1385	pcu+N529+E128	2715.886962890625
1386	pcu+N569+E127	3133.30712890625
1387	pcu+N428+E152	2923.48095703125
1388	pcu+N173+E18	1482.321533203125
1389	pcu+N37+E224	3900.06494140625
1390	pcu+N646+E170	4422.39794921875
1391	pcu+N465+E47	4547.40087890625
1392	pcu+N308+E158	2408.96044921875
1393	pcu+N392+E186	4627.759765625
1394	pcu+N608+E130	2450.256103515625
1395	pcu+N324+E85	1924.57470703125
1396	pcu+N36+E178	4346.50341796875
1397	pcu+N222+E37	4462.57763671875
1398	pcu+N392+E176	5505.01123046875
1399	pcu+N467+E145	3911.22607421875
1400	pcu+N489+E127	3996.04931640625
1401	pcu+N570+E9	5078.66259765625
1402	pcu+N598+E68	4835.353515625
1403	pcu+N548+E20	4848.7470703125
1404	pcu+N657+E166	4292.93115234375
1405	pcu+N521+E63	3229.291015625
1406	pcu+N116+E128	2333.06591796875
1407	pcu+N146+E26	3571.9326171875
1408	pcu+N248+E32	4429.0947265625
1409	pcu+N634+E188	3187.99560546875
1410	pcu+N577+E130	3732.65087890625
1411	pcu+N37+E49	3589.79052734375
1412	pcu+N283+E138	2711.422607421875
1413	pcu+N475+E221	3484.87744140625
1414	pcu+N222+E45	4656.7783203125
1415	pcu+N146+E218	3743.8115234375
1416	pcu+N646+E25	1559.8902587890625
1417	pcu+N509+E141	4386.68310546875
1418	pcu+N560+E205	2459.184814453125
1419	pcu+N265+E168	1485.390869140625
1420	pcu+N248+E101	4826.4248046875
1421	pcu+N568+E196	4848.7470703125
1422	pcu+N214+E72	3775.0625
1423	pcu+N105+E130	3696.935546875
1424	pcu+N667+E216	1541.753662109375
1425	pcu+N394+E8	3536.2177734375
1426	pcu+N240+E148	4888.92626953125
1427	pcu+N336+E218	4801.87109375
1428	pcu+N622+E19	2695.79736328125
1429	pcu+N180+E111	5078.66259765625
1430	pcu+N694+E70	3037.32275390625
1431	pcu+N273+E34	4484.8994140625
1432	pcu+N552+E17	4344.271484375
1433	pcu+N101+E137	1879.372802734375
1434	pcu+N265+E64	4844.28271484375
1435	pcu+N220+E123	3882.20751953125
1436	pcu+N213+E206	2545.124267578125
1437	pcu+N694+E30	5268.39892578125
1438	pcu+N205+E91	4614.36669921875
1439	pcu+N447+E148	4969.28515625
1440	pcu+N504+E122	3574.1650390625
1441	pcu+N208+E33	5167.9501953125
1442	pcu+N668+E16	3435.76904296875
1443	pcu+N518+E135	4118.81982421875
1444	pcu+N220+E98	4096.498046875
1445	pcu+N101+E199	3504.966796875
1446	pcu+N529+E186	2617.67041015625
1447	pcu+N476+E32	2419.00537109375
1448	pcu+N311+E202	1877.69873046875
1449	pcu+N529+E229	4538.47216796875
1450	pcu+N577+E77	4772.8525390625
1451	pcu+N311+E152	4475.970703125
1452	pcu+N494+E67	1761.066650390625
1453	pcu+N250+E65	3433.53662109375
1454	pcu+N41+E184	1035.080810546875
1455	pcu+N521+E49	4442.48779296875
1456	pcu+N590+E215	4297.3955078125
1457	pcu+N634+E63	1501.853271484375
1458	pcu+N77+E59	4248.287109375
1459	pcu+N295+E26	4705.88671875
1460	pcu+N696+E143	3455.85888671875
1461	pcu+N628+E130	3779.52685546875
1462	pcu+N447+E157	4156.76708984375
1463	pcu+N552+E27	2933.52587890625
1464	pcu+N148+E85	3400.05419921875
1465	pcu+N555+E7	4554.09765625
1466	pcu+N574+E84	2893.34619140625
1467	pcu+N453+E45	2766.111328125
1468	pcu+N438+E188	3920.15478515625
1469	pcu+N493+E116	3121.02978515625
1470	pcu+N548+E216	1799.013916015625
1471	pcu+N518+E201	3400.05419921875
1472	pcu+N521+E102	1218.225341796875
1473	pcu+N283+E96	4534.0078125
1474	pcu+N560+E20	5036.2509765625
1475	pcu+N595+E43	3683.54248046875
1476	pcu+N643+E10	5130.0029296875
1477	pcu+N548+E195	3813.009765625
1478	pcu+N234+E6	5317.50732421875
1479	pcu+N283+E12	5221.52294921875
1480	pcu+N105+E209	4656.7783203125
1481	pcu+N152+E110	4074.17626953125
1482	pcu+N314+E49	4417.93359375
1483	pcu+N273+E89	474.76568603515625
1484	pcu+N205+E58	2125.47216796875
1485	pcu+N308+E97	4759.458984375
1486	pcu+N116+E174	3075.27001953125
1487	pcu+N438+E15	2501.596435546875
1488	pcu+N146+E18	1635.505859375
1489	pcu+N428+E130	2468.113525390625
1490	pcu+N105+E168	2411.192626953125
1491	pcu+N598+E159	3734.8828125
1492	pcu+N139+E198	3743.8115234375
1493	pcu+N598+E107	5038.4833984375
1494	pcu+N108+E84	1978.705322265625
1495	pcu+N489+E16	3473.71630859375
1496	pcu+N628+E104	4670.17138671875
1497	pcu+N560+E139	3050.7158203125
1498	pcu+N392+E189	5152.3251953125
1499	pcu+N143+E193	5054.1083984375
1500	pcu+N214+E160	4288.466796875
1501	pcu+N101+E71	1156.8399658203125
1502	pcu+N382+E218	4025.06787109375
1503	pcu+N220+E114	4618.8310546875
1504	pcu+N494+E10	5248.30908203125
1505	pcu+N475+E153	2379.94189453125
1506	pcu+N30+E1	4498.29248046875
1507	pcu+N143+E96	4475.970703125
1508	pcu+N314+E118	4194.71435546875
1509	pcu+N54+E219	3415.67919921875
1510	pcu+N493+E225	4652.31396484375
1511	pcu+N630+E14	2984.8662109375
1512	pcu+N295+E51	2961.42822265625
1513	pcu+N167+E209	5058.57275390625
1514	pcu+N234+E34	4900.08740234375
1515	pcu+N467+E120	4063.01513671875
1516	pcu+N220+E96	4067.4794921875
1517	pcu+N311+E23	3964.798828125
1518	pcu+N33+E61	4788.4775390625
1519	pcu+N151+E17	4848.7470703125
1520	pcu+N101+E217	1248.91796875
1521	pcu+N668+E81	4089.80126953125
1522	pcu+N36+E40	4384.45068359375
1523	pcu+N221+E186	2500.48046875
1524	pcu+N690+E69	2335.298095703125
1525	pcu+N659+E155	3152.28076171875
1526	pcu+N659+E114	4292.93115234375
1527	pcu+N483+E173	4284.001953125
1528	pcu+N289+E115	1465.0220947265625
1529	pcu+N590+E59	5020.62548828125
1530	pcu+N521+E229	5288.48876953125
1531	pcu+N453+E212	1539.242431640625
1532	pcu+N65+E36	4531.775390625
1533	pcu+N508+E201	3949.17333984375
1534	pcu+N392+E98	5270.63134765625
1535	pcu+N622+E218	4161.2314453125
1536	pcu+N555+E162	1996.56298828125
1537	pcu+N457+E189	4873.30078125
1538	pcu+N101+E136	3732.65087890625
1539	pcu+N505+E123	3821.9384765625
1540	pcu+N680+E61	5163.48583984375
1541	pcu+N167+E222	5087.59130859375
1542	pcu+N567+E121	4859.90771484375
1543	pcu+N696+E171	1920.66845703125
1544	pcu+N668+E130	3846.49267578125
1545	pcu+N101+E145	2555.1689453125
1546	pcu+N567+E22	4741.6015625
1547	pcu+N47+E41	5638.94287109375
1548	pcu+N41+E89	-103.3721923828125
1549	pcu+N33+E152	4964.82080078125
1550	pcu+N384+E33	5078.66259765625
1551	pcu+N183+E123	4212.572265625
1552	pcu+N447+E107	4643.38525390625
1553	pcu+N65+E136	3830.8671875
1554	pcu+N643+E16	2566.330078125
1555	pcu+N144+E217	427.33160400390625
1556	pcu+N324+E130	2028.9296875
1557	pcu+N123+E61	4080.87255859375
1558	pcu+N428+E14	2510.525390625
1559	pcu+N509+E135	3886.671875
1560	pcu+N183+E122	4409.0048828125
1561	pcu+N324+E28	4576.41943359375
1562	pcu+N289+E51	1609.8355712890625
1563	pcu+N248+E131	2103.7080078125
1564	pcu+N556+E201	3473.71630859375
1565	pcu+N155+E47	3969.26318359375
1566	pcu+N146+E115	968.1499633789062
1567	pcu+N314+E171	3177.95068359375
1568	pcu+N598+E232	4786.24560546875
1569	pcu+N234+E234	5103.216796875
1570	pcu+N457+E30	4958.12451171875
1571	pcu+N593+E194	5221.52294921875
1572	pcu+N101+E180	1548.4501953125
1573	pcu+N101+E5	3413.447265625
1574	pcu+N295+E166	4112.12353515625
1575	pcu+N576+E220	1987.076171875
1576	pcu+N339+E199	3842.0283203125
1577	pcu+N489+E182	3435.76904296875
1578	pcu+N613+E26	4922.4091796875
1579	pcu+N289+E102	644.4122924804688
1580	pcu+N576+E161	3958.10205078125
1581	pcu+N250+E152	4402.30859375
1582	pcu+N205+E192	3728.18603515625
1583	pcu+N36+E123	4563.0263671875
1584	pcu+N428+E168	2238.19775390625
1585	pcu+N311+E106	4909.01611328125
1586	pcu+N208+E13	4417.93359375
1587	pcu+N208+E18	4348.73583984375
1588	pcu+N308+E38	3929.08349609375
1589	pcu+N509+E76	1920.1103515625
1590	pcu+N308+E1	4842.05029296875
1591	pcu+N240+E82	4980.4462890625
1592	pcu+N328+E152	5255.005859375
1593	pcu+N143+E226	1227.2935791015625
1594	pcu+N694+E177	3690.23876953125
1595	pcu+N680+E228	3471.48388671875
1596	pcu+N311+E201	3318.5791015625
1597	pcu+N47+E149	4254.98388671875
1598	pcu+N570+E139	3108.7529296875
1599	pcu+N183+E135	4435.79150390625
1600	pcu+N493+E22	4837.5859375
1601	pcu+N667+E114	4355.43212890625
1602	pcu+N162+E145	4739.36962890625
1603	pcu+N394+E196	5020.62548828125
1604	pcu+N406+E69	1971.45068359375
1605	pcu+N148+E166	3143.35205078125
1606	pcu+N568+E80	4158.99951171875
1607	pcu+N657+E18	3864.35009765625
1608	pcu+N540+E44	3314.11474609375
1609	pcu+N613+E226	2244.894287109375
1610	pcu+N438+E34	4121.05224609375
1611	pcu+N425+E171	1519.4317626953125
1612	pcu+N54+E41	4417.93359375
1613	pcu+N529+E125	4129.98095703125
1614	pcu+N283+E177	3855.42138671875
1615	pcu+N265+E58	886.8842163085938
1616	pcu+N30+E234	2935.7578125
1617	pcu+N634+E120	2155.606689453125
1618	pcu+N33+E38	4388.9150390625
1619	pcu+N41+E57	3717.025390625
1620	pcu+N308+E198	4049.6220703125
1621	pcu+N475+E233	2892.22998046875
1622	pcu+N696+E45	3547.37890625
1623	pcu+N213+E29	3186.87939453125
1624	pcu+N568+E152	4565.25830078125
1625	pcu+N668+E199	4239.3583984375
1626	pcu+N608+E27	1618.4853515625
1627	pcu+N59+E166	2924.596923828125
1628	pcu+N428+E138	2345.343017578125
1629	pcu+N533+E36	5290.720703125
1630	pcu+N379+E6	4136.67724609375
1631	pcu+N106+E142	3549.61083984375
1632	pcu+N556+E3	4192.482421875
1633	pcu+N116+E119	3107.63671875
1634	pcu+N116+E106	4743.833984375
1635	pcu+N521+E205	2354.271728515625
1636	pcu+N447+E116	4212.572265625
1637	pcu+N36+E122	4268.376953125
1638	pcu+N143+E27	3906.76171875
1639	pcu+N289+E201	4359.89697265625
1640	pcu+N213+E152	5342.0615234375
1641	pcu+N85+E195	4585.34814453125
1642	pcu+N205+E118	3871.04638671875
1643	pcu+N576+E25	1736.512451171875
1644	pcu+N425+E106	4971.517578125
1645	pcu+N521+E198	4350.9677734375
1646	pcu+N180+E90	5156.78955078125
1647	pcu+N339+E226	1191.8575439453125
1648	pcu+N668+E8	4109.89111328125
1649	pcu+N467+E159	3746.0439453125
1650	pcu+N428+E211	2959.19580078125
1651	pcu+N328+E143	4132.212890625
1652	pcu+N341+E165	1760.508544921875
1653	pcu+N668+E14	3839.7958984375
1654	pcu+N116+E71	2337.5302734375
1655	pcu+N438+E115	1436.2825927734375
1656	pcu+N540+E1	5520.63671875
1657	pcu+N214+E81	3991.5849609375
1658	pcu+N457+E194	4656.7783203125
1659	pcu+N529+E13	2615.438232421875
1660	pcu+N569+E71	2920.132568359375
1661	pcu+N505+E87	4308.55615234375
1662	pcu+N105+E134	3135.5390625
1663	pcu+N574+E72	3504.966796875
1664	pcu+N476+E150	2307.395751953125
1665	pcu+N108+E137	3701.39990234375
1666	pcu+N674+E118	2865.44384765625
1667	pcu+N77+E27	2586.419921875
1668	pcu+N590+E221	4109.89111328125
1669	pcu+N696+E81	4013.90673828125
1670	pcu+N328+E115	2599.81298828125
1671	pcu+N504+E194	4924.6416015625
1672	pcu+N696+E116	3685.7744140625
1673	pcu+N324+E35	3893.36865234375
1674	pcu+N214+E152	5301.8818359375
1675	pcu+N55+E125	4694.7255859375
1676	pcu+N101+E35	4252.75146484375
1677	pcu+N183+E20	4636.6884765625
1678	pcu+N556+E76	2290.654296875
1679	pcu+N567+E102	758.5331420898438
1680	pcu+N394+E219	3759.43701171875
1681	pcu+N574+E39	5272.86328125
1682	pcu+N529+E224	4696.9580078125
1683	pcu+N555+E181	4063.01513671875
1684	pcu+N453+E137	2491.5517578125
1685	pcu+N540+E218	4777.31689453125
1686	pcu+N139+E165	910.8802490234375
1687	pcu+N341+E101	5375.54443359375
1688	pcu+N668+E91	4739.36962890625
1689	pcu+N667+E134	2585.3037109375
1690	pcu+N16+E12	5388.9375
1691	pcu+N453+E40	4069.7119140625
1692	pcu+N508+E108	2603.1611328125
1693	pcu+N339+E126	4810.7998046875
1694	pcu+N493+E228	1526.6864013671875
1695	pcu+N311+E162	1194.3687744140625
1696	pcu+N447+E228	3210.3173828125
1697	pcu+N85+E64	5315.27490234375
1698	pcu+N173+E31	3920.15478515625
1699	pcu+N49+E18	909.76416015625
1700	pcu+N59+E171	1990.42431640625
1701	pcu+N240+E11	4114.35546875
1702	pcu+N155+E8	3475.94873046875
1703	pcu+N694+E11	4339.80712890625
1704	pcu+N559+E127	4158.99951171875
1705	pcu+N567+E132	2012.746337890625
1706	pcu+N85+E5	4967.05322265625
1707	pcu+N54+E195	2910.087646484375
1708	pcu+N167+E219	4455.880859375
1709	pcu+N108+E167	1739.302734375
1710	pcu+N248+E126	4652.31396484375
1711	pcu+N529+E34	4826.4248046875
1712	pcu+N533+E198	4261.68017578125
1713	pcu+N595+E229	5359.9189453125
1714	pcu+N373+E155	3453.62646484375
1715	pcu+N173+E29	1656.711669921875
1716	pcu+N289+E24	4576.41943359375
1717	pcu+N480+E218	4643.38525390625
1718	pcu+N65+E167	609.2552490234375
1719	pcu+N214+E126	5330.900390625
1720	pcu+N208+E225	4750.5302734375
1721	pcu+N65+E77	4529.54345703125
1722	pcu+N283+E122	3940.24462890625
1723	pcu+N622+E155	3879.9755859375
1724	pcu+N162+E192	4504.9892578125
1725	pcu+N328+E149	3420.1435546875
1726	pcu+N533+E80	4386.68310546875
1727	pcu+N608+E168	2163.977294921875
1728	pcu+N428+E88	2231.501220703125
1729	pcu+N494+E83	4855.443359375
1730	pcu+N667+E49	3182.4150390625
1731	pcu+N696+E61	4531.775390625
1732	pcu+N612+E19	2705.842041015625
1733	pcu+N657+E12	5279.56005859375
1734	pcu+N306+E97	4614.36669921875
1735	pcu+N283+E81	3647.8271484375
1736	pcu+N634+E3	3759.43701171875
1737	pcu+N392+E192	4690.26123046875
1738	pcu+N105+E9	5127.77099609375
1739	pcu+N265+E119	2835.30908203125
1740	pcu+N476+E123	2113.7529296875
1741	pcu+N308+E218	4268.376953125
1742	pcu+N678+E143	4775.08447265625
1743	pcu+N183+E15	3285.09619140625
1744	pcu+N392+E44	4616.59912109375
1745	pcu+N467+E166	3366.5712890625
1746	pcu+N483+E131	4344.271484375
1747	pcu+N382+E90	4326.4140625
1748	pcu+N30+E16	2104.26611328125
1749	pcu+N678+E205	3614.34423828125
1750	pcu+N334+E131	1881.60498046875
1751	pcu+N521+E6	5199.201171875
1752	pcu+N453+E128	1866.5377197265625
1753	pcu+N221+E118	3574.1650390625
1754	pcu+N666+E13	2948.03515625
1755	pcu+N552+E228	1908.391357421875
1756	pcu+N476+E42	2275.02880859375
1757	pcu+N162+E142	4536.23974609375
1758	pcu+N379+E226	478.6719970703125
1759	pcu+N135+E71	1130.6116943359375
1760	pcu+N628+E78	5156.78955078125
1761	pcu+N208+E115	4339.80712890625
1762	pcu+N314+E185	2764.9951171875
1763	pcu+N555+E104	4281.77001953125
1764	pcu+N250+E155	3924.619140625
1765	pcu+N289+E175	2373.245361328125
1766	pcu+N250+E199	2963.66015625
1767	pcu+N47+E11	4587.58056640625
1768	pcu+N101+E165	929.4353637695312
1769	pcu+N220+E21	4074.17626953125
1770	pcu+N205+E43	2488.203369140625
1771	pcu+N691+E5	3672.38134765625
1772	pcu+N569+E229	5196.96875
1773	pcu+N438+E113	3908.99365234375
1774	pcu+N379+E18	1540.358642578125
1775	pcu+N425+E218	3982.65625
1776	pcu+N222+E49	4500.52490234375
1777	pcu+N657+E96	5321.9716796875
1778	pcu+N666+E104	3866.58203125
1779	pcu+N205+E48	2510.525390625
1780	pcu+N101+E4	4585.34814453125
1781	pcu+N183+E121	5109.91357421875
1782	pcu+N139+E19	1588.90869140625
1783	pcu+N248+E81	3146.7001953125
1784	pcu+N336+E102	1103.1278076171875
1785	pcu+N521+E156	4426.8623046875
1786	pcu+N30+E66	1823.010009765625
1787	pcu+N339+E59	4656.7783203125
1788	pcu+N341+E183	3797.38427734375
1789	pcu+N533+E44	3806.31298828125
1790	pcu+N101+E31	4199.1787109375
1791	pcu+N505+E49	3262.77392578125
1792	pcu+N568+E68	3839.7958984375
1793	pcu+N438+E63	2170.11572265625
1794	pcu+N657+E43	3920.15478515625
1795	pcu+N274+E92	4355.43212890625
1796	pcu+N155+E21	4188.01806640625
1797	pcu+N220+E102	750.1624145507812
1798	pcu+N65+E233	2834.193115234375
1799	pcu+N518+E232	4089.80126953125
1800	pcu+N509+E47	4143.3740234375
1801	pcu+N274+E157	4813.03173828125
1802	pcu+N108+E217	1696.89111328125
1803	pcu+N634+E143	2165.093505859375
1804	pcu+N314+E44	4083.10498046875
1805	pcu+N108+E63	2888.8818359375
1806	pcu+N696+E150	4538.47216796875
1807	pcu+N123+E184	952.24560546875
1808	pcu+N493+E70	1983.727783203125
1809	pcu+N493+E153	2945.802734375
1810	pcu+N283+E127	2844.238037109375
1811	pcu+N59+E224	4335.3427734375
1812	pcu+N143+E11	4455.880859375
1813	pcu+N556+E82	4525.0791015625
1814	pcu+N491+E145	2795.1298828125
1815	pcu+N152+E184	1720.3291015625
1816	pcu+N341+E159	2833.0771484375
1817	pcu+N667+E1	4587.58056640625
1818	pcu+N568+E116	3690.23876953125
1819	pcu+N306+E59	4708.11865234375
1820	pcu+N33+E18	2972.589111328125
1821	pcu+N533+E219	4368.82568359375
1822	pcu+N555+E180	2025.5814208984375
1823	pcu+N314+E114	5038.4833984375
1824	pcu+N428+E42	2896.694580078125
1825	pcu+N643+E232	4004.97802734375
1826	pcu+N690+E158	3688.0068359375
1827	pcu+N339+E180	2024.46533203125
1828	pcu+N694+E37	3683.54248046875
1829	pcu+N570+E4	4879.99755859375
1830	pcu+N518+E128	2400.03173828125
1831	pcu+N116+E211	2552.93701171875
1832	pcu+N567+E43	1735.9544677734375
1833	pcu+N108+E14	3596.48681640625
1834	pcu+N555+E211	2865.44384765625
1835	pcu+N505+E21	4542.9365234375
1836	pcu+N341+E82	5116.60986328125
1837	pcu+N576+E28	4377.75439453125
1838	pcu+N552+E163	4022.83544921875
1839	pcu+N622+E199	3625.50537109375
1840	pcu+N613+E18	4045.15771484375
1841	pcu+N240+E170	5085.359375
1842	pcu+N467+E155	4571.955078125
1843	pcu+N162+E4	5482.689453125
1844	pcu+N483+E156	5212.59423828125
1845	pcu+N509+E224	3469.251953125
1846	pcu+N173+E39	4830.88916015625
1847	pcu+N598+E158	3723.7216796875
1848	pcu+N486+E49	3788.45556640625
1849	pcu+N493+E33	5087.59130859375
1850	pcu+N36+E156	4172.392578125
1851	pcu+N155+E147	3440.2333984375
1852	pcu+N373+E185	1018.5137939453125
1853	pcu+N173+E59	4563.0263671875
1854	pcu+N309+E181	4277.3056640625
1855	pcu+N55+E58	2809.63916015625
1856	pcu+N250+E143	2463.649169921875
1857	pcu+N139+E173	938.4338989257812
1858	pcu+N208+E73	4571.955078125
1859	pcu+N152+E137	2328.6015625
1860	pcu+N480+E152	5266.1669921875
1861	pcu+N598+E15	3850.95703125
1862	pcu+N475+E199	2376.59375
1863	pcu+N101+E149	1860.957275390625
1864	pcu+N593+E137	3895.6005859375
1865	pcu+N392+E121	5498.31494140625
1866	pcu+N438+E35	4239.3583984375
1867	pcu+N54+E94	3665.68505859375
1868	pcu+N143+E47	4674.6357421875
1869	pcu+N162+E68	4877.765625
1870	pcu+N505+E125	3391.125
1871	pcu+N634+E130	2157.28076171875
1872	pcu+N577+E153	3384.4287109375
1873	pcu+N486+E163	4674.6357421875
1874	pcu+N36+E106	5248.30908203125
1875	pcu+N438+E41	4969.28515625
1876	pcu+N476+E220	2079.154052734375
1877	pcu+N155+E187	3435.76904296875
1878	pcu+N659+E179	3473.71630859375
1879	pcu+N180+E77	5520.63671875
1880	pcu+N598+E106	5498.31494140625
1881	pcu+N480+E161	5076.4306640625
1882	pcu+N552+E184	2672.359375
1883	pcu+N406+E159	2780.62060546875
1884	pcu+N680+E14	4214.80419921875
1885	pcu+N630+E27	3078.6181640625
1886	pcu+N394+E15	2119.8916015625
1887	pcu+N694+E160	3973.7275390625
1888	pcu+N509+E28	4554.09765625
1889	pcu+N668+E125	3964.798828125
1890	pcu+N442+E168	2544.00830078125
1891	pcu+N659+E134	2394.451171875
1892	pcu+N483+E96	5473.7607421875
1893	pcu+N295+E125	4694.7255859375
1894	pcu+N509+E170	4567.49072265625
1895	pcu+N155+E35	3725.9541015625
1896	pcu+N612+E28	5078.66259765625
1897	pcu+N101+E155	3239.3359375
1898	pcu+N447+E51	2291.7705078125
1899	pcu+N250+E9	4790.7099609375
1900	pcu+N574+E30	5616.62109375
1901	pcu+N465+E90	4808.5673828125
1902	pcu+N453+E130	2585.3037109375
1903	pcu+N608+E218	3989.3525390625
1904	pcu+N334+E95	1500.7371826171875
1905	pcu+N690+E234	4833.12158203125
1906	pcu+N548+E126	5112.1455078125
1907	pcu+N173+E153	3222.5947265625
1908	pcu+N630+E118	3252.7294921875
1909	pcu+N489+E135	4313.0205078125
1910	pcu+N568+E155	3846.49267578125
1911	pcu+N382+E4	4656.7783203125
1912	pcu+N41+E27	2312.97607421875
1913	pcu+N143+E70	3739.34716796875
1914	pcu+N336+E7	5321.9716796875
1915	pcu+N208+E98	4694.7255859375
1916	pcu+N290+E199	3017.23291015625
1917	pcu+N106+E161	4790.7099609375
1918	pcu+N65+E218	3645.59521484375
1919	pcu+N135+E28	4967.05322265625
1920	pcu+N234+E159	3830.8671875
1921	pcu+N680+E71	3694.70361328125
1922	pcu+N379+E30	4516.150390625
1923	pcu+N666+E78	4453.64892578125
1924	pcu+N533+E31	4665.70703125
1925	pcu+N643+E171	2180.16064453125
1926	pcu+N205+E201	4239.3583984375
1927	pcu+N529+E219	4181.3212890625
1928	pcu+N222+E24	5051.87646484375
1929	pcu+N105+E137	3202.5048828125
1930	pcu+N608+E152	4281.77001953125
1931	pcu+N590+E104	4496.060546875
1932	pcu+N476+E73	1922.342529296875
1933	pcu+N384+E168	2150.026123046875
1934	pcu+N283+E139	1964.754150390625
1935	pcu+N480+E24	4473.73876953125
1936	pcu+N480+E190	4036.22900390625
1937	pcu+N306+E139	2172.90625
1938	pcu+N674+E159	2198.018310546875
1939	pcu+N567+E49	3393.357421875
1940	pcu+N167+E130	3710.32861328125
1941	pcu+N123+E179	3893.36865234375
1942	pcu+N491+E15	2305.16357421875
1943	pcu+N521+E221	4455.880859375
1944	pcu+N183+E52	2442.443359375
1945	pcu+N674+E16	2109.8466796875
1946	pcu+N135+E178	3327.5078125
1947	pcu+N630+E178	4183.5537109375
1948	pcu+N384+E165	1665.640380859375
1949	pcu+N569+E87	4683.564453125
1950	pcu+N139+E153	2998.25927734375
1951	pcu+N613+E21	5313.04296875
1952	pcu+N264+E13	2076.921875
1953	pcu+N324+E118	2663.430419921875
1954	pcu+N309+E89	639.11083984375
1955	pcu+N208+E202	4270.60888671875
1956	pcu+N486+E223	4768.38818359375
1957	pcu+N248+E219	3799.6162109375
1958	pcu+N148+E4	5058.57275390625
1959	pcu+N559+E94	5145.62841796875
1960	pcu+N678+E15	4270.60888671875
1961	pcu+N595+E77	5284.0244140625
1962	pcu+N504+E20	4888.92626953125
1963	pcu+N379+E68	4022.83544921875
1964	pcu+N577+E202	3020.5810546875
1965	pcu+N47+E45	4636.6884765625
1966	pcu+N489+E199	4321.94970703125
1967	pcu+N220+E115	1303.048583984375
1968	pcu+N659+E122	2921.24853515625
1969	pcu+N324+E41	4511.68603515625
1970	pcu+N37+E24	3924.619140625
1971	pcu+N595+E167	1565.470703125
1972	pcu+N667+E225	4692.49365234375
1973	pcu+N493+E114	4473.73876953125
1974	pcu+N273+E151	2449.139892578125
1975	pcu+N85+E228	3833.09912109375
1976	pcu+N598+E166	4049.6220703125
1977	pcu+N508+E205	2125.47216796875
1978	pcu+N265+E203	4504.9892578125
1979	pcu+N630+E86	3906.76171875
1980	pcu+N504+E163	4016.13916015625
1981	pcu+N240+E70	2152.81640625
1982	pcu+N694+E147	4462.57763671875
1983	pcu+N339+E34	3920.15478515625
1984	pcu+N220+E145	2785.0849609375
1985	pcu+N529+E61	4455.880859375
1986	pcu+N533+E154	3962.56640625
1987	pcu+N77+E2	4531.775390625
1988	pcu+N273+E153	3257.19384765625
1989	pcu+N213+E160	4087.5693359375
1990	pcu+N336+E199	4464.8095703125
1991	pcu+N47+E205	3247.14892578125
1992	pcu+N283+E78	4694.7255859375
1993	pcu+N143+E4	5212.59423828125
1994	pcu+N493+E53	2763.879150390625
1995	pcu+N148+E61	4734.9052734375
1996	pcu+N555+E224	4194.71435546875
1997	pcu+N569+E132	3071.921630859375
1998	pcu+N155+E2	4138.90966796875
[truncated: 19,119 more rows]
