# Supplementary material for: ChatMOF: an artificial intelligence system for predicting and generating metal-organic frameworks using large language models
Source: Nat Commun. 2024 Jun 3;15:4705. doi: 10.1038/s41467-024-48998-4 (PMC11148193; doi:10.1038/s41467-024-48998-4)
Supplement: Supplementary file 6 — Source Data [file 41467_2024_48998_MOESM6_ESM.zip › Figure 7(b) - final.csv]

	cif_id	hydrogen_uptake_100bar_77K
0	pcu+N250+E64	534.3466796875
1	pcu+N308+E146	558.0676879882812
2	pcu+N475+E20	514.501708984375
3	pcu+N205+E2	493.7962341308594
4	pcu+N666+E126	524.3931884765625
5	pcu+N30+E3	494.7109680175781
6	pcu+N41+E69	464.95123291015625
7	pcu+N180+E196	460.0364990234375
8	pcu+N139+E51	351.431640625
9	pcu+N598+E4	525.66455078125
10	pcu+N77+E6	504.1916198730469
11	pcu+N182+E6	512.9822998046875
12	pcu+N590+E82	504.1916198730469
13	pcu+N483+E178	524.0521240234375
14	pcu+N314+E1	474.1295471191406
15	pcu+N116+E4	530.5327758789062
16	pcu+N552+E108	523.8660888671875
17	pcu+N577+E91	502.1063232421875
18	pcu+N341+E33	511.0288391113281
19	pcu+N30+E2	467.15277099609375
20	pcu+N379+E67	499.3466491699219
21	pcu+N55+E106	458.2845458984375
22	pcu+N33+E220	573.9436645507812
23	pcu+N146+E64	526.377685546875
24	pcu+N680+E222	520.5172119140625
25	pcu+N657+E52	565.5095825195312
26	pcu+N162+E203	502.8427734375
27	pcu+N41+E48	485.7593994140625
28	pcu+N180+E64	502.85052490234375
29	pcu+N509+E136	565.6956176757812
30	pcu+N486+E12	483.4357604980469
31	pcu+N384+E45	563.5250854492188
32	pcu+N486+E180	543.4940185546875
33	pcu+N394+E131	474.68768310546875
34	pcu+N518+E226	386.2843933105469
35	pcu+N264+E28	490.6315002441406
36	pcu+N540+E106	503.3001403808594
37	pcu+N529+E212	534.9978637695312
38	pcu+N152+E198	523.3389282226562
39	pcu+N691+E141	574.8739013671875
40	pcu+N135+E106	508.78076171875
41	pcu+N568+E33	497.02105712890625
42	pcu+N694+E57	590.5638427734375
43	pcu+N467+E205	534.7188110351562
44	pcu+N167+E121	483.1993103027344
45	pcu+N220+E198	514.9822998046875
46	pcu+N65+E88	502.5094299316406
47	pcu+N678+E47	478.1683044433594
48	pcu+N668+E47	506.78076171875
49	pcu+N265+E205	481.23419189453125
50	pcu+N334+E12	510.2071228027344
51	pcu+N334+E126	528.5792846679688
52	pcu+N221+E216	562.0366821289062
53	pcu+N341+E2	491.8737487792969
54	pcu+N480+E15	555.2149658203125
55	pcu+N613+E82	491.8892517089844
56	pcu+N394+E180	479.431884765625
57	pcu+N55+E52	575.0599365234375
58	pcu+N65+E118	513.4629516601562
59	pcu+N608+E152	509.3388977050781
60	pcu+N373+E87	512.0520629882812
61	pcu+N628+E31	488.746337890625
62	pcu+N568+E106	481.04815673828125
63	pcu+N643+E161	484.4260559082031
64	pcu+N205+E36	491.7109680175781
65	pcu+N341+E73	558.9359130859375
66	pcu+N392+E151	574.6878662109375
67	pcu+N668+E159	558.3157348632812
68	pcu+N234+E106	487.92120361328125
69	pcu+N30+E83	489.1722106933594
70	pcu+N425+E69	525.1683959960938
71	pcu+N560+E198	509.47845458984375
72	pcu+N674+E64	478.56365966796875
73	pcu+N475+E38	536.1141357421875
74	pcu+N30+E43	496.183837890625
75	pcu+N59+E151	569.4165649414062
76	pcu+N694+E97	517.4164428710938
77	pcu+N694+E98	552.734375
78	pcu+N509+E114	541.974609375
79	pcu+N646+E95	513.7885131835938
80	pcu+N691+E170	502.99005126953125
81	pcu+N274+E25	590.9359741210938
82	pcu+N30+E141	518.8893432617188
83	pcu+N274+E69	592.7964477539062
84	pcu+N101+E25	512.966796875
85	pcu+N493+E173	477.3233337402344
86	pcu+N595+E161	463.7729187011719
87	pcu+N518+E2	472.3853454589844
88	pcu+N101+E89	309.385009765625
89	pcu+N465+E78	554.5327758789062
90	pcu+N394+E72	548.7653198242188
91	pcu+N240+E69	427.8348693847656
92	pcu+N108+E6	510.7652587890625
93	pcu+N274+E34	505.2923889160156
94	pcu+N182+E171	459.6954040527344
95	pcu+N373+E33	468.1295166015625
96	pcu+N438+E36	504.65673828125
0	dia+N307+E108	562.6568603515625
1	dia+N305+E108	557.385498046875
2	dia+N2+E108	526.7808227539062
3	dia+N515+E108	557.385498046875
4	dia+N434+E108	563.7731323242188
5	dia+N435+E108	517.91259765625
6	dia+N76+E108	555.0909423828125
7	dia+N115+E108	571.5870971679688
8	dia+N385+E108	570.7808837890625
9	dia+N156+E108	562.4708251953125
10	dia+N215+E108	565.9436645507812
11	dia+N520+E108	556.765380859375
12	dia+N238+E108	576.92041015625
13	dia+N113+E108	560.1141967773438
14	dia+N52+E73	473.1372985839844
15	dia+N32+E108	540.9513549804688
16	dia+N256+E108	568.0521850585938
17	dia+N404+E108	513.7265014648438
18	dia+N267+E108	555.8351440429688
19	dia+N184+E108	549.78857421875
20	dia+N109+E108	555.5870361328125
21	dia+N371+E108	568.1762084960938
22	dia+N601+E108	526.8118286132812
23	dia+N708+E108	541.478515625
24	dia+N164+E108	568.1762084960938
25	dia+N93+E108	529.2614135742188
26	dia+N398+E108	554.8428955078125
27	dia+N649+E108	552.4242553710938
28	dia+N393+E108	568.734375
29	dia+N697+E108	564.393310546875
30	dia+N719+E108	542.2847290039062
31	dia+N34+E108	552.2382202148438
32	dia+N68+E108	567.8041381835938
33	dia+N461+E108	560.8583984375
34	dia+N450+E108	551.7420654296875
35	dia+N52+E108	497.6257019042969
36	dia+N346+E108	545.29248046875
37	dia+N312+E108	508.6722412109375
38	dia+N188+E108	548.3622436523438
39	dia+N158+E108	530.22265625
0	acs+N421+E70	508.3466491699219
1	acs+N489+E20	492.8233642578125
2	acs+N232+E22	476.90472412109375
3	acs+N343+E33	506.4241638183594
4	acs+N400+E126	488.1076354980469
5	acs+N265+E121	490.12957763671875
6	acs+N667+E131	483.4745178222656
7	acs+N554+E102	415.4317626953125
8	acs+N179+E4	517.6179809570312
9	acs+N86+E199	548.0211791992188
10	acs+N528+E138	540.6723022460938
11	acs+N268+E36	490.50164794921875
12	acs+N197+E31	507.50946044921875
13	acs+N691+E161	477.1140441894531
14	acs+N489+E42	510.6412353515625
15	acs+N645+E101	513.9280395507812
16	acs+N553+E64	464.2225341796875
17	acs+N102+E48	559.6181030273438
18	acs+N86+E33	494.369873046875
19	acs+N481+E58	467.89697265625
20	acs+N278+E14	530.5637817382812
21	acs+N179+E29	525.3854370117188
22	acs+N691+E36	508.5792236328125
23	acs+N328+E27	615.494140625
24	acs+N287+E50	531.8970947265625
25	acs+N667+E173	502.4551696777344
26	acs+N400+E170	477.2303161621094
27	acs+N400+E20	470.76519775390625
28	acs+N265+E6	524.4241943359375
29	acs+N421+E222	501.3078918457031
30	acs+N400+E69	487.9845275878906
31	acs+N179+E13	527.9591064453125
32	acs+N421+E27	484.98614501953125
33	acs+N691+E167	405.88134765625
34	acs+N554+E211	542.7498168945312
35	acs+N287+E83	521.2924194335938
36	acs+N197+E184	523.8350830078125
37	acs+N92+E45	586.2227783203125
38	acs+N134+E82	499.03656005859375
39	acs+N691+E64	515.8505249023438
40	acs+N354+E170	514.191650390625
41	acs+N421+E170	475.0520324707031
42	acs+N9+E168	514.966796875
43	acs+N400+E108	487.59033203125
44	acs+N536+E31	503.3233947753906
45	acs+N270+E21	528.3311767578125
46	acs+N536+E131	504.1916198730469
47	acs+N667+E170	508.7342529296875
48	acs+N198+E31	496.4551696777344
49	acs+N125+E33	503.6412353515625
50	acs+N528+E23	541.323486328125
51	acs+N574+E67	554.4707641601562
52	acs+N287+E186	573.3235473632812
53	acs+N232+E173	490.1063232421875
54	acs+N102+E2	493.6257019042969
55	acs+N179+E204	513.0908813476562
56	acs+N328+E101	507.3078918457031
57	acs+N421+E37	490.03460693359375
58	acs+N179+E212	492.683837890625
59	acs+N645+E64	510.4241943359375
60	acs+N400+E138	502.02105712890625
61	acs+N268+E33	505.89703369140625
62	acs+N343+E201	573.7576293945312
63	acs+N589+E170	507.4009094238281
64	acs+N691+E106	495.31561279296875
65	acs+N9+E145	514.16064453125
66	acs+N645+E12	507.0908508300781
67	acs+N489+E91	497.92803955078125
68	acs+N134+E21	484.9493103027344
69	acs+N433+E170	502.0753173828125
70	acs+N691+E2	501.5791931152344
71	acs+N198+E204	495.1373291015625
72	acs+N92+E196	476.48614501953125
73	acs+N589+E31	505.60247802734375
74	acs+N198+E121	479.65667724609375
75	acs+N270+E42	551.6800537109375
76	acs+N354+E228	556.641357421875
77	acs+N86+E12	492.4706726074219
78	acs+N134+E63	534.03662109375
79	acs+N433+E223	516.501708984375
80	acs+N628+E152	506.3931579589844
81	acs+N536+E220	534.5637817382812
82	acs+N287+E6	508.3931579589844
83	acs+N628+E128	567.3700561523438
84	acs+N86+E88	544.6412963867188
85	acs+N179+E106	476.3310852050781
86	acs+N421+E184	511.3388977050781
87	acs+N400+E121	462.14501953125
88	acs+N400+E31	469.9434814453125
89	acs+N422+E228	546.6567993164062
90	acs+N278+E233	550.5327758789062
91	acs+N541+E52	458.51708984375
92	acs+N265+E223	509.75750732421875
93	acs+N536+E84	484.5074768066406
94	acs+N278+E223	510.7962646484375
95	acs+N691+E47	525.2924194335938
96	acs+N422+E67	579.5870971679688
97	acs+N287+E170	509.0288391113281
0	rtl+N353+N657	499.5791931152344
1	rtl+N488+N379	516.53271484375
2	rtl+N639+N289	591.1220092773438
3	rtl+N535+N590	482.0752868652344
4	rtl+N157+N324	539.3389892578125
5	rtl+N19+N155	495.0559387207031
6	rtl+N687+N559	581.6956176757812
7	rtl+N484+N40	539.3699951171875
8	rtl+N277+N40	498.26910400390625
9	rtl+N23+N630	485.5423583984375
10	rtl+N19+N475	83.77218627929688
11	rtl+N196+N65	497.4861755371094
12	rtl+N150+N598	560.3622436523438
13	rtl+N285+N40	503.00555419921875
14	rtl+N456+N593	533.0133666992188
15	rtl+N535+N521	486.306884765625
16	rtl+N10+N55	542.9978637695312
17	rtl+N285+N630	526.22265625
18	rtl+N488+N574	573.3235473632812
19	rtl+N277+N151	532.5792846679688
20	rtl+N285+N570	522.8738403320312
21	rtl+N571+N657	585.4165649414062
22	rtl+N126+N40	471.6178894042969
23	rtl+N695+N234	523.6800537109375
24	rtl+N80+N394	549.1064453125
25	rtl+N19+N428	476.77294921875
26	rtl+N126+N690	551.4940185546875
27	rtl+N19+N486	544.8583374023438
28	rtl+N20+N30	500.5946960449219
29	rtl+N225+N508	483.2458190917969
30	rtl+N484+N428	500.4164123535156
31	rtl+N695+N453	475.0675354003906
32	rtl+N176+N324	464.2845458984375
33	rtl+N488+N221	557.8816528320312
34	rtl+N10+N382	357.5091552734375
35	rtl+N535+N593	472.2535705566406
36	rtl+N484+N577	550.5017700195312
37	rtl+N695+N476	474.2458190917969
38	rtl+N386+N222	507.92803955078125
39	rtl+N10+N574	505.83502197265625
40	rtl+N196+N425	478.8814697265625
41	rtl+N10+N146	471.7109375
42	rtl+N535+N576	465.8194580078125
43	rtl+N48+N40	477.8504638671875
44	rtl+N695+N41	494.70709228515625
45	rtl+N176+N392	571.4630737304688
46	rtl+N695+N49	398.8735656738281
47	rtl+N196+N85	478.0055236816406
48	rtl+N176+N489	500.22259521484375
49	rtl+N285+N667	395.8968200683594
50	rtl+N150+N339	562.5328369140625
51	rtl+N19+N674	393.7882995605469
52	rtl+N353+N373	481.50164794921875
53	rtl+N535+N264	491.23809814453125
54	rtl+N695+N555	498.7109680175781
55	rtl+N353+N14	469.12176513671875
56	rtl+N333+N139	562.7808837890625
57	rtl+N10+N465	387.1526184082031
58	rtl+N535+N428	422.62554931640625
59	rtl+N176+N116	528.5172119140625
60	rtl+N10+N569	554.5947875976562
61	rtl+N196+N384	494.2962341308594
62	rtl+N10+N49	364.57891845703125
63	rtl+N474+N306	460.5015869140625
64	rtl+N695+N106	464.4861145019531
65	rtl+N592+N668	581.8197021484375
66	rtl+N592+N295	567.7421264648438
67	rtl+N130+N283	246.62521362304688
68	rtl+N10+N65	499.22259521484375
69	rtl+N23+N30	355.524658203125
70	rtl+N277+N508	502.1373291015625
71	rtl+N225+N40	510.3156433105469
72	rtl+N679+N167	573.8196411132812
73	rtl+N474+N428	480.4202575683594
74	rtl+N196+N16	520.0831298828125
75	rtl+N484+N529	536.4242553710938
76	rtl+N535+N36	488.683349609375
77	rtl+N386+N612	546.6567993164062
78	rtl+N386+N55	511.61798095703125
79	rtl+N386+N590	535.8040771484375
80	rtl+N225+N659	285.19891357421875
81	rtl+N285+N41	502.5171813964844
82	rtl+N484+N595	549.757568359375
83	rtl+N353+N646	458.9512023925781
84	rtl+N474+N151	545.385498046875
85	rtl+N19+N476	469.18377685546875
86	rtl+N484+N508	561.7886352539062
87	rtl+N20+N518	548.6412963867188
88	rtl+N23+N264	427.5247802734375
89	rtl+N48+N148	560.4242553710938
90	rtl+N477+N106	568.3623046875
0	cds+N87+E101	541.695556640625
1	cds+N210+E90	505.2613830566406
2	cds+N210+E47	483.1450500488281
3	cds+N551+E78	460.6876525878906
4	cds+N538+E30	492.8543701171875
5	cds+N710+E112	550.4087524414062
6	cds+N581+E45	557.013427734375
7	cds+N500+E145	514.9202880859375
8	cds+N282+E163	524.2071533203125
9	cds+N29+E116	554.2227172851562
10	cds+N259+E96	493.23809814453125
11	cds+N128+E156	577.4785766601562
12	cds+N302+E145	517.2614135742188
13	cds+N580+E36	471.865966796875
14	cds+N539+E215	540.8893432617188
15	cds+N525+E195	587.711181640625
16	cds+N616+E102	532.7343139648438
17	cds+N136+E26	519.6179809570312
18	cds+N29+E148	520.8272705078125
19	cds+N29+E32	529.66455078125
20	cds+N302+E218	510.687744140625
21	cds+N207+E176	458.8891906738281
22	cds+N174+E83	489.5103759765625
23	cds+N330+E42	477.5714111328125
24	cds+N302+E203	497.7342224121094
25	cds+N302+E24	522.067626953125
26	cds+N112+E48	596.5794067382812
27	cds+N624+E209	478.74969482421875
28	cds+N112+E77	462.7651672363281
29	cds+N365+E34	505.3388977050781
30	cds+N292+E195	532.8893432617188
31	cds+N112+E205	557.509521484375
32	cds+N44+E21	490.75164794921875
33	cds+N616+E53	494.0869445800781
34	cds+N561+E24	511.9435729980469
35	cds+N710+E86	547.6180419921875
36	cds+N100+E219	560.67236328125
37	cds+N387+E192	543.9901123046875
38	cds+N455+E26	502.5094299316406
39	cds+N618+E51	565.137451171875
40	cds+N561+E68	513.5714721679688
41	cds+N513+E193	497.2303466796875
42	cds+N547+E143	553.54052734375
43	cds+N17+E97	496.5171813964844
44	cds+N317+E150	576.54833984375
45	cds+N417+E90	529.819580078125
46	cds+N376+E177	525.1063842773438
47	cds+N42+E11	494.4319152832031
48	cds+N42+E123	492.9163818359375
49	cds+N153+E189	573.7576293945312
50	cds+N193+E94	511.3233947753906
51	cds+N259+E101	460.98223876953125
52	cds+N538+E174	534.005615234375
53	cds+N424+E155	465.10626220703125
54	cds+N500+E4	483.1140441894531
55	cds+N503+E222	460.51708984375
56	cds+N409+E189	557.509521484375
57	cds+N194+E190	558.9979248046875
58	cds+N623+E145	501.1683349609375
59	cds+N211+E82	481.4435119628906
60	cds+N42+E47	438.19146728515625
61	cds+N303+E189	527.8660888671875
62	cds+N200+E95	577.7266235351562
63	cds+N302+E131	603.277099609375
64	cds+N29+E122	566.3157958984375
65	cds+N365+E174	539.8350830078125
66	cds+N335+E141	462.5481262207031
67	cds+N561+E198	443.1217346191406
68	cds+N27+E177	555.0909423828125
69	cds+N549+E35	465.7109069824219
70	cds+N445+E32	502.5094299316406
71	cds+N631+E118	479.9125061035156
72	cds+N288+E217	581.6336059570312
73	cds+N409+E195	589.3235473632812
74	cds+N538+E223	466.6721496582031
75	cds+N317+E115	530.6567993164062
76	cds+N631+E40	472.77294921875
77	cds+N288+E170	462.99774169921875
78	cds+N302+E32	505.78851318359375
79	cds+N257+E32	500.5714416503906
80	cds+N211+E232	530.9668579101562
81	cds+N257+E82	479.9125061035156
82	cds+N618+E107	478.493896484375
83	cds+N27+E17	484.1973876953125
84	cds+N500+E189	537.0753784179688
85	cds+N17+E136	532.6723022460938
86	cds+N460+E6	424.64105224609375
87	cds+N282+E32	579.5250854492188
88	cds+N29+E147	595.339111328125
89	cds+N539+E86	534.8118286132812
90	cds+N335+E118	463.4473571777344
91	cds+N524+E17	458.0985107421875
92	cds+N288+E178	521.3234252929688
93	cds+N557+E157	533.1063842773438
0	srs+N621+E216	519.1218872070312
1	srs+N621+E92	495.6683349609375
2	srs+N717+E95	475.74969482421875
3	srs+N23+E197	492.997802734375
4	srs+N499+E85	459.8504333496094
5	srs+N245+E63	445.97442626953125
6	srs+N499+E108	514.5792236328125
7	srs+N440+E217	498.5791931152344
8	srs+N499+E84	486.3872985839844
9	srs+N499+E95	487.1944885253906
10	srs+N51+E173	488.1714782714844
11	srs+N51+E212	469.13726806640625
12	srs+N51+E182	453.7574157714844
13	srs+N440+E89	492.3737487792969
14	srs+N717+E217	493.9629211425781
15	srs+N682+E48	450.9667053222656
16	srs+N440+E216	478.76519775390625
17	srs+N440+E165	483.70318603515625
18	srs+N60+E205	462.7341613769531
19	srs+N621+E175	496.25360107421875
20	srs+N499+E165	491.1683349609375
21	srs+N51+E108	494.0326843261719
22	srs+N579+E158	434.00543212890625
23	srs+N245+E92	450.5946044921875
24	srs+N621+E73	485.64117431640625
25	srs+N717+E89	509.66448974609375
26	srs+N246+E132	444.982177734375
27	srs+N621+E69	516.749755859375
28	srs+N246+E25	465.23028564453125
29	srs+N246+E108	493.7962341308594
30	srs+N579+E184	479.803955078125
31	srs+N51+E115	476.4473571777344
32	srs+N499+E48	484.4745178222656
33	srs+N499+E184	491.3504943847656
34	srs+N621+E18	499.94354248046875
35	srs+N51+E84	472.12176513671875
36	srs+N579+E173	477.76519775390625
37	srs+N60+E173	473.2923278808594
38	srs+N440+E85	457.57135009765625
39	srs+N245+E67	452.64111328125
40	srs+N579+E216	459.7729187011719
41	srs+N579+E139	460.8736877441406
42	srs+N245+E115	457.49383544921875
43	srs+N51+E217	511.35443115234375
44	srs+N499+E173	494.4629211425781
45	srs+N621+E108	528.9513549804688
46	srs+N682+E165	448.1759948730469
47	srs+N621+E95	511.57147216796875
48	srs+N621+E217	535.4320068359375
49	srs+N621+E165	521.819580078125
50	srs+N499+E132	454.2225341796875
51	srs+N245+E165	470.96673583984375
52	srs+N245+E216	467.9744873046875
53	srs+N717+E58	460.0985107421875
54	srs+N440+E108	484.3853759765625
55	srs+N499+E167	497.2613525390625
56	srs+N717+E84	471.7264404296875
57	srs+N717+E48	485.0714111328125
58	srs+N246+E216	467.4628601074219
59	srs+N621+E84	509.3854064941406
60	srs+N621+E167	526.315673828125
61	srs+N682+E184	459.5713806152344
62	srs+N621+E58	526.22265625
63	srs+N717+E108	504.5947265625
64	srs+N246+E95	486.4687194824219
65	srs+N621+E79	507.94354248046875
66	srs+N246+E165	489.5636901855469
0	ths+N440+E184	509.41644287109375
1	ths+N499+E25	480.0714111328125
2	ths+N499+E184	519.0288696289062
3	ths+N717+E184	514.6722412109375
4	ths+N246+E184	536.3622436523438
5	ths+N621+E79	528.3311767578125
6	ths+N440+E79	509.1993713378906
7	ths+N51+E184	518.2691650390625
8	ths+N621+E184	560.4242553710938
9	ths+N579+E184	515.5559692382812
10	ths+N579+E79	493.12957763671875
11	ths+N60+E79	471.8194580078125
12	ths+N621+E25	527.1838989257812
13	ths+N499+E79	494.78460693359375
14	ths+N60+E25	462.6721496582031
15	ths+N246+E79	505.4164123535156
16	ths+N60+E184	488.8490295410156
0	bcu+N625+E229	495.6877136230469
1	bcu+N38+E132	431.95892333984375
2	bcu+N26+E88	564.703369140625
3	bcu+N372+E204	368.7959899902344
4	bcu+N626+E50	483.34661865234375
5	bcu+N653+E25	530.0986328125
6	bcu+N427+E143	508.1606140136719
7	bcu+N261+E137	487.39288330078125
8	bcu+N672+E36	520.1451416015625
9	bcu+N370+E157	534.3466796875
10	bcu+N372+E36	560.1141967773438
11	bcu+N204+E13	577.9747314453125
12	bcu+N550+E88	459.10626220703125
13	bcu+N550+E119	493.8543701171875
14	bcu+N212+E161	531.7730712890625
15	bcu+N293+E221	581.5095825195312
16	bcu+N544+E10	523.5249633789062
17	bcu+N169+E10	518.5947265625
18	bcu+N209+E127	400.4239501953125
19	bcu+N318+E228	421.38525390625
20	bcu+N229+E10	527.5249633789062
21	bcu+N131+E225	521.819580078125
22	bcu+N293+E229	467.15277099609375
23	bcu+N70+E27	537.695556640625
24	bcu+N427+E13	453.23028564453125
25	bcu+N120+E9	505.64898681640625
26	bcu+N171+E73	429.044189453125
27	bcu+N189+E158	577.2925415039062
28	bcu+N70+E1	552.734375
29	bcu+N209+E194	520.8583374023438
30	bcu+N629+E201	551.9281616210938
31	bcu+N656+E73	544.5172729492188
32	bcu+N35+E228	508.0675964355469
33	bcu+N637+E165	549.137451171875
34	bcu+N78+E153	562.0986938476562
35	bcu+N326+E194	523.6179809570312
36	bcu+N124+E7	499.91253662109375
37	bcu+N293+E39	470.6566467285156
38	bcu+N45+E118	499.94354248046875
39	bcu+N637+E88	598.6259155273438
40	bcu+N241+E71	505.3233947753906
41	bcu+N587+E190	543.4320068359375
42	bcu+N586+E11	565.8816528320312
43	bcu+N212+E118	489.0423583984375
44	bcu+N241+E165	419.7108154296875
45	bcu+N715+E9	517.4164428710938
46	bcu+N67+E43	342.99749755859375
47	bcu+N615+E39	501.3156433105469
48	bcu+N38+E159	388.8270263671875
49	bcu+N617+E128	504.966796875
50	bcu+N69+E229	471.5558776855469
51	bcu+N637+E41	530.6878051757812
52	bcu+N664+E76	588.517333984375
53	bcu+N35+E202	537.447509765625
54	bcu+N229+E9	507.64898681640625
55	bcu+N655+E229	509.71099853515625
56	bcu+N370+E229	503.60247802734375
57	bcu+N352+E10	536.2381591796875
58	bcu+N362+E118	515.8350219726562
59	bcu+N586+E70	456.9046936035156
60	bcu+N169+E192	560.2382202148438
61	bcu+N169+E27	524.3931884765625
62	bcu+N544+E173	384.9200439453125
63	bcu+N241+E41	512.377685546875
64	bcu+N175+E59	539.6490478515625
65	bcu+N337+E130	525.5404663085938
66	bcu+N635+E143	537.7265625
67	bcu+N586+E85	506.6412353515625
68	bcu+N370+E134	545.3544921875
69	bcu+N636+E41	538.3157348632812
70	bcu+N64+E186	568.92041015625
71	bcu+N626+E41	525.633544921875
72	bcu+N664+E127	593.2925415039062
73	bcu+N35+E18	449.44732666015625
74	bcu+N426+E168	364.64093017578125
75	bcu+N281+E194	503.94354248046875
76	bcu+N212+E10	503.1838684082031
77	bcu+N362+E229	489.6150207519531
78	bcu+N530+E160	546.4087524414062
79	bcu+N632+E229	512.3621826171875
80	bcu+N141+E13	497.7342224121094
81	bcu+N582+E16	499.16058349609375
82	bcu+N372+E217	294.1291809082031
83	bcu+N329+E192	531.1218872070312
84	bcu+N389+E130	490.6644592285156
85	bcu+N189+E7	512.16064453125
86	bcu+N69+E156	557.509521484375
87	bcu+N462+E166	506.4086608886719
88	bcu+N550+E156	491.4454650878906
89	bcu+N637+E119	590.7499389648438
90	bcu+N348+E202	508.6412353515625
91	bcu+N588+E217	284.4547424316406
92	bcu+N656+E39	474.6024169921875
93	bcu+N352+E130	537.2304077148438
94	bcu+N217+E10	528.8273315429688
95	bcu+N635+E220	478.9900207519531
96	bcu+N329+E45	524.5172119140625
97	bcu+N241+E15	515.5559692382812
0	fsc+N255+N308	468.3620910644531
1	fsc+N1+N428	490.37762451171875
2	fsc+N1+N205	446.2225036621094
3	fsc+N597+N143	323.52459716796875
4	fsc+N1+N143	336.5478515625
5	fsc+N12+N555	527.4939575195312
6	fsc+N13+N308	237.5709228515625
