# Supplementary material for: ChatMOF: an artificial intelligence system for predicting and generating metal-organic frameworks using large language models
Source: Nat Commun. 2024 Jun 3;15:4705. doi: 10.1038/s41467-024-48998-4 (PMC11148193; doi:10.1038/s41467-024-48998-4)
Supplement: Supplementary file 6 — Source Data [file 41467_2024_48998_MOESM6_ESM.zip › Figure 7(b) - initial.csv]

	cif_id	hydrogen_uptake_100bar_77K
0	pcu+N678+E87	491.619873046875
1	pcu+N691+E107	574.1917724609375
2	pcu+N608+E5	539.5250244140625
3	pcu+N373+E47	489.181884765625
4	pcu+N183+E134	544.8583374023438
5	pcu+N289+E28	475.1062927246094
6	pcu+N250+E222	561.6646118164062
7	pcu+N289+E34	562.0986938476562
8	pcu+N504+E139	471.6023864746094
9	pcu+N30+E114	494.0869445800781
10	pcu+N555+E90	563.1529541015625
11	pcu+N167+E2	482.37762451171875
12	pcu+N234+E155	543.9591064453125
13	pcu+N144+E28	477.90472412109375
14	pcu+N180+E232	552.92041015625
15	pcu+N65+E67	428.54803466796875
16	pcu+N334+E121	492.0016784667969
17	pcu+N205+E12	497.9822998046875
18	pcu+N394+E66	543.1219482421875
19	pcu+N49+E10	468.92022705078125
20	pcu+N240+E90	573.5715942382812
21	pcu+N556+E187	591.3700561523438
22	pcu+N657+E122	572.331298828125
23	pcu+N162+E13	600.6724243164062
24	pcu+N36+E57	560.3002319335938
25	pcu+N577+E68	566.3778076171875
26	pcu+N425+E113	561.6646118164062
27	pcu+N668+E196	466.96673583984375
28	pcu+N489+E187	555.2149658203125
29	pcu+N341+E57	558.7498779296875
30	pcu+N183+E216	531.5250244140625
31	pcu+N384+E96	572.889404296875
32	pcu+N668+E181	577.8506469726562
33	pcu+N612+E131	522.53271484375
34	pcu+N521+E216	586.9049682617188
35	pcu+N148+E182	541.385498046875
36	pcu+N447+E184	582.9979858398438
37	pcu+N630+E166	563.2149658203125
38	pcu+N556+E175	543.8970947265625
39	pcu+N173+E201	594.9669799804688
40	pcu+N135+E34	560.1762084960938
41	pcu+N250+E25	448.0209655761719
42	pcu+N309+E190	597.5096435546875
43	pcu+N668+E188	580.021240234375
44	pcu+N240+E2	496.997802734375
45	pcu+N295+E215	578.3468017578125
46	pcu+N576+E193	538.5327758789062
47	pcu+N508+E159	553.66455078125
48	pcu+N453+E78	558.8739013671875
49	pcu+N152+E71	531.7420654296875
50	pcu+N392+E220	574.7498779296875
51	pcu+N274+E163	531.0598754882812
52	pcu+N483+E88	553.9746704101562
53	pcu+N491+E152	536.1141357421875
54	pcu+N394+E115	439.92791748046875
55	pcu+N560+E171	549.137451171875
56	pcu+N504+E83	530.377685546875
57	pcu+N489+E104	562.7188720703125
58	pcu+N116+E69	514.4862060546875
59	pcu+N222+E171	570.0366821289062
60	pcu+N328+E159	564.1452026367188
61	pcu+N33+E116	555.2149658203125
62	pcu+N30+E4	501.2148742675781
63	pcu+N494+E9	453.0442199707031
64	pcu+N59+E128	571.6491088867188
65	pcu+N691+E225	477.5869140625
66	pcu+N162+E83	499.95904541015625
67	pcu+N555+E179	565.6956176757812
68	pcu+N630+E71	555.3389892578125
69	pcu+N314+E174	563.2149658203125
70	pcu+N264+E40	554.8428955078125
71	pcu+N480+E38	559.3699951171875
72	pcu+N148+E190	594.4708251953125
73	pcu+N49+E184	413.75732421875
74	pcu+N139+E91	546.9359130859375
75	pcu+N690+E215	569.23046875
76	pcu+N465+E80	558.0056762695312
77	pcu+N274+E203	484.2942810058594
78	pcu+N576+E26	548.2072143554688
79	pcu+N65+E131	446.7806396484375
80	pcu+N41+E234	588.393310546875
81	pcu+N552+E34	513.5714721679688
82	pcu+N590+E108	502.5869445800781
83	pcu+N214+E158	572.889404296875
84	pcu+N222+E17	547.7110595703125
85	pcu+N314+E82	502.3233947753906
86	pcu+N274+E28	449.0752258300781
87	pcu+N548+E198	528.4862060546875
88	pcu+N453+E43	545.7265625
89	pcu+N612+E223	520.0521240234375
90	pcu+N314+E163	557.199462890625
91	pcu+N180+E206	547.1219482421875
92	pcu+N394+E1	488.46435546875
93	pcu+N613+E52	585.4785766601562
94	pcu+N438+E220	543.0288696289062
95	pcu+N55+E219	547.6490478515625
96	pcu+N143+E215	575.1220092773438
97	pcu+N691+E218	550.8118896484375
98	pcu+N264+E131	486.5278015136719
99	pcu+N576+E212	477.2303161621094
100	pcu+N613+E107	529.2304077148438
101	pcu+N574+E42	529.54052734375
102	pcu+N521+E5	548.2382202148438
103	pcu+N382+E102	389.1991271972656
104	pcu+N101+E28	483.0442810058594
105	pcu+N678+E95	591.80419921875
106	pcu+N33+E89	501.4396667480469
107	pcu+N250+E220	512.4552001953125
108	pcu+N613+E118	540.6412963867188
109	pcu+N33+E233	550.2537231445312
110	pcu+N529+E64	510.9823303222656
111	pcu+N509+E212	497.8892822265625
112	pcu+N152+E167	362.9665222167969
113	pcu+N486+E114	516.1141357421875
114	pcu+N265+E68	588.517333984375
115	pcu+N37+E186	550.9979248046875
116	pcu+N465+E211	552.982421875
117	pcu+N334+E98	562.2227172851562
118	pcu+N167+E95	553.9126586914062
119	pcu+N289+E149	550.1917114257812
120	pcu+N290+E132	566.9359130859375
121	pcu+N33+E73	573.8816528320312
122	pcu+N334+E39	445.88140869140625
123	pcu+N486+E137	562.3467407226562
124	pcu+N442+E115	459.52484130859375
125	pcu+N328+E1	461.6799011230469
126	pcu+N162+E34	530.5637817382812
127	pcu+N105+E50	535.5560302734375
128	pcu+N135+E155	541.3544921875
129	pcu+N108+E71	563.9591674804688
130	pcu+N569+E128	585.6026000976562
131	pcu+N173+E70	550.5947875976562
132	pcu+N339+E150	588.021240234375
133	pcu+N667+E16	558.7498779296875
134	pcu+N568+E102	379.028564453125
135	pcu+N406+E216	532.7343139648438
136	pcu+N555+E47	526.625732421875
137	pcu+N613+E134	553.23046875
138	pcu+N560+E12	489.30108642578125
139	pcu+N509+E68	590.3778076171875
140	pcu+N77+E228	530.7188110351562
141	pcu+N442+E98	549.9746704101562
142	pcu+N593+E159	554.9669189453125
143	pcu+N222+E177	584.17626953125
144	pcu+N54+E178	568.8583984375
145	pcu+N428+E151	455.15277099609375
146	pcu+N691+E61	565.9436645507812
147	pcu+N657+E32	556.827392578125
148	pcu+N234+E92	598.1297607421875
149	pcu+N691+E198	517.0753784179688
150	pcu+N47+E33	474.82720947265625
151	pcu+N274+E18	594.9669799804688
152	pcu+N264+E108	476.5404052734375
153	pcu+N182+E158	456.20703125
154	pcu+N49+E219	548.0521850585938
155	pcu+N33+E195	583.3080444335938
156	pcu+N483+E141	497.3311462402344
157	pcu+N505+E66	552.4242553710938
158	pcu+N16+E233	549.447509765625
159	pcu+N494+E113	564.0831909179688
160	pcu+N314+E135	562.0986938476562
161	pcu+N694+E119	585.0444946289062
162	pcu+N438+E119	551.9901733398438
163	pcu+N555+E123	579.0289916992188
164	pcu+N30+E178	518.9668579101562
165	pcu+N612+E147	595.2150268554688
166	pcu+N646+E153	571.5870971679688
167	pcu+N222+E142	581.5715942382812
168	pcu+N480+E57	560.6103515625
169	pcu+N205+E68	586.7188720703125
170	pcu+N576+E167	464.176025390625
171	pcu+N428+E87	434.6255798339844
172	pcu+N306+E116	560.54833984375
173	pcu+N30+E3	491.433837890625
174	pcu+N308+E52	485.45513916015625
175	pcu+N16+E85	595.525146484375
176	pcu+N139+E146	520.2071533203125
177	pcu+N465+E137	566.6258544921875
178	pcu+N493+E34	565.9436645507812
179	pcu+N101+E45	542.8428344726562
180	pcu+N222+E111	538.2847290039062
181	pcu+N504+E119	553.54052734375
182	pcu+N135+E20	520.0211181640625
183	pcu+N205+E128	545.04443359375
184	pcu+N311+E113	555.1529541015625
185	pcu+N518+E42	500.75750732421875
186	pcu+N570+E67	552.982421875
187	pcu+N148+E83	530.253662109375
188	pcu+N521+E165	546.7498168945312
189	pcu+N85+E49	563.2769775390625
190	pcu+N341+E201	597.7576904296875
191	pcu+N265+E69	477.2690734863281
192	pcu+N155+E85	576.79638671875
193	pcu+N646+E80	566.0676879882812
194	pcu+N155+E152	545.1064453125
195	pcu+N634+E51	297.85009765625
196	pcu+N659+E183	575.4940795898438
197	pcu+N182+E146	498.5404357910156
198	pcu+N442+E158	539.2769775390625
199	pcu+N691+E2	487.5125427246094
200	pcu+N567+E178	554.7808837890625
201	pcu+N465+E32	559.1839599609375
202	pcu+N634+E78	574.1297607421875
203	pcu+N657+E219	552.8583984375
204	pcu+N311+E190	593.4166259765625
205	pcu+N146+E224	589.6956787109375
206	pcu+N59+E10	450.0054626464844
207	pcu+N314+E73	599.0599975585938
208	pcu+N465+E83	524.4862060546875
209	pcu+N696+E192	566.3778076171875
210	pcu+N55+E20	466.2225341796875
211	pcu+N162+E11	556.765380859375
212	pcu+N180+E167	491.9783935546875
213	pcu+N30+E123	526.9668579101562
214	pcu+N324+E155	546.7808227539062
215	pcu+N666+E171	516.9978637695312
216	pcu+N384+E26	570.0986938476562
217	pcu+N568+E76	555.4010009765625
218	pcu+N250+E5	548.6412963867188
219	pcu+N336+E113	567.0599365234375
220	pcu+N613+E17	531.6490478515625
221	pcu+N489+E32	554.6568603515625
222	pcu+N628+E170	495.5404357910156
223	pcu+N47+E201	573.075439453125
224	pcu+N151+E160	584.6103515625
225	pcu+N334+E72	560.92041015625
226	pcu+N105+E89	373.3231201171875
227	pcu+N30+E10	438.6255798339844
228	pcu+N336+E138	563.0289306640625
229	pcu+N33+E14	576.23828125
230	pcu+N139+E196	499.4861755371094
231	pcu+N643+E59	478.50164794921875
232	pcu+N339+E137	562.2847290039062
233	pcu+N593+E212	569.23046875
234	pcu+N220+E63	541.261474609375
235	pcu+N690+E13	565.9436645507812
236	pcu+N694+E107	564.393310546875
237	pcu+N220+E183	600.3623657226562
238	pcu+N593+E192	579.7731323242188
239	pcu+N630+E44	532.4862670898438
240	pcu+N668+E126	515.1683959960938
241	pcu+N608+E31	509.74200439453125
242	pcu+N467+E51	500.20709228515625
243	pcu+N208+E29	550.9049072265625
244	pcu+N324+E36	529.4164428710938
245	pcu+N486+E19	563.4630126953125
246	pcu+N643+E159	512.935791015625
247	pcu+N384+E128	558.9359130859375
248	pcu+N666+E119	573.9436645507812
249	pcu+N311+E234	587.0910034179688
250	pcu+N646+E86	567.8661499023438
251	pcu+N384+E85	574.1297607421875
252	pcu+N622+E149	563.9591674804688
253	pcu+N657+E152	515.8815307617188
254	pcu+N428+E53	456.2845458984375
255	pcu+N678+E89	568.1141967773438
256	pcu+N475+E138	413.943359375
257	pcu+N508+E41	466.5326232910156
258	pcu+N394+E139	452.3310546875
259	pcu+N493+E39	461.5248718261719
260	pcu+N55+E72	571.6491088867188
261	pcu+N486+E78	531.0908813476562
262	pcu+N622+E8	562.7188720703125
263	pcu+N453+E17	583.4320678710938
264	pcu+N30+E205	504.90478515625
265	pcu+N123+E181	583.1840209960938
266	pcu+N77+E19	526.625732421875
267	pcu+N508+E67	539.9901123046875
268	pcu+N529+E107	568.0521850585938
269	pcu+N425+E86	563.7731323242188
270	pcu+N646+E161	485.2574768066406
271	pcu+N341+E52	493.5714416503906
272	pcu+N483+E25	574.5018310546875
273	pcu+N483+E59	431.8348693847656
274	pcu+N630+E1	478.64117431640625
275	pcu+N248+E168	558.2537231445312
276	pcu+N106+E219	572.083251953125
277	pcu+N574+E79	550.6567993164062
278	pcu+N509+E43	506.65673828125
279	pcu+N552+E84	533.3234252929688
280	pcu+N540+E134	581.6336059570312
281	pcu+N220+E153	575.8661499023438
282	pcu+N146+E95	488.6935119628906
283	pcu+N696+E125	588.9514770507812
284	pcu+N598+E139	570.5948486328125
285	pcu+N30+E72	525.943603515625
286	pcu+N295+E32	551.8661499023438
287	pcu+N151+E201	581.1375122070312
288	pcu+N529+E171	548.4242553710938
289	pcu+N394+E73	519.7109985351562
290	pcu+N183+E2	478.7574462890625
291	pcu+N590+E72	587.587158203125
292	pcu+N274+E136	516.9202880859375
293	pcu+N379+E190	562.9669189453125
294	pcu+N108+E32	546.005615234375
295	pcu+N341+E64	513.7109985351562
296	pcu+N135+E72	487.5312194824219
297	pcu+N476+E22	381.75726318359375
298	pcu+N273+E142	580.641357421875
299	pcu+N680+E10	436.4240417480469
300	pcu+N465+E156	576.92041015625
301	pcu+N493+E25	489.14990234375
302	pcu+N41+E2	505.4164123535156
303	pcu+N667+E5	574.8739013671875
304	pcu+N234+E76	594.6569213867188
305	pcu+N577+E201	585.8507080078125
306	pcu+N548+E141	578.7808837890625
307	pcu+N555+E68	571.4630737304688
308	pcu+N694+E116	569.4785766601562
309	pcu+N55+E6	488.7627868652344
310	pcu+N668+E38	526.9048461914062
311	pcu+N336+E89	395.21466064453125
312	pcu+N467+E118	527.8660888671875
313	pcu+N406+E211	545.571533203125
314	pcu+N694+E10	452.424072265625
315	pcu+N180+E113	550.9359130859375
316	pcu+N659+E108	393.66424560546875
317	pcu+N666+E201	591.55615234375
318	pcu+N646+E35	552.1762084960938
319	pcu+N659+E8	552.92041015625
320	pcu+N264+E24	567.3079833984375
321	pcu+N221+E106	458.4705810546875
322	pcu+N144+E205	478.2070617675781
323	pcu+N577+E131	553.3544921875
324	pcu+N570+E41	449.47833251953125
325	pcu+N467+E57	546.0986938476562
326	pcu+N598+E4	518.7652587890625
327	pcu+N569+E204	566.3157958984375
328	pcu+N77+E106	482.493896484375
329	pcu+N143+E37	590.5018310546875
330	pcu+N425+E173	492.3737487792969
331	pcu+N265+E206	441.2612609863281
332	pcu+N568+E69	519.5404663085938
333	pcu+N240+E98	551.9901733398438
334	pcu+N668+E89	424.23797607421875
335	pcu+N680+E229	432.4550476074219
336	pcu+N634+E69	369.7882385253906
337	pcu+N334+E106	488.5777282714844
338	pcu+N108+E126	519.4629516601562
339	pcu+N613+E6	486.4212341308594
340	pcu+N308+E26	571.5250854492188
341	pcu+N694+E34	542.8118286132812
342	pcu+N180+E82	516.5482177734375
343	pcu+N612+E202	585.2305297851562
344	pcu+N30+E89	469.77294921875
345	pcu+N205+E64	511.1373596191406
346	pcu+N406+E47	537.0753784179688
347	pcu+N264+E10	469.4318542480469
348	pcu+N341+E203	537.1063842773438
349	pcu+N213+E190	591.7421875
350	pcu+N106+E204	526.9978637695312
351	pcu+N659+E30	546.1607055664062
352	pcu+N521+E123	583.1220092773438
353	pcu+N608+E189	537.1063842773438
354	pcu+N612+E88	565.8816528320312
355	pcu+N49+E185	392.7340087890625
356	pcu+N30+E33	472.3078308105469
357	pcu+N283+E161	469.8814697265625
358	pcu+N384+E187	584.54833984375
359	pcu+N567+E7	479.3620910644531
360	pcu+N493+E223	527.4629516601562
361	pcu+N577+E36	481.1217956542969
362	pcu+N135+E61	579.5870971679688
363	pcu+N569+E65	559.8041381835938
364	pcu+N324+E145	530.7808227539062
365	pcu+N152+E3	552.8583984375
366	pcu+N54+E229	457.9744567871094
367	pcu+N16+E155	535.1218872070312
368	pcu+N574+E90	554.7808837890625
369	pcu+N65+E201	565.6956176757812
370	pcu+N555+E167	477.4396057128906
371	pcu+N556+E149	588.641357421875
372	pcu+N139+E218	558.3777465820312
373	pcu+N694+E91	514.191650390625
374	pcu+N556+E185	440.982177734375
375	pcu+N273+E81	577.6026000976562
376	pcu+N213+E1	475.89697265625
377	pcu+N475+E57	517.881591796875
378	pcu+N155+E232	557.633544921875
379	pcu+N425+E221	563.3389892578125
380	pcu+N135+E112	578.0367431640625
381	pcu+N694+E20	496.2923583984375
382	pcu+N457+E40	472.3078308105469
383	pcu+N264+E8	555.8971557617188
384	pcu+N568+E97	514.1141357421875
385	pcu+N162+E25	583.3080444335938
386	pcu+N691+E84	530.5947875976562
387	pcu+N336+E142	596.145263671875
388	pcu+N334+E104	579.959228515625
389	pcu+N173+E148	540.1141357421875
390	pcu+N283+E224	578.9049072265625
391	pcu+N659+E26	552.734375
392	pcu+N668+E33	499.12957763671875
393	pcu+N570+E112	520.6722412109375
394	pcu+N560+E71	564.889404296875
395	pcu+N289+E70	578.2847900390625
396	pcu+N379+E47	514.0521240234375
397	pcu+N220+E67	503.1838684082031
398	pcu+N453+E158	544.5792846679688
399	pcu+N384+E98	555.8351440429688
400	pcu+N234+E198	509.0133361816406
401	pcu+N691+E228	542.2227172851562
402	pcu+N41+E106	502.1916198730469
403	pcu+N264+E61	575.3080444335938
404	pcu+N148+E116	575.9281616210938
405	pcu+N680+E212	574.1297607421875
406	pcu+N379+E161	467.15277099609375
407	pcu+N289+E148	543.1839599609375
408	pcu+N106+E29	547.6490478515625
409	pcu+N213+E192	584.8584594726562
410	pcu+N143+E202	602.4088745117188
411	pcu+N273+E162	464.6411437988281
412	pcu+N559+E188	592.5484008789062
413	pcu+N208+E176	465.865966796875
414	pcu+N574+E23	556.579345703125
415	pcu+N167+E146	574.3778076171875
416	pcu+N465+E48	504.1916198730469
417	pcu+N234+E201	600.05224609375
418	pcu+N518+E136	544.4242553710938
419	pcu+N85+E77	535.6800537109375
420	pcu+N680+E78	507.1373596191406
421	pcu+N77+E83	523.0288696289062
422	pcu+N289+E65	569.4165649414062
423	pcu+N144+E80	567.5560913085938
424	pcu+N221+E222	513.6489868164062
425	pcu+N146+E201	594.4088134765625
426	pcu+N465+E92	558.9979248046875
427	pcu+N559+E153	565.199462890625
428	pcu+N144+E98	566.9359130859375
429	pcu+N65+E216	483.2148132324219
430	pcu+N151+E5	535.7730712890625
431	pcu+N570+E32	474.3078308105469
432	pcu+N382+E66	560.54833984375
433	pcu+N593+E153	559.5560302734375
434	pcu+N552+E45	536.1451416015625
435	pcu+N248+E40	550.8739013671875
436	pcu+N555+E146	563.1529541015625
437	pcu+N475+E88	483.65667724609375
438	pcu+N467+E27	541.633544921875
439	pcu+N425+E203	523.9281005859375
440	pcu+N274+E38	517.8350219726562
441	pcu+N493+E37	546.6878051757812
442	pcu+N341+E181	596.6414184570312
443	pcu+N540+E146	583.6801147460938
444	pcu+N265+E159	532.1141357421875
445	pcu+N36+E120	600.9204711914062
446	pcu+N491+E24	574.3778076171875
447	pcu+N77+E10	450.7496337890625
448	pcu+N311+E122	595.0910034179688
449	pcu+N182+E128	457.8194274902344
450	pcu+N504+E4	553.478515625
451	pcu+N491+E202	564.579345703125
452	pcu+N382+E158	527.7730712890625
453	pcu+N659+E152	531.4630126953125
454	pcu+N559+E156	581.0755004882812
455	pcu+N123+E183	577.0444946289062
456	pcu+N180+E158	576.54833984375
457	pcu+N283+E3	553.8506469726562
458	pcu+N489+E63	593.7886962890625
459	pcu+N667+E44	554.3467407226562
460	pcu+N552+E102	523.7110595703125
461	pcu+N612+E222	553.41650390625
462	pcu+N274+E127	575.3080444335938
463	pcu+N438+E72	550.0676879882812
464	pcu+N85+E150	576.92041015625
465	pcu+N465+E131	530.5327758789062
466	pcu+N273+E167	414.00537109375
467	pcu+N65+E153	550.5017700195312
468	pcu+N173+E181	598.8739624023438
469	pcu+N552+E108	548.2692260742188
470	pcu+N667+E58	445.75738525390625
471	pcu+N180+E183	600.6724243164062
472	pcu+N290+E89	360.36187744140625
473	pcu+N183+E43	534.9978637695312
474	pcu+N265+E125	576.6103515625
475	pcu+N533+E110	571.5870971679688
476	pcu+N491+E224	565.6956176757812
477	pcu+N250+E52	400.3619384765625
478	pcu+N139+E126	557.509521484375
479	pcu+N155+E205	429.50927734375
480	pcu+N373+E170	469.865966796875
481	pcu+N382+E226	317.69512939453125
482	pcu+N508+E50	548.1452026367188
483	pcu+N324+E167	404.0828857421875
484	pcu+N680+E205	569.6646118164062
485	pcu+N691+E69	497.3699035644531
486	pcu+N680+E17	525.0133666992188
487	pcu+N16+E216	579.4630737304688
488	pcu+N509+E92	546.3467407226562
489	pcu+N392+E141	512.253662109375
490	pcu+N453+E145	533.0133666992188
491	pcu+N483+E15	555.9591674804688
492	pcu+N518+E95	549.323486328125
493	pcu+N248+E159	560.3622436523438
494	pcu+N65+E151	512.4862060546875
495	pcu+N49+E108	384.9820556640625
496	pcu+N234+E149	598.9979858398438
497	pcu+N85+E179	565.7576293945312
498	pcu+N240+E162	450.0674743652344
499	pcu+N182+E118	517.8350219726562
500	pcu+N568+E8	561.3544921875
501	pcu+N666+E19	557.447509765625
502	pcu+N475+E97	534.03662109375
503	pcu+N341+E6	519.6489868164062
504	pcu+N529+E15	567.6181030273438
505	pcu+N77+E44	533.1683959960938
506	pcu+N334+E23	568.0521850585938
507	pcu+N382+E134	575.990234375
508	pcu+N265+E17	565.8816528320312
509	pcu+N289+E15	553.9126586914062
510	pcu+N598+E142	582.4398193359375
511	pcu+N265+E149	535.0288696289062
512	pcu+N308+E125	585.5405883789062
513	pcu+N540+E6	549.3544921875
514	pcu+N183+E38	554.6568603515625
515	pcu+N101+E232	558.4397583007812
516	pcu+N438+E61	565.8196411132812
517	pcu+N548+E145	532.7033081054688
518	pcu+N274+E27	578.7188720703125
519	pcu+N486+E33	494.09857177734375
520	pcu+N577+E154	563.5870971679688
521	pcu+N453+E81	601.1065063476562
522	pcu+N560+E225	467.4938659667969
523	pcu+N143+E131	575.6801147460938
524	pcu+N167+E189	569.23046875
525	pcu+N162+E123	563.0909423828125
526	pcu+N428+E203	417.912353515625
527	pcu+N384+E180	497.6722106933594
528	pcu+N382+E220	524.3621826171875
529	pcu+N508+E77	529.2614135742188
530	pcu+N373+E45	512.7962646484375
531	pcu+N480+E33	515.943603515625
532	pcu+N30+E15	511.44744873046875
533	pcu+N289+E209	542.1917114257812
534	pcu+N674+E141	517.6954956054688
535	pcu+N529+E97	528.5792846679688
536	pcu+N486+E218	535.4010009765625
537	pcu+N593+E139	555.8971557617188
538	pcu+N59+E64	502.8582763671875
539	pcu+N382+E137	547.8660888671875
540	pcu+N392+E86	536.3622436523438
541	pcu+N59+E118	533.0133666992188
542	pcu+N139+E178	571.2770385742188
543	pcu+N248+E104	592.5484008789062
544	pcu+N486+E139	547.2149658203125
545	pcu+N476+E115	450.0364685058594
546	pcu+N101+E151	514.40869140625
547	pcu+N392+E156	553.9126586914062
548	pcu+N394+E94	551.6800537109375
549	pcu+N493+E104	582.3157958984375
550	pcu+N475+E148	543.5870361328125
551	pcu+N265+E25	484.6470031738281
552	pcu+N576+E219	549.3544921875
553	pcu+N65+E96	570.2847900390625
554	pcu+N508+E150	580.145263671875
555	pcu+N612+E176	568.734375
556	pcu+N521+E35	523.9281005859375
557	pcu+N144+E165	459.6488952636719
558	pcu+N540+E205	492.2109680175781
559	pcu+N167+E212	539.0598754882812
560	pcu+N674+E68	528.7653198242188
561	pcu+N657+E65	555.3389892578125
562	pcu+N555+E215	579.835205078125
563	pcu+N678+E165	567.7421264648438
564	pcu+N475+E30	554.1607055664062
565	pcu+N595+E106	483.21868896484375
566	pcu+N308+E15	550.9669189453125
567	pcu+N152+E161	482.80010986328125
568	pcu+N384+E194	460.20703125
569	pcu+N248+E176	556.827392578125
570	pcu+N135+E12	522.9048461914062
571	pcu+N595+E211	563.8351440429688
572	pcu+N666+E40	560.79638671875
573	pcu+N85+E35	532.7963256835938
574	pcu+N612+E16	547.2459716796875
575	pcu+N155+E19	531.2149047851562
576	pcu+N290+E65	559.6801147460938
577	pcu+N518+E198	494.67608642578125
578	pcu+N608+E17	533.509521484375
579	pcu+N486+E149	593.1065063476562
580	pcu+N59+E34	551.8040771484375
581	pcu+N518+E4	521.943603515625
582	pcu+N55+E226	518.501708984375
583	pcu+N36+E155	548.1762084960938
584	pcu+N608+E131	537.478515625
585	pcu+N394+E52	507.69549560546875
586	pcu+N139+E73	529.2924194335938
587	pcu+N438+E180	499.1683349609375
588	pcu+N475+E95	379.4626770019531
589	pcu+N384+E39	454.0364685058594
590	pcu+N694+E36	495.09857177734375
591	pcu+N55+E98	515.7730102539062
592	pcu+N264+E177	591.7421875
593	pcu+N37+E70	558.8118896484375
594	pcu+N694+E216	553.29248046875
595	pcu+N467+E156	563.0289306640625
596	pcu+N116+E77	535.5870361328125
597	pcu+N162+E202	609.5406494140625
598	pcu+N612+E85	584.734375
599	pcu+N643+E34	560.4242553710938
600	pcu+N155+E198	515.3389282226562
601	pcu+N608+E47	514.03662109375
602	pcu+N180+E165	510.9203186035156
603	pcu+N560+E223	500.05206298828125
604	pcu+N274+E175	594.4708251953125
605	pcu+N135+E212	284.70281982421875
606	pcu+N442+E113	554.8428955078125
607	pcu+N311+E26	559.7421264648438
608	pcu+N148+E196	471.4628601074219
609	pcu+N167+E186	554.9669189453125
610	pcu+N116+E22	477.92022705078125
611	pcu+N447+E32	573.013427734375
612	pcu+N55+E73	571.6491088867188
613	pcu+N162+E211	570.6568603515625
614	pcu+N680+E225	450.4085693359375
615	pcu+N180+E9	451.27679443359375
616	pcu+N577+E47	509.69549560546875
617	pcu+N220+E91	524.7653198242188
618	pcu+N691+E106	494.2962341308594
619	pcu+N16+E174	578.1607666015625
620	pcu+N214+E38	557.075439453125
621	pcu+N576+E177	571.5870971679688
622	pcu+N295+E145	545.137451171875
623	pcu+N151+E192	559.5560302734375
624	pcu+N148+E121	487.8953857421875
625	pcu+N55+E106	458.20703125
626	pcu+N173+E24	577.4165649414062
627	pcu+N425+E1	486.1557312011719
628	pcu+N37+E72	549.04443359375
629	pcu+N680+E161	445.3232727050781
630	pcu+N406+E8	566.4398193359375
631	pcu+N493+E113	578.0987548828125
632	pcu+N560+E188	580.889404296875
633	pcu+N493+E155	552.1762084960938
634	pcu+N491+E216	509.91253662109375
635	pcu+N274+E45	563.7111206054688
636	pcu+N182+E39	464.4861145019531
637	pcu+N222+E87	529.78857421875
638	pcu+N289+E21	502.65673828125
639	pcu+N382+E183	594.2847900390625
640	pcu+N559+E69	543.4010009765625
641	pcu+N518+E156	552.2382202148438
642	pcu+N336+E8	576.17626953125
643	pcu+N576+E71	537.78857421875
644	pcu+N290+E5	566.1296997070312
645	pcu+N274+E147	566.1917114257812
646	pcu+N106+E110	551.8040771484375
647	pcu+N105+E223	503.2458801269531
648	pcu+N273+E148	525.1683959960938
649	pcu+N151+E166	579.6491088867188
650	pcu+N116+E225	486.84466552734375
651	pcu+N508+E195	572.0211791992188
652	pcu+N306+E78	532.9513549804688
653	pcu+N116+E195	599.1840209960938
654	pcu+N392+E10	428.54803466796875
655	pcu+N205+E223	507.0443420410156
656	pcu+N668+E88	573.9436645507812
657	pcu+N274+E174	539.1218872070312
658	pcu+N336+E95	538.8118286132812
659	pcu+N392+E132	568.734375
660	pcu+N221+E111	507.2458801269531
661	pcu+N569+E193	554.4707641601562
662	pcu+N508+E110	526.5947265625
663	pcu+N123+E3	557.385498046875
664	pcu+N442+E29	531.7110595703125
665	pcu+N250+E128	466.5791320800781
666	pcu+N559+E67	562.4088134765625
667	pcu+N608+E134	535.8970947265625
668	pcu+N465+E201	593.1685180664062
669	pcu+N334+E175	548.3622436523438
670	pcu+N205+E95	527.1528930664062
671	pcu+N213+E173	537.29248046875
672	pcu+N148+E66	570.5948486328125
673	pcu+N290+E73	543.6800537109375
674	pcu+N33+E92	585.2925415039062
675	pcu+N657+E45	571.5870971679688
676	pcu+N240+E48	487.83111572265625
677	pcu+N505+E64	529.881591796875
678	pcu+N576+E136	540.0211181640625
679	pcu+N146+E51	375.80377197265625
680	pcu+N612+E77	549.199462890625
681	pcu+N146+E96	583.2460327148438
682	pcu+N608+E221	538.6567993164062
683	pcu+N264+E51	405.19915771484375
684	pcu+N47+E147	566.9979248046875
685	pcu+N379+E4	529.509521484375
686	pcu+N339+E72	566.1917114257812
687	pcu+N598+E228	566.5638427734375
688	pcu+N577+E127	579.0289916992188
689	pcu+N308+E7	455.24578857421875
690	pcu+N240+E71	530.5947875976562
691	pcu+N47+E83	488.4435119628906
692	pcu+N406+E67	518.22265625
693	pcu+N101+E26	554.7188720703125
694	pcu+N480+E211	541.16845703125
695	pcu+N628+E61	539.8350830078125
696	pcu+N548+E219	572.393310546875
697	pcu+N668+E85	593.9127197265625
698	pcu+N116+E187	558.9359130859375
699	pcu+N548+E134	567.3700561523438
700	pcu+N493+E145	535.4630126953125
701	pcu+N290+E4	552.5482788085938
702	pcu+N85+E211	585.3545532226562
703	pcu+N144+E86	575.8661499023438
704	pcu+N384+E110	565.6336059570312
705	pcu+N289+E135	568.30029296875
706	pcu+N283+E146	566.8739013671875
707	pcu+N613+E35	508.6412353515625
708	pcu+N508+E158	547.5870361328125
709	pcu+N577+E61	542.8738403320312
710	pcu+N105+E155	550.0366821289062
711	pcu+N457+E104	487.8894348144531
712	pcu+N208+E122	498.12957763671875
713	pcu+N77+E92	570.4088134765625
714	pcu+N577+E204	558.1917114257812
715	pcu+N680+E58	575.3080444335938
716	pcu+N428+E142	461.47833251953125
717	pcu+N105+E106	489.31561279296875
718	pcu+N509+E161	495.0714416503906
719	pcu+N108+E87	538.4087524414062
720	pcu+N162+E233	543.9901123046875
721	pcu+N295+E23	559.4940185546875
722	pcu+N373+E8	497.8427734375
723	pcu+N59+E137	579.4630737304688
724	pcu+N77+E151	549.571533203125
725	pcu+N289+E92	569.4785766601562
726	pcu+N382+E149	538.5947875976562
727	pcu+N696+E27	546.7808227539062
728	pcu+N612+E26	571.6491088867188
729	pcu+N295+E142	604.5794067382812
730	pcu+N567+E42	544.8583374023438
731	pcu+N30+E30	494.8543701171875
732	pcu+N590+E179	567.2459716796875
733	pcu+N182+E224	586.4088134765625
734	pcu+N508+E219	545.3544921875
735	pcu+N248+E67	557.447509765625
736	pcu+N328+E192	569.7266235351562
737	pcu+N483+E143	540.2382202148438
738	pcu+N250+E119	521.0753784179688
739	pcu+N308+E44	539.5560302734375
740	pcu+N59+E149	576.92041015625
741	pcu+N493+E72	532.5792846679688
742	pcu+N494+E151	545.137451171875
743	pcu+N116+E134	562.7808837890625
744	pcu+N570+E38	498.9202880859375
745	pcu+N273+E185	455.8349304199219
746	pcu+N613+E88	562.5948486328125
747	pcu+N691+E176	560.982421875
748	pcu+N453+E229	455.0597229003906
749	pcu+N694+E21	492.5559387207031
750	pcu+N47+E44	564.951416015625
751	pcu+N521+E234	562.7188720703125
752	pcu+N16+E226	516.0831298828125
753	pcu+N382+E84	479.68768310546875
754	pcu+N16+E202	595.401123046875
755	pcu+N508+E86	560.79638671875
756	pcu+N630+E85	585.6026000976562
757	pcu+N392+E154	544.1762084960938
758	pcu+N491+E76	525.1373901367188
759	pcu+N214+E53	582.1917724609375
760	pcu+N666+E173	526.0986328125
761	pcu+N379+E196	465.989990234375
762	pcu+N533+E215	599.494140625
763	pcu+N552+E97	488.2480163574219
764	pcu+N311+E147	590.8119506835938
765	pcu+N508+E211	560.1762084960938
766	pcu+N183+E199	556.3932495117188
767	pcu+N65+E48	420.0209045410156
768	pcu+N213+E199	588.083251953125
769	pcu+N678+E18	580.765380859375
770	pcu+N30+E181	536.5792846679688
771	pcu+N480+E116	583.4320678710938
772	pcu+N152+E126	535.9901123046875
773	pcu+N593+E32	538.6257934570312
774	pcu+N105+E154	581.0755004882812
775	pcu+N213+E146	605.1995849609375
776	pcu+N548+E13	563.8351440429688
777	pcu+N265+E228	537.323486328125
778	pcu+N505+E135	592.6724243164062
779	pcu+N494+E163	572.827392578125
780	pcu+N240+E233	567.4320678710938
781	pcu+N264+E79	407.3697204589844
782	pcu+N494+E135	554.5327758789062
783	pcu+N392+E6	471.4008483886719
784	pcu+N16+E92	589.0134887695312
785	pcu+N643+E224	573.6956176757812
786	pcu+N489+E223	497.5559387207031
787	pcu+N221+E65	534.9978637695312
788	pcu+N105+E136	562.7188720703125
789	pcu+N85+E37	586.7188720703125
790	pcu+N406+E176	583.3700561523438
791	pcu+N55+E65	540.7963256835938
792	pcu+N295+E27	579.0910034179688
793	pcu+N552+E141	517.1838989257812
794	pcu+N55+E120	575.6181030273438
795	pcu+N493+E158	526.3466796875
796	pcu+N250+E182	473.1062927246094
797	pcu+N442+E71	541.66455078125
798	pcu+N55+E1	452.9201965332031
799	pcu+N425+E177	574.7498779296875
800	pcu+N205+E120	587.5250854492188
801	pcu+N509+E1	499.1063232421875
802	pcu+N505+E233	577.4785766601562
803	pcu+N308+E141	565.4475708007812
804	pcu+N608+E19	522.40869140625
805	pcu+N666+E138	566.1917114257812
806	pcu+N234+E171	534.6878051757812
807	pcu+N576+E134	562.0366821289062
808	pcu+N659+E196	478.7109375
809	pcu+N105+E126	520.1761474609375
810	pcu+N248+E116	579.959228515625
811	pcu+N220+E39	454.6256103515625
812	pcu+N373+E19	498.0908203125
813	pcu+N552+E10	439.1837158203125
814	pcu+N447+E70	605.3856201171875
815	pcu+N250+E176	575.6181030273438
816	pcu+N101+E94	552.79638671875
817	pcu+N146+E17	582.0057373046875
818	pcu+N41+E127	529.1994018554688
819	pcu+N548+E152	545.571533203125
820	pcu+N47+E66	589.7576904296875
821	pcu+N690+E146	581.8817138671875
822	pcu+N560+E179	561.1064453125
823	pcu+N182+E212	414.81158447265625
824	pcu+N442+E128	546.0986938476562
825	pcu+N101+E177	589.8817138671875
826	pcu+N447+E41	524.6412353515625
827	pcu+N264+E36	508.4862060546875
828	pcu+N49+E142	563.1529541015625
829	pcu+N574+E11	568.1762084960938
830	pcu+N108+E127	568.42431640625
831	pcu+N77+E222	549.1064453125
832	pcu+N309+E76	569.8506469726562
833	pcu+N77+E209	525.819580078125
834	pcu+N643+E198	526.005615234375
835	pcu+N518+E228	546.4707641601562
836	pcu+N559+E35	522.501708984375
837	pcu+N570+E94	471.4783630371094
838	pcu+N560+E128	573.8816528320312
839	pcu+N265+E44	538.253662109375
840	pcu+N123+E209	542.067626953125
841	pcu+N690+E159	562.7188720703125
842	pcu+N47+E61	512.625732421875
843	pcu+N36+E202	586.9049682617188
844	pcu+N442+E16	549.571533203125
845	pcu+N552+E194	443.1837463378906
846	pcu+N221+E234	541.261474609375
847	pcu+N529+E42	536.8273315429688
848	pcu+N630+E40	545.819580078125
849	pcu+N622+E184	495.059814453125
850	pcu+N493+E92	555.3389892578125
851	pcu+N250+E42	550.6257934570312
852	pcu+N143+E132	597.1995239257812
853	pcu+N146+E146	534.9978637695312
854	pcu+N442+E3	537.6025390625
855	pcu+N116+E161	467.9744873046875
856	pcu+N339+E85	593.8507080078125
857	pcu+N438+E2	495.7884826660156
858	pcu+N123+E77	556.827392578125
859	pcu+N205+E233	563.5870971679688
860	pcu+N518+E226	430.43951416015625
861	pcu+N559+E61	559.0599365234375
862	pcu+N101+E201	583.8662109375
863	pcu+N533+E217	342.3773193359375
864	pcu+N657+E195	588.207275390625
865	pcu+N643+E82	535.7730712890625
866	pcu+N576+E153	542.6878051757812
867	pcu+N576+E2	477.4163513183594
868	pcu+N556+E196	492.3039855957031
869	pcu+N691+E63	575.8661499023438
870	pcu+N162+E229	438.6565856933594
871	pcu+N59+E150	588.579345703125
872	pcu+N646+E143	573.5095825195312
873	pcu+N152+E151	549.23046875
874	pcu+N453+E170	523.5249633789062
875	pcu+N465+E139	516.8892822265625
876	pcu+N144+E115	449.0132141113281
877	pcu+N55+E166	567.9281616210938
878	pcu+N646+E183	593.0444946289062
879	pcu+N529+E116	570.7808837890625
880	pcu+N630+E58	530.5637817382812
881	pcu+N143+E175	589.1375122070312
882	pcu+N101+E53	588.517333984375
883	pcu+N569+E58	559.6801147460938
884	pcu+N221+E104	540.9203491210938
885	pcu+N143+E130	578.7188720703125
886	pcu+N339+E41	479.2845764160156
887	pcu+N180+E218	552.1762084960938
888	pcu+N438+E185	431.6178283691406
889	pcu+N491+E86	554.1607055664062
890	pcu+N668+E146	566.3157958984375
891	pcu+N221+E17	531.0598754882812
892	pcu+N234+E167	511.0598449707031
893	pcu+N691+E122	583.1220092773438
894	pcu+N467+E115	539.0288696289062
895	pcu+N483+E98	488.5404052734375
896	pcu+N30+E233	505.059814453125
897	pcu+N577+E20	493.3233642578125
898	pcu+N65+E132	512.3001708984375
899	pcu+N85+E127	580.331298828125
900	pcu+N155+E157	546.2537231445312
901	pcu+N101+E168	532.5172729492188
902	pcu+N135+E161	486.2283935546875
903	pcu+N613+E179	546.4707641601562
904	pcu+N49+E165	329.1059875488281
905	pcu+N694+E9	453.8194274902344
906	pcu+N105+E186	559.4320068359375
907	pcu+N508+E71	557.6956176757812
908	pcu+N608+E185	497.5171813964844
909	pcu+N135+E188	583.6801147460938
910	pcu+N265+E220	550.5947875976562
911	pcu+N379+E9	440.703125
912	pcu+N504+E34	550.5327758789062
913	pcu+N379+E64	506.2381286621094
914	pcu+N59+E5	564.0831909179688
915	pcu+N691+E114	538.5017700195312
916	pcu+N308+E184	489.8417663574219
917	pcu+N508+E115	518.65673828125
918	pcu+N628+E127	561.7886352539062
919	pcu+N250+E171	456.548095703125
920	pcu+N590+E175	580.083251953125
921	pcu+N30+E157	509.85052490234375
922	pcu+N529+E139	514.935791015625
923	pcu+N447+E78	546.7188110351562
924	pcu+N265+E27	534.9668579101562
925	pcu+N593+E170	483.7962341308594
926	pcu+N334+E26	572.083251953125
927	pcu+N628+E160	589.9437255859375
928	pcu+N146+E205	442.2225036621094
929	pcu+N509+E199	579.2150268554688
930	pcu+N183+E91	503.3776550292969
931	pcu+N328+E13	594.4708251953125
932	pcu+N643+E107	572.951416015625
933	pcu+N143+E21	483.4473876953125
934	pcu+N529+E193	553.23046875
935	pcu+N152+E9	456.3465576171875
936	pcu+N306+E90	558.8118896484375
937	pcu+N486+E177	600.6104125976562
938	pcu+N220+E108	459.6023864746094
939	pcu+N77+E36	491.0539855957031
940	pcu+N85+E147	593.7266845703125
941	pcu+N106+E115	433.3232421875
942	pcu+N425+E37	543.2149658203125
943	pcu+N483+E195	549.013427734375
944	pcu+N570+E196	425.292236328125
945	pcu+N559+E203	528.3311767578125
946	pcu+N283+E171	531.0908813476562
947	pcu+N155+E53	600.6104125976562
948	pcu+N489+E167	520.5172119140625
949	pcu+N54+E137	535.2459106445312
950	pcu+N55+E182	573.3235473632812
951	pcu+N139+E175	509.83502197265625
952	pcu+N505+E187	572.393310546875
953	pcu+N101+E81	596.4553833007812
954	pcu+N483+E204	577.2305297851562
955	pcu+N144+E81	597.1995239257812
956	pcu+N306+E183	584.42431640625
957	pcu+N667+E32	561.3544921875
958	pcu+N265+E148	548.0831909179688
959	pcu+N505+E131	454.5946044921875
960	pcu+N205+E159	550.1917114257812
961	pcu+N180+E12	500.059814453125
962	pcu+N666+E156	571.5870971679688
963	pcu+N560+E42	515.0753784179688
964	pcu+N273+E25	529.7265625
965	pcu+N504+E162	484.6625061035156
966	pcu+N480+E31	523.4629516601562
967	pcu+N628+E139	552.5482788085938
968	pcu+N491+E131	486.2729797363281
969	pcu+N576+E173	469.5558776855469
970	pcu+N37+E34	548.889404296875
971	pcu+N509+E138	533.66455078125
972	pcu+N208+E37	538.253662109375
973	pcu+N16+E160	589.7576904296875
974	pcu+N518+E91	497.6257019042969
975	pcu+N494+E165	436.4550476074219
976	pcu+N33+E48	579.5870971679688
977	pcu+N205+E134	573.4475708007812
978	pcu+N613+E48	602.1607666015625
979	pcu+N529+E159	551.1839599609375
980	pcu+N101+E118	520.6412353515625
981	pcu+N144+E11	583.92822265625
982	pcu+N493+E6	534.005615234375
983	pcu+N643+E139	464.5946350097656
984	pcu+N336+E162	513.2149047851562
985	pcu+N508+E126	515.6179809570312
986	pcu+N37+E130	579.7731323242188
987	pcu+N486+E88	566.9359130859375
988	pcu+N552+E220	534.8738403320312
989	pcu+N41+E219	554.9669189453125
990	pcu+N666+E51	466.3930969238281
991	pcu+N139+E78	556.0211791992188
992	pcu+N442+E101	504.65673828125
993	pcu+N373+E24	497.9202880859375
994	pcu+N289+E106	492.2187194824219
995	pcu+N628+E125	568.79638671875
996	pcu+N678+E102	568.982421875
997	pcu+N213+E128	594.5949096679688
998	pcu+N205+E163	574.0056762695312
999	pcu+N49+E13	465.89697265625
1000	pcu+N311+E47	524.6412353515625
1001	pcu+N139+E6	535.8040771484375
1002	pcu+N453+E222	567.3700561523438
1003	pcu+N590+E31	498.75750732421875
1004	pcu+N146+E7	474.93572998046875
1005	pcu+N162+E70	606.7499389648438
1006	pcu+N85+E119	589.8197021484375
1007	pcu+N106+E151	543.1219482421875
1008	pcu+N630+E90	547.2769775390625
1009	pcu+N65+E29	492.90863037109375
1010	pcu+N290+E166	572.517333984375
1011	pcu+N533+E196	495.0094299316406
1012	pcu+N438+E204	495.8504943847656
1013	pcu+N475+E122	558.8118896484375
1014	pcu+N55+E201	562.2847290039062
1015	pcu+N476+E107	419.4627685546875
1016	pcu+N540+E83	546.4397583007812
1017	pcu+N628+E79	511.0598449707031
1018	pcu+N373+E223	478.0287780761719
1019	pcu+N220+E66	549.1064453125
1020	pcu+N309+E25	563.4630126953125
1021	pcu+N518+E126	505.2613830566406
1022	pcu+N308+E70	572.827392578125
1023	pcu+N54+E232	560.982421875
1024	pcu+N328+E5	550.0986938476562
1025	pcu+N494+E158	511.3078918457031
1026	pcu+N425+E149	556.3312377929688
1027	pcu+N505+E185	429.38525390625
1028	pcu+N568+E38	532.1451416015625
1029	pcu+N55+E34	522.501708984375
1030	pcu+N480+E49	578.2227783203125
1031	pcu+N659+E130	568.42431640625
1032	pcu+N116+E155	566.5638427734375
1033	pcu+N657+E21	491.59661865234375
1034	pcu+N182+E148	539.9901123046875
1035	pcu+N475+E226	92.70242309570312
1036	pcu+N180+E13	589.5716552734375
1037	pcu+N289+E79	460.39306640625
1038	pcu+N486+E108	529.1994018554688
1039	pcu+N612+E82	513.9125366210938
1040	pcu+N106+E45	558.5638427734375
1041	pcu+N274+E1	454.3775634765625
1042	pcu+N667+E101	524.2691650390625
1043	pcu+N555+E138	559.9901733398438
1044	pcu+N569+E34	531.2769165039062
1045	pcu+N144+E184	464.2535400390625
1046	pcu+N309+E145	527.8970947265625
1047	pcu+N283+E47	529.7265625
1048	pcu+N674+E59	446.1294860839844
1049	pcu+N533+E115	420.45501708984375
1050	pcu+N577+E147	590.0057373046875
1051	pcu+N106+E134	556.3932495117188
1052	pcu+N182+E181	576.3623046875
1053	pcu+N205+E44	538.8428344726562
1054	pcu+N568+E50	499.22259521484375
1055	pcu+N16+E110	521.819580078125
1056	pcu+N213+E85	599.68017578125
1057	pcu+N240+E91	524.7653198242188
1058	pcu+N77+E173	501.94354248046875
1059	pcu+N521+E167	499.00555419921875
1060	pcu+N265+E141	576.8583984375
1061	pcu+N392+E13	564.1452026367188
1062	pcu+N324+E108	345.9742431640625
1063	pcu+N476+E68	425.8503723144531
1064	pcu+N567+E95	473.65667724609375
1065	pcu+N105+E97	520.3621826171875
1066	pcu+N577+E104	564.455322265625
1067	pcu+N533+E119	564.0211791992188
1068	pcu+N674+E40	491.36212158203125
1069	pcu+N392+E181	545.757568359375
1070	pcu+N248+E113	562.6568603515625
1071	pcu+N274+E115	574.1917724609375
1072	pcu+N240+E92	541.385498046875
1073	pcu+N328+E130	593.5406494140625
1074	pcu+N505+E145	550.5017700195312
1075	pcu+N214+E50	561.23046875
1076	pcu+N290+E88	555.0909423828125
1077	pcu+N65+E45	518.6722412109375
1078	pcu+N457+E149	567.4940795898438
1079	pcu+N590+E61	548.2692260742188
1080	pcu+N41+E67	488.3524475097656
1081	pcu+N668+E90	550.7498168945312
1082	pcu+N16+E79	535.9901123046875
1083	pcu+N220+E35	550.2847290039062
1084	pcu+N540+E40	562.9049072265625
1085	pcu+N646+E192	571.7731323242188
1086	pcu+N630+E127	562.2847290039062
1087	pcu+N555+E135	560.2382202148438
1088	pcu+N489+E123	570.5948486328125
1089	pcu+N30+E194	437.3232727050781
1090	pcu+N49+E4	563.3389892578125
1091	pcu+N336+E143	581.6956176757812
1092	pcu+N384+E178	566.3778076171875
1093	pcu+N336+E177	592.6104125976562
1094	pcu+N222+E6	500.3156433105469
1095	pcu+N384+E195	584.9824829101562
1096	pcu+N491+E71	534.9358520507812
1097	pcu+N205+E51	447.3387756347656
1098	pcu+N214+E193	566.6258544921875
1099	pcu+N250+E134	530.40869140625
1100	pcu+N328+E40	529.3234252929688
1101	pcu+N425+E88	546.3467407226562
1102	pcu+N628+E86	546.2537231445312
1103	pcu+N678+E33	457.6954040527344
1104	pcu+N646+E47	531.8350830078125
1105	pcu+N465+E1	481.90863037109375
1106	pcu+N529+E45	561.04443359375
1107	pcu+N425+E120	581.5715942382812
1108	pcu+N540+E72	574.5018310546875
1109	pcu+N504+E175	551.8040771484375
1110	pcu+N593+E226	514.0211181640625
1111	pcu+N680+E141	518.0521240234375
1112	pcu+N533+E156	575.2460327148438
1113	pcu+N311+E161	490.6063232421875
1114	pcu+N151+E116	556.1452026367188
1115	pcu+N486+E183	575.3080444335938
1116	pcu+N123+E38	545.78857421875
1117	pcu+N214+E162	566.2537231445312
1118	pcu+N59+E215	592.7964477539062
1119	pcu+N493+E118	528.3001708984375
1120	pcu+N559+E123	557.8816528320312
1121	pcu+N666+E168	543.1529541015625
1122	pcu+N657+E190	590.5018310546875
1123	pcu+N306+E121	491.8427429199219
1124	pcu+N508+E156	558.0676879882812
1125	pcu+N290+E48	504.1916198730469
1126	pcu+N205+E59	470.88922119140625
1127	pcu+N173+E71	502.7032470703125
1128	pcu+N394+E211	533.6025390625
1129	pcu+N590+E139	549.881591796875
1130	pcu+N425+E81	585.8507080078125
1131	pcu+N505+E165	429.3232421875
1132	pcu+N678+E71	578.8428955078125
1133	pcu+N384+E139	514.3466796875
1134	pcu+N483+E68	518.7032470703125
1135	pcu+N105+E69	509.60247802734375
1136	pcu+N622+E198	521.3854370117188
1137	pcu+N548+E151	556.765380859375
1138	pcu+N540+E30	549.571533203125
1139	pcu+N213+E27	572.393310546875
1140	pcu+N696+E8	568.982421875
1141	pcu+N491+E82	520.5792236328125
1142	pcu+N65+E78	559.2459716796875
1143	pcu+N674+E48	502.4396667480469
1144	pcu+N336+E35	537.323486328125
1145	pcu+N568+E2	484.6315002441406
1146	pcu+N289+E77	548.0831909179688
1147	pcu+N183+E36	493.4822998046875
1148	pcu+N533+E136	581.0134887695312
1149	pcu+N504+E9	450.5325927734375
1150	pcu+N289+E156	568.486328125
1151	pcu+N123+E4	556.579345703125
1152	pcu+N123+E136	565.261474609375
1153	pcu+N220+E86	574.0677490234375
1154	pcu+N657+E95	592.8584594726562
1155	pcu+N608+E121	480.1334228515625
1156	pcu+N105+E7	454.4705810546875
1157	pcu+N334+E158	546.9048461914062
1158	pcu+N630+E181	587.587158203125
1159	pcu+N659+E220	458.8116760253906
1160	pcu+N55+E135	550.2537231445312
1161	pcu+N213+E220	581.4475708007812
1162	pcu+N518+E45	541.23046875
1163	pcu+N659+E163	558.8739013671875
1164	pcu+N248+E26	572.641357421875
1165	pcu+N273+E218	547.3079833984375
1166	pcu+N108+E175	572.951416015625
1167	pcu+N691+E85	586.5948486328125
1168	pcu+N341+E36	498.1683349609375
1169	pcu+N521+E17	546.7498168945312
1170	pcu+N570+E148	458.9822082519531
1171	pcu+N680+E219	540.0521240234375
1172	pcu+N336+E167	458.5635986328125
1173	pcu+N295+E146	599.494140625
1174	pcu+N49+E111	563.5250854492188
1175	pcu+N622+E33	525.633544921875
1176	pcu+N144+E121	497.99005126953125
1177	pcu+N108+E141	556.827392578125
1178	pcu+N667+E76	561.1064453125
1179	pcu+N220+E179	576.3623046875
1180	pcu+N576+E68	560.2382202148438
1181	pcu+N613+E223	477.54815673828125
1182	pcu+N250+E142	579.6491088867188
1183	pcu+N680+E45	543.2769775390625
1184	pcu+N16+E51	520.2691650390625
1185	pcu+N612+E33	510.7342529296875
1186	pcu+N208+E143	512.0055541992188
1187	pcu+N101+E113	558.8118896484375
1188	pcu+N213+E229	449.57135009765625
1189	pcu+N151+E233	537.1683959960938
1190	pcu+N574+E190	587.3390502929688
1191	pcu+N264+E70	546.6567993164062
1192	pcu+N85+E116	567.4940795898438
1193	pcu+N598+E184	581.6956176757812
1194	pcu+N139+E145	553.478515625
1195	pcu+N457+E166	550.0056762695312
1196	pcu+N483+E24	505.3233947753906
1197	pcu+N548+E118	506.03656005859375
1198	pcu+N442+E150	584.54833984375
1199	pcu+N533+E107	584.54833984375
1200	pcu+N106+E155	557.633544921875
1201	pcu+N108+E186	575.3080444335938
1202	pcu+N540+E38	603.649169921875
1203	pcu+N529+E108	476.81170654296875
1204	pcu+N494+E57	562.0986938476562
1205	pcu+N518+E35	515.3389282226562
1206	pcu+N248+E88	558.9359130859375
1207	pcu+N373+E224	537.509521484375
1208	pcu+N548+E77	560.1762084960938
1209	pcu+N334+E88	568.79638671875
1210	pcu+N37+E215	571.9591674804688
1211	pcu+N183+E151	550.4087524414062
1212	pcu+N467+E138	580.393310546875
1213	pcu+N643+E121	503.5326843261719
1214	pcu+N213+E52	540.2692260742188
1215	pcu+N116+E94	539.5250244140625
1216	pcu+N480+E88	551.7420654296875
1217	pcu+N308+E233	571.0289306640625
1218	pcu+N556+E145	553.78857421875
1219	pcu+N486+E14	569.16845703125
1220	pcu+N155+E131	502.92803955078125
1221	pcu+N657+E69	570.2227783203125
1222	pcu+N567+E142	584.486328125
1223	pcu+N108+E30	534.6257934570312
1224	pcu+N508+E111	519.8660888671875
1225	pcu+N384+E143	566.1296997070312
1226	pcu+N135+E67	367.7417297363281
1227	pcu+N518+E24	527.7420654296875
1228	pcu+N339+E63	572.145263671875
1229	pcu+N555+E220	561.9126586914062
1230	pcu+N108+E108	553.7265625
1231	pcu+N480+E61	562.2227172851562
1232	pcu+N162+E18	607.68017578125
1233	pcu+N290+E71	539.9901123046875
1234	pcu+N41+E147	599.494140625
1235	pcu+N570+E22	438.6876220703125
1236	pcu+N384+E50	535.2149047851562
1237	pcu+N108+E17	554.2227172851562
1238	pcu+N139+E3	559.8661499023438
1239	pcu+N504+E234	583.3080444335938
1240	pcu+N630+E51	457.36981201171875
1241	pcu+N144+E112	598.9359741210938
1242	pcu+N123+E78	550.2537231445312
1243	pcu+N151+E19	611.711181640625
1244	pcu+N220+E30	552.3622436523438
1245	pcu+N567+E116	557.633544921875
1246	pcu+N486+E203	520.1761474609375
1247	pcu+N135+E154	585.2305297851562
1248	pcu+N593+E58	554.1607055664062
1249	pcu+N678+E211	553.66455078125
1250	pcu+N540+E67	544.2692260742188
1251	pcu+N560+E59	452.8891906738281
1252	pcu+N85+E173	541.943603515625
1253	pcu+N183+E78	531.7730712890625
1254	pcu+N116+E219	560.0521850585938
1255	pcu+N135+E138	411.3387145996094
1256	pcu+N283+E90	569.3545532226562
1257	pcu+N465+E184	533.447509765625
1258	pcu+N116+E184	531.0908813476562
1259	pcu+N598+E16	570.3468017578125
1260	pcu+N306+E232	560.8583984375
1261	pcu+N101+E22	493.0404357910156
1262	pcu+N248+E218	550.2227172851562
1263	pcu+N180+E10	453.57135009765625
1264	pcu+N382+E20	513.2614135742188
1265	pcu+N311+E146	545.447509765625
1266	pcu+N406+E89	314.09820556640625
1267	pcu+N41+E21	509.58697509765625
1268	pcu+N612+E98	555.2769775390625
1269	pcu+N438+E212	481.59466552734375
1270	pcu+N152+E202	575.1840209960938
1271	pcu+N568+E32	544.0831909179688
1272	pcu+N49+E59	482.4783935546875
1273	pcu+N290+E228	543.8970947265625
1274	pcu+N341+E125	553.04443359375
1275	pcu+N214+E128	585.6646728515625
1276	pcu+N144+E37	552.4242553710938
1277	pcu+N425+E111	545.7265625
1278	pcu+N221+E134	556.827392578125
1279	pcu+N214+E97	507.94354248046875
1280	pcu+N85+E183	603.773193359375
1281	pcu+N106+E64	523.0598754882812
1282	pcu+N678+E177	560.92041015625
1283	pcu+N465+E178	568.54833984375
1284	pcu+N493+E106	507.3233947753906
1285	pcu+N341+E161	477.2768249511719
1286	pcu+N643+E125	564.703369140625
1287	pcu+N392+E128	582.3157958984375
1288	pcu+N493+E194	465.89697265625
1289	pcu+N213+E118	530.03662109375
1290	pcu+N205+E17	568.0521850585938
1291	pcu+N394+E223	516.90478515625
1292	pcu+N570+E61	481.15667724609375
1293	pcu+N493+E1	491.5307312011719
1294	pcu+N518+E71	554.8428955078125
1295	pcu+N214+E176	556.2692260742188
1296	pcu+N425+E196	475.99774169921875
1297	pcu+N77+E141	556.0831909179688
1298	pcu+N183+E40	525.5094604492188
1299	pcu+N666+E63	571.2149658203125
1300	pcu+N41+E134	555.9591674804688
1301	pcu+N205+E160	593.1685180664062
1302	pcu+N151+E167	571.5870971679688
1303	pcu+N222+E192	575.7421264648438
1304	pcu+N324+E194	476.96673583984375
1305	pcu+N180+E119	593.8507080078125
1306	pcu+N222+E66	601.9747314453125
1307	pcu+N47+E5	531.7420654296875
1308	pcu+N674+E145	500.2536315917969
1309	pcu+N273+E20	510.5947265625
1310	pcu+N493+E13	568.982421875
1311	pcu+N273+E234	577.2305297851562
1312	pcu+N54+E22	494.4512939453125
1313	pcu+N494+E66	555.5250244140625
1314	pcu+N548+E30	543.2459716796875
1315	pcu+N613+E10	439.4938049316406
1316	pcu+N55+E180	556.5172729492188
1317	pcu+N234+E16	581.4475708007812
1318	pcu+N509+E193	567.9281616210938
1319	pcu+N248+E155	550.2537231445312
1320	pcu+N465+E202	575.6801147460938
1321	pcu+N657+E159	557.571533203125
1322	pcu+N504+E16	520.2071533203125
1323	pcu+N593+E68	542.03662109375
1324	pcu+N428+E224	461.47833251953125
1325	pcu+N556+E190	583.4940795898438
1326	pcu+N324+E221	555.5250244140625
1327	pcu+N457+E16	560.734375
1328	pcu+N77+E61	563.2149658203125
1329	pcu+N674+E180	481.8000793457031
1330	pcu+N234+E150	582.9979858398438
1331	pcu+N504+E196	478.9822692871094
1332	pcu+N465+E215	594.7809448242188
1333	pcu+N680+E43	573.8196411132812
1334	pcu+N570+E17	487.90826416015625
1335	pcu+N222+E232	545.757568359375
1336	pcu+N577+E81	579.835205078125
1337	pcu+N183+E67	517.5869750976562
1338	pcu+N428+E183	472.1605529785156
1339	pcu+N384+E5	574.9979248046875
1340	pcu+N33+E33	487.72247314453125
1341	pcu+N162+E89	548.7963256835938
1342	pcu+N467+E162	547.7420654296875
1343	pcu+N221+E219	530.501708984375
1344	pcu+N16+E28	459.26129150390625
1345	pcu+N248+E77	546.0986938476562
1346	pcu+N509+E44	535.2149047851562
1347	pcu+N162+E199	577.6646118164062
1348	pcu+N123+E149	518.9203491210938
1349	pcu+N33+E156	562.4088134765625
1350	pcu+N309+E178	581.4475708007812
1351	pcu+N162+E63	602.1607666015625
1352	pcu+N222+E108	558.6878662109375
1353	pcu+N274+E98	504.4551696777344
1354	pcu+N457+E116	491.1722106933594
1355	pcu+N394+E123	574.9979248046875
1356	pcu+N152+E113	575.8041381835938
1357	pcu+N622+E177	597.3236083984375
1358	pcu+N569+E91	508.4552001953125
1359	pcu+N309+E113	559.8661499023438
1360	pcu+N180+E68	581.5715942382812
1361	pcu+N328+E27	606.0677490234375
1362	pcu+N144+E215	594.5949096679688
1363	pcu+N180+E185	520.6102294921875
1364	pcu+N162+E157	537.54052734375
1365	pcu+N666+E127	569.7266235351562
1366	pcu+N54+E155	556.1452026367188
1367	pcu+N373+E121	461.6799011230469
1368	pcu+N309+E69	533.1994018554688
1369	pcu+N167+E90	568.0521850585938
1370	pcu+N341+E155	550.0056762695312
1371	pcu+N576+E94	522.7808227539062
1372	pcu+N108+E220	563.0289306640625
1373	pcu+N568+E132	554.9049072265625
1374	pcu+N334+E42	554.9049072265625
1375	pcu+N630+E223	515.0908813476562
1376	pcu+N311+E155	550.1607055664062
1377	pcu+N290+E176	556.0831909179688
1378	pcu+N467+E71	571.8971557617188
1379	pcu+N213+E212	573.1995239257812
1380	pcu+N123+E161	482.80010986328125
1381	pcu+N144+E182	538.8428344726562
1382	pcu+N180+E92	591.55615234375
1383	pcu+N173+E113	579.0289916992188
1384	pcu+N428+E78	431.7728576660156
1385	pcu+N529+E128	569.2925415039062
1386	pcu+N569+E127	572.083251953125
1387	pcu+N428+E152	418.78057861328125
1388	pcu+N173+E18	499.6489562988281
1389	pcu+N37+E224	591.92822265625
1390	pcu+N646+E170	520.8893432617188
1391	pcu+N465+E47	534.16064453125
1392	pcu+N308+E158	537.447509765625
1393	pcu+N392+E186	559.5560302734375
1394	pcu+N608+E130	531.0908813476562
1395	pcu+N324+E85	530.9978637695312
1396	pcu+N36+E178	562.9049072265625
1397	pcu+N222+E37	589.1995239257812
1398	pcu+N392+E176	511.3233947753906
1399	pcu+N467+E145	515.5404663085938
1400	pcu+N489+E127	595.587158203125
1401	pcu+N570+E9	419.2767028808594
1402	pcu+N598+E68	558.8739013671875
1403	pcu+N548+E20	520.4552001953125
1404	pcu+N657+E166	603.339111328125
1405	pcu+N521+E63	587.711181640625
1406	pcu+N116+E128	562.4088134765625
1407	pcu+N146+E26	578.7188720703125
1408	pcu+N248+E32	562.4708251953125
1409	pcu+N634+E188	598.7499389648438
1410	pcu+N577+E130	577.6026000976562
1411	pcu+N37+E49	557.8196411132812
1412	pcu+N283+E138	557.8816528320312
1413	pcu+N475+E221	547.4940185546875
1414	pcu+N222+E45	573.013427734375
1415	pcu+N146+E218	571.0289306640625
1416	pcu+N646+E25	510.53271484375
1417	pcu+N509+E141	581.5095825195312
1418	pcu+N560+E205	560.1762084960938
1419	pcu+N265+E168	517.4784545898438
1420	pcu+N248+E101	518.9048461914062
1421	pcu+N568+E196	465.865966796875
1422	pcu+N214+E72	593.7266845703125
1423	pcu+N105+E130	591.55615234375
1424	pcu+N667+E216	539.8040771484375
1425	pcu+N394+E8	557.199462890625
1426	pcu+N240+E148	540.9513549804688
1427	pcu+N336+E218	549.41650390625
1428	pcu+N622+E19	544.8583374023438
1429	pcu+N180+E111	548.5172729492188
1430	pcu+N694+E70	592.6104125976562
1431	pcu+N273+E34	544.6723022460938
1432	pcu+N552+E17	523.0598754882812
1433	pcu+N101+E137	532.2071533203125
1434	pcu+N265+E64	513.5559692382812
1435	pcu+N220+E123	589.7576904296875
1436	pcu+N213+E206	521.3854370117188
1437	pcu+N694+E30	522.9978637695312
1438	pcu+N205+E91	535.9591064453125
1439	pcu+N447+E148	541.819580078125
1440	pcu+N504+E122	582.8118896484375
1441	pcu+N208+E33	442.2225036621094
1442	pcu+N668+E16	561.6026000976562
1443	pcu+N518+E135	533.1063842773438
1444	pcu+N220+E98	561.9126586914062
1445	pcu+N101+E199	578.4088134765625
1446	pcu+N529+E186	580.145263671875
1447	pcu+N476+E32	405.5712585449219
1448	pcu+N311+E202	545.6025390625
1449	pcu+N529+E229	454.4395751953125
1450	pcu+N577+E77	537.478515625
1451	pcu+N311+E152	538.191650390625
1452	pcu+N494+E67	519.6799926757812
1453	pcu+N250+E65	552.4862670898438
1454	pcu+N41+E184	429.3232421875
1455	pcu+N521+E49	561.5405883789062
1456	pcu+N590+E215	569.9126586914062
1457	pcu+N634+E63	439.67987060546875
1458	pcu+N77+E59	453.9744567871094
1459	pcu+N295+E26	593.0444946289062
1460	pcu+N696+E143	562.5948486328125
1461	pcu+N628+E130	582.8739624023438
1462	pcu+N447+E157	549.385498046875
1463	pcu+N552+E27	540.2692260742188
1464	pcu+N148+E85	591.55615234375
1465	pcu+N555+E7	453.7574157714844
1466	pcu+N574+E84	561.5405883789062
1467	pcu+N453+E45	554.6568603515625
1468	pcu+N438+E188	592.6724243164062
1469	pcu+N493+E116	567.8661499023438
1470	pcu+N548+E216	533.943603515625
1471	pcu+N518+E201	562.7808837890625
1472	pcu+N521+E102	441.88140869140625
1473	pcu+N283+E96	569.4785766601562
1474	pcu+N560+E20	498.6954650878906
1475	pcu+N595+E43	589.0755004882812
1476	pcu+N643+E10	475.1993103027344
1477	pcu+N548+E195	589.7576904296875
1478	pcu+N234+E6	509.1218566894531
1479	pcu+N283+E12	499.3776550292969
1480	pcu+N105+E209	540.2692260742188
1481	pcu+N152+E110	552.1762084960938
1482	pcu+N314+E49	538.4707641601562
1483	pcu+N273+E89	350.0672607421875
1484	pcu+N205+E58	528.7343139648438
1485	pcu+N308+E97	528.0211181640625
1486	pcu+N116+E174	583.3700561523438
1487	pcu+N438+E15	548.982421875
1488	pcu+N146+E18	505.77301025390625
1489	pcu+N428+E130	456.9046936035156
1490	pcu+N105+E168	552.3622436523438
1491	pcu+N598+E159	573.3855590820312
1492	pcu+N139+E198	542.5947875976562
1493	pcu+N598+E107	544.8893432617188
1494	pcu+N108+E84	553.66455078125
1495	pcu+N489+E16	578.6568603515625
1496	pcu+N628+E104	566.3778076171875
1497	pcu+N560+E139	572.641357421875
1498	pcu+N392+E189	538.9048461914062
1499	pcu+N143+E193	559.3079833984375
1500	pcu+N214+E160	604.2693481445312
1501	pcu+N101+E71	470.5946350097656
1502	pcu+N382+E218	556.0831909179688
1503	pcu+N220+E114	542.5017700195312
1504	pcu+N494+E10	453.72637939453125
1505	pcu+N475+E153	538.4087524414062
1506	pcu+N30+E1	455.58685302734375
1507	pcu+N143+E96	554.4707641601562
1508	pcu+N314+E118	535.4940185546875
1509	pcu+N54+E219	562.2227172851562
1510	pcu+N493+E225	493.4280090332031
1511	pcu+N630+E14	546.005615234375
1512	pcu+N295+E51	527.5870361328125
1513	pcu+N167+E209	525.8505859375
1514	pcu+N234+E34	537.7265625
1515	pcu+N467+E120	584.17626953125
1516	pcu+N220+E96	560.0521850585938
1517	pcu+N311+E23	556.641357421875
1518	pcu+N33+E61	535.3389892578125
1519	pcu+N151+E17	536.0521240234375
1520	pcu+N101+E217	444.2380065917969
1521	pcu+N668+E81	586.3468017578125
1522	pcu+N36+E40	542.067626953125
1523	pcu+N221+E186	558.7498779296875
1524	pcu+N690+E69	544.4862670898438
1525	pcu+N659+E155	548.4552612304688
1526	pcu+N659+E114	539.6180419921875
1527	pcu+N483+E173	573.8196411132812
1528	pcu+N289+E115	454.8116760253906
1529	pcu+N590+E59	451.58685302734375
1530	pcu+N521+E229	448.2070007324219
1531	pcu+N453+E212	493.5171813964844
1532	pcu+N65+E36	509.0753479003906
1533	pcu+N508+E201	566.9359130859375
1534	pcu+N392+E98	504.749755859375
1535	pcu+N622+E218	561.1064453125
1536	pcu+N555+E162	506.0986022949219
1537	pcu+N457+E189	492.8659973144531
1538	pcu+N101+E136	569.8506469726562
1539	pcu+N505+E123	598.5018920898438
1540	pcu+N680+E61	527.3389282226562
1541	pcu+N167+E222	542.4707641601562
1542	pcu+N567+E121	515.1218872070312
1543	pcu+N696+E171	528.9203491210938
1544	pcu+N668+E130	585.0444946289062
1545	pcu+N101+E145	531.2149047851562
1546	pcu+N567+E22	495.70709228515625
1547	pcu+N47+E41	469.07525634765625
1548	pcu+N41+E89	285.819091796875
1549	pcu+N33+E152	510.2381286621094
1550	pcu+N384+E33	518.0831298828125
1551	pcu+N183+E123	581.3855590820312
1552	pcu+N447+E107	572.269287109375
1553	pcu+N65+E136	571.5870971679688
1554	pcu+N643+E16	535.6490478515625
1555	pcu+N144+E217	387.52471923828125
1556	pcu+N324+E130	533.54052734375
1557	pcu+N123+E61	576.1142578125
1558	pcu+N428+E14	449.44732666015625
1559	pcu+N509+E135	572.517333984375
1560	pcu+N183+E122	570.5328369140625
1561	pcu+N324+E28	494.0791931152344
1562	pcu+N289+E51	440.5790710449219
1563	pcu+N248+E131	527.6800537109375
1564	pcu+N556+E201	602.5328979492188
1565	pcu+N155+E47	533.0753784179688
1566	pcu+N146+E115	385.54022216796875
1567	pcu+N314+E171	568.734375
1568	pcu+N598+E232	546.6257934570312
1569	pcu+N234+E234	564.951416015625
1570	pcu+N457+E30	455.33880615234375
1571	pcu+N593+E194	438.6565856933594
1572	pcu+N101+E180	464.6411437988281
1573	pcu+N101+E5	557.509521484375
1574	pcu+N295+E166	609.7886962890625
1575	pcu+N576+E220	523.1838989257812
1576	pcu+N339+E199	586.5948486328125
1577	pcu+N489+E182	601.0444946289062
1578	pcu+N613+E26	562.2847290039062
1579	pcu+N289+E102	395.46270751953125
1580	pcu+N576+E161	478.0055236816406
1581	pcu+N250+E152	549.29248046875
1582	pcu+N205+E192	577.1065063476562
1583	pcu+N36+E123	585.0444946289062
1584	pcu+N428+E168	494.5443115234375
1585	pcu+N311+E106	502.7652587890625
1586	pcu+N208+E13	541.199462890625
1587	pcu+N208+E18	559.0599365234375
1588	pcu+N308+E38	532.5792846679688
1589	pcu+N509+E76	534.9668579101562
1590	pcu+N308+E1	484.0888671875
1591	pcu+N240+E82	519.9591064453125
1592	pcu+N328+E152	511.1838684082031
1593	pcu+N143+E226	426.25347900390625
1594	pcu+N694+E177	583.1220092773438
1595	pcu+N680+E228	565.075439453125
1596	pcu+N311+E201	584.1142578125
1597	pcu+N47+E149	602.0987548828125
1598	pcu+N570+E139	532.3621826171875
1599	pcu+N183+E135	555.8351440429688
1600	pcu+N493+E22	497.7187194824219
1601	pcu+N667+E114	540.6723022460938
1602	pcu+N162+E145	530.8428344726562
1603	pcu+N394+E196	488.6222839355469
1604	pcu+N406+E69	508.935791015625
1605	pcu+N148+E166	578.5948486328125
1606	pcu+N568+E80	543.1839599609375
1607	pcu+N657+E18	586.2847900390625
1608	pcu+N540+E44	585.2305297851562
1609	pcu+N613+E226	526.0986328125
1610	pcu+N438+E34	556.3312377929688
1611	pcu+N425+E171	483.9493103027344
1612	pcu+N54+E41	488.7158203125
1613	pcu+N529+E125	574.9359130859375
1614	pcu+N283+E177	591.7421875
1615	pcu+N265+E58	429.478271484375
1616	pcu+N30+E234	536.5792846679688
1617	pcu+N634+E120	536.9513549804688
1618	pcu+N33+E38	518.4552001953125
1619	pcu+N41+E57	558.5638427734375
1620	pcu+N308+E198	522.5947265625
1621	pcu+N475+E233	563.5870971679688
1622	pcu+N696+E45	560.486328125
1623	pcu+N213+E29	571.2149658203125
1624	pcu+N568+E152	520.6722412109375
1625	pcu+N668+E199	578.2227783203125
1626	pcu+N608+E27	513.3234252929688
1627	pcu+N59+E166	580.827392578125
1628	pcu+N428+E138	473.77294921875
1629	pcu+N533+E36	524.2381591796875
1630	pcu+N379+E6	497.9822998046875
1631	pcu+N106+E142	591.1840209960938
1632	pcu+N556+E3	565.6336059570312
1633	pcu+N116+E119	552.5482788085938
1634	pcu+N116+E106	492.1877136230469
1635	pcu+N521+E205	538.9668579101562
1636	pcu+N447+E116	562.3467407226562
1637	pcu+N36+E122	585.7886962890625
1638	pcu+N143+E27	575.1840209960938
1639	pcu+N289+E201	595.773193359375
1640	pcu+N213+E152	522.439697265625
1641	pcu+N85+E195	601.2305908203125
1642	pcu+N205+E118	537.974609375
1643	pcu+N576+E25	545.29248046875
1644	pcu+N425+E106	486.3252868652344
1645	pcu+N521+E198	499.75750732421875
1646	pcu+N180+E90	561.9126586914062
1647	pcu+N339+E226	431.2147216796875
1648	pcu+N668+E8	545.8505859375
1649	pcu+N467+E159	572.641357421875
1650	pcu+N428+E211	480.82720947265625
1651	pcu+N328+E143	574.8739013671875
1652	pcu+N341+E165	487.5716552734375
1653	pcu+N668+E14	564.765380859375
1654	pcu+N116+E71	556.0831909179688
1655	pcu+N438+E115	434.06744384765625
1656	pcu+N540+E1	491.5946960449219
1657	pcu+N214+E81	593.4166259765625
1658	pcu+N457+E194	423.1837158203125
1659	pcu+N529+E13	579.6491088867188
1660	pcu+N569+E71	579.0910034179688
1661	pcu+N505+E87	573.075439453125
1662	pcu+N105+E134	570.2227783203125
1663	pcu+N574+E72	596.5173950195312
1664	pcu+N476+E150	424.54803466796875
1665	pcu+N108+E137	557.7576293945312
1666	pcu+N674+E118	485.1217956542969
1667	pcu+N77+E27	522.8738403320312
1668	pcu+N590+E221	566.8118896484375
1669	pcu+N696+E81	599.0599975585938
1670	pcu+N328+E115	544.2072143554688
1671	pcu+N504+E194	459.6488952636719
1672	pcu+N696+E116	579.4010620117188
1673	pcu+N324+E35	549.633544921875
1674	pcu+N214+E152	511.67999267578125
1675	pcu+N55+E125	549.075439453125
1676	pcu+N101+E35	544.2072143554688
1677	pcu+N183+E20	501.687744140625
1678	pcu+N556+E76	584.54833984375
1679	pcu+N567+E102	378.904541015625
1680	pcu+N394+E219	550.3467407226562
1681	pcu+N574+E39	443.1837463378906
1682	pcu+N529+E224	603.773193359375
1683	pcu+N555+E181	584.6103515625
1684	pcu+N453+E137	548.3622436523438
1685	pcu+N540+E218	552.3622436523438
1686	pcu+N139+E165	395.64874267578125
1687	pcu+N341+E101	521.819580078125
1688	pcu+N668+E91	516.0831298828125
1689	pcu+N667+E134	567.4320678710938
1690	pcu+N16+E12	483.2923583984375
1691	pcu+N453+E40	556.2072143554688
1692	pcu+N508+E108	562.0986938476562
1693	pcu+N339+E126	521.943603515625
1694	pcu+N493+E228	538.5947875976562
1695	pcu+N311+E162	485.9657897949219
1696	pcu+N447+E228	593.4786376953125
1697	pcu+N85+E64	492.5946960449219
1698	pcu+N173+E31	516.1141357421875
1699	pcu+N49+E18	401.29217529296875
1700	pcu+N59+E171	522.687744140625
1701	pcu+N240+E11	566.0676879882812
1702	pcu+N155+E8	574.0056762695312
1703	pcu+N694+E11	580.331298828125
1704	pcu+N559+E127	579.897216796875
1705	pcu+N567+E132	527.8970947265625
1706	pcu+N85+E5	563.4630126953125
1707	pcu+N54+E195	595.773193359375
1708	pcu+N167+E219	546.4397583007812
1709	pcu+N108+E167	499.4164123535156
1710	pcu+N248+E126	526.129638671875
1711	pcu+N529+E34	551.8040771484375
1712	pcu+N533+E198	543.4010009765625
1713	pcu+N595+E229	445.1062316894531
1714	pcu+N373+E155	512.5482177734375
1715	pcu+N173+E29	517.0753784179688
1716	pcu+N289+E24	570.5328369140625
1717	pcu+N480+E218	563.7111206054688
1718	pcu+N65+E167	366.19134521484375
1719	pcu+N214+E126	511.72650146484375
1720	pcu+N208+E225	435.1217041015625
1721	pcu+N65+E77	555.5250244140625
1722	pcu+N283+E122	598.7499389648438
1723	pcu+N622+E155	551.3699951171875
1724	pcu+N162+E192	568.92041015625
1725	pcu+N328+E149	590.6879272460938
1726	pcu+N533+E80	577.9747314453125
1727	pcu+N608+E168	527.2459106445312
1728	pcu+N428+E88	432.08294677734375
1729	pcu+N494+E83	526.28466796875
1730	pcu+N667+E49	578.0367431640625
1731	pcu+N696+E61	559.6181030273438
1732	pcu+N612+E19	559.3079833984375
1733	pcu+N657+E12	488.2819519042969
1734	pcu+N306+E97	524.5792236328125
1735	pcu+N283+E81	598.1917724609375
1736	pcu+N634+E3	562.9669189453125
1737	pcu+N392+E192	550.5017700195312
1738	pcu+N105+E9	451.8659362792969
1739	pcu+N265+E119	555.8351440429688
1740	pcu+N476+E123	423.6177978515625
1741	pcu+N308+E218	549.013427734375
1742	pcu+N678+E143	553.23046875
1743	pcu+N183+E15	546.1917114257812
1744	pcu+N392+E44	546.8428344726562
1745	pcu+N467+E166	575.990234375
1746	pcu+N483+E131	567.3079833984375
1747	pcu+N382+E90	575.8661499023438
1748	pcu+N30+E16	509.0753479003906
1749	pcu+N678+E205	569.7886352539062
1750	pcu+N334+E131	525.2924194335938
1751	pcu+N521+E6	495.91253662109375
1752	pcu+N453+E128	542.9668579101562
1753	pcu+N221+E118	515.2614135742188
1754	pcu+N666+E13	577.3545532226562
1755	pcu+N552+E228	529.8505859375
1756	pcu+N476+E42	396.6410217285156
1757	pcu+N162+E142	574.2537841796875
1758	pcu+N379+E226	379.4626770019531
1759	pcu+N135+E71	468.5791320800781
1760	pcu+N628+E78	535.8040771484375
1761	pcu+N208+E115	554.5947875976562
1762	pcu+N314+E185	526.6567993164062
1763	pcu+N555+E104	577.2925415039062
1764	pcu+N250+E155	553.478515625
1765	pcu+N289+E175	563.7731323242188
1766	pcu+N250+E199	558.7498779296875
1767	pcu+N47+E11	551.2149658203125
1768	pcu+N101+E165	424.1139221191406
1769	pcu+N220+E21	517.4319458007812
1770	pcu+N205+E43	545.91259765625
1771	pcu+N691+E5	565.075439453125
1772	pcu+N569+E229	444.3000183105469
1773	pcu+N438+E113	567.6801147460938
1774	pcu+N379+E18	505.72650146484375
1775	pcu+N425+E218	528.7963256835938
1776	pcu+N222+E49	551.8040771484375
1777	pcu+N657+E96	541.633544921875
1778	pcu+N666+E104	587.2150268554688
1779	pcu+N205+E48	565.013427734375
1780	pcu+N101+E4	550.2227172851562
1781	pcu+N183+E121	478.1140441894531
1782	pcu+N139+E19	477.59466552734375
1783	pcu+N248+E81	606.0057373046875
1784	pcu+N336+E102	395.7107849121094
1785	pcu+N521+E156	576.3623046875
1786	pcu+N30+E66	506.0986022949219
1787	pcu+N339+E59	463.9124755859375
1788	pcu+N341+E183	599.494140625
1789	pcu+N533+E44	561.9126586914062
1790	pcu+N101+E31	512.0365600585938
1791	pcu+N505+E49	572.331298828125
1792	pcu+N568+E68	573.9436645507812
1793	pcu+N438+E63	542.03662109375
1794	pcu+N657+E43	593.2925415039062
1795	pcu+N274+E92	592.486328125
1796	pcu+N155+E21	508.2071228027344
1797	pcu+N220+E102	408.1759033203125
1798	pcu+N65+E233	548.8273315429688
1799	pcu+N518+E232	525.633544921875
1800	pcu+N509+E47	545.571533203125
1801	pcu+N274+E157	524.3621826171875
1802	pcu+N108+E217	464.8271789550781
1803	pcu+N634+E143	522.749755859375
1804	pcu+N314+E44	604.3313598632812
1805	pcu+N108+E63	565.6336059570312
1806	pcu+N696+E150	596.083251953125
1807	pcu+N123+E184	434.7185974121094
1808	pcu+N493+E70	557.8816528320312
1809	pcu+N493+E153	573.6956176757812
1810	pcu+N283+E127	550.5947875976562
1811	pcu+N59+E224	596.269287109375
1812	pcu+N143+E11	583.3080444335938
1813	pcu+N556+E82	538.129638671875
1814	pcu+N491+E145	540.5482788085938
1815	pcu+N152+E184	515.7265014648438
1816	pcu+N341+E159	551.4320068359375
1817	pcu+N667+E1	490.64508056640625
1818	pcu+N568+E116	565.7576293945312
1819	pcu+N306+E59	467.3233337402344
1820	pcu+N33+E18	570.9049072265625
1821	pcu+N533+E219	582.3157958984375
1822	pcu+N555+E180	538.5327758789062
1823	pcu+N314+E114	511.64898681640625
1824	pcu+N428+E42	417.1061706542969
1825	pcu+N643+E232	553.29248046875
1826	pcu+N690+E158	571.2149658203125
1827	pcu+N339+E180	528.2381591796875
1828	pcu+N694+E37	592.05224609375
1829	pcu+N570+E4	462.5636291503906
1830	pcu+N518+E128	550.9049072265625
1831	pcu+N116+E211	552.1762084960938
1832	pcu+N567+E43	505.3078918457031
1833	pcu+N108+E14	576.1142578125
1834	pcu+N555+E211	570.5948486328125
1835	pcu+N505+E21	520.3311767578125
1836	pcu+N341+E82	519.2304077148438
1837	pcu+N576+E28	464.3930969238281
1838	pcu+N552+E163	532.4862670898438
1839	pcu+N622+E199	574.7498779296875
1840	pcu+N613+E18	586.3468017578125
1841	pcu+N240+E170	524.1141357421875
1842	pcu+N467+E155	522.40869140625
1843	pcu+N162+E4	515.8350219726562
1844	pcu+N483+E156	548.3932495117188
1845	pcu+N509+E224	582.9359741210938
1846	pcu+N173+E39	465.9124755859375
1847	pcu+N598+E158	582.3157958984375
1848	pcu+N486+E49	554.8428955078125
1849	pcu+N493+E33	522.563720703125
1850	pcu+N36+E156	576.982421875
1851	pcu+N155+E147	598.0057373046875
1852	pcu+N373+E185	455.21478271484375
1853	pcu+N173+E59	474.927978515625
1854	pcu+N309+E181	593.8507080078125
1855	pcu+N55+E58	556.765380859375
1856	pcu+N250+E143	553.9126586914062
1857	pcu+N139+E173	429.5713195800781
1858	pcu+N208+E73	540.8583374023438
1859	pcu+N152+E137	568.982421875
1860	pcu+N480+E152	542.03662109375
1861	pcu+N598+E15	576.30029296875
1862	pcu+N475+E199	515.4164428710938
1863	pcu+N101+E149	517.8505249023438
1864	pcu+N593+E137	568.92041015625
1865	pcu+N392+E121	451.52484130859375
1866	pcu+N438+E35	549.261474609375
1867	pcu+N54+E94	562.4708251953125
1868	pcu+N143+E47	516.5947265625
1869	pcu+N162+E68	546.4087524414062
1870	pcu+N505+E125	582.6258544921875
1871	pcu+N634+E130	517.0908813476562
1872	pcu+N577+E153	561.8506469726562
1873	pcu+N486+E163	562.3467407226562
1874	pcu+N36+E106	481.7109375
1875	pcu+N438+E41	492.7032165527344
1876	pcu+N476+E220	434.8116455078125
1877	pcu+N155+E187	583.2460327148438
1878	pcu+N659+E179	557.7576293945312
1879	pcu+N180+E77	541.0133666992188
1880	pcu+N598+E106	476.70318603515625
1881	pcu+N480+E161	482.45513916015625
1882	pcu+N552+E184	540.7033081054688
1883	pcu+N406+E159	536.0831298828125
1884	pcu+N680+E14	561.6646118164062
1885	pcu+N630+E27	524.4862060546875
1886	pcu+N394+E15	543.3389892578125
1887	pcu+N694+E160	601.7886962890625
1888	pcu+N509+E28	492.08306884765625
1889	pcu+N668+E125	551.5560302734375
1890	pcu+N442+E168	547.6180419921875
1891	pcu+N659+E134	549.04443359375
1892	pcu+N483+E96	493.7109680175781
1893	pcu+N295+E125	572.703369140625
1894	pcu+N509+E170	525.5094604492188
1895	pcu+N155+E35	547.2459716796875
1896	pcu+N612+E28	465.6023864746094
1897	pcu+N101+E155	557.571533203125
1898	pcu+N447+E51	549.199462890625
1899	pcu+N250+E9	461.19927978515625
1900	pcu+N574+E30	534.4397583007812
1901	pcu+N465+E90	572.145263671875
1902	pcu+N453+E130	594.5949096679688
1903	pcu+N608+E218	530.7498168945312
1904	pcu+N334+E95	507.3699035644531
1905	pcu+N690+E234	568.1141967773438
1906	pcu+N548+E126	530.315673828125
1907	pcu+N173+E153	576.92041015625
1908	pcu+N630+E118	520.0831298828125
1909	pcu+N489+E135	550.7498168945312
1910	pcu+N568+E155	542.6878051757812
1911	pcu+N382+E4	560.79638671875
1912	pcu+N41+E27	530.7808227539062
1913	pcu+N143+E70	597.8197021484375
1914	pcu+N336+E7	460.02099609375
1915	pcu+N208+E98	465.5558776855469
1916	pcu+N290+E199	577.2925415039062
1917	pcu+N106+E161	485.68963623046875
1918	pcu+N65+E218	554.2847290039062
1919	pcu+N135+E28	484.8039855957031
1920	pcu+N234+E159	571.7731323242188
1921	pcu+N680+E71	582.9359741210938
1922	pcu+N379+E30	520.5482177734375
1923	pcu+N666+E78	551.2459716796875
1924	pcu+N533+E31	538.5637817382812
1925	pcu+N643+E171	515.6954956054688
1926	pcu+N205+E201	590.4398193359375
1927	pcu+N529+E219	576.79638671875
1928	pcu+N222+E24	537.974609375
1929	pcu+N105+E137	576.3623046875
1930	pcu+N608+E152	506.3156433105469
1931	pcu+N590+E104	568.67236328125
1932	pcu+N476+E73	431.5868225097656
1933	pcu+N384+E168	549.633544921875
1934	pcu+N283+E139	511.80401611328125
1935	pcu+N480+E24	573.137451171875
1936	pcu+N480+E190	583.6801147460938
1937	pcu+N306+E139	492.966796875
1938	pcu+N674+E159	513.1063842773438
1939	pcu+N567+E49	565.6956176757812
1940	pcu+N167+E130	577.9127197265625
1941	pcu+N123+E179	575.2460327148438
1942	pcu+N491+E15	540.0521240234375
1943	pcu+N521+E221	580.641357421875
1944	pcu+N183+E52	513.7265014648438
1945	pcu+N674+E16	508.563720703125
1946	pcu+N135+E178	544.3622436523438
1947	pcu+N630+E178	560.2382202148438
1948	pcu+N384+E165	453.47833251953125
1949	pcu+N569+E87	530.5327758789062
1950	pcu+N139+E153	567.8041381835938
1951	pcu+N613+E21	471.6644287109375
1952	pcu+N264+E13	543.9591064453125
1953	pcu+N324+E118	532.3931884765625
1954	pcu+N309+E89	392.7340087890625
1955	pcu+N208+E202	554.7808837890625
1956	pcu+N486+E223	503.95904541015625
1957	pcu+N248+E219	567.4940795898438
1958	pcu+N148+E4	539.8660888671875
1959	pcu+N559+E94	539.4940185546875
1960	pcu+N678+E15	572.827392578125
1961	pcu+N595+E77	533.757568359375
1962	pcu+N504+E20	512.78076171875
1963	pcu+N379+E68	573.5095825195312
1964	pcu+N577+E202	593.4166259765625
1965	pcu+N47+E45	568.67236328125
1966	pcu+N489+E199	585.6646728515625
1967	pcu+N220+E115	438.9976806640625
1968	pcu+N659+E122	568.0521850585938
1969	pcu+N324+E41	500.3001403808594
1970	pcu+N37+E24	565.013427734375
1971	pcu+N595+E167	460.6256408691406
1972	pcu+N667+E225	488.0206604003906
1973	pcu+N493+E114	551.6180419921875
1974	pcu+N273+E151	536.7343139648438
1975	pcu+N85+E228	576.30029296875
1976	pcu+N598+E166	592.9204711914062
1977	pcu+N508+E205	534.28466796875
1978	pcu+N265+E203	555.6490478515625
1979	pcu+N630+E86	564.703369140625
1980	pcu+N504+E163	577.2305297851562
1981	pcu+N240+E70	556.3932495117188
1982	pcu+N694+E147	601.5406494140625
1983	pcu+N339+E34	543.6800537109375
1984	pcu+N220+E145	544.5482788085938
1985	pcu+N529+E61	557.6956176757812
1986	pcu+N533+E154	599.43212890625
1987	pcu+N77+E2	482.6450500488281
1988	pcu+N273+E153	552.3002319335938
1989	pcu+N213+E160	601.3546142578125
1990	pcu+N336+E199	585.4785766601562
1991	pcu+N47+E205	581.3235473632812
1992	pcu+N283+E78	548.3312377929688
1993	pcu+N143+E4	521.4164428710938
1994	pcu+N493+E53	608.5484008789062
1995	pcu+N148+E61	570.5328369140625
1996	pcu+N555+E224	580.455322265625
1997	pcu+N569+E132	582.6258544921875
1998	pcu+N155+E2	506.0520935058594
[truncated: 19,119 more rows]
